# Supplementary material for: Synthesis, crystal structure and Hirshfeld surface analysis of tert-butyl N-acetyl­carbamate
Source: Acta Crystallogr E Crystallogr Commun. 2022 Sep 30;78(Pt 10):1072–6. doi: 10.1107/S2056989022009483 (PMC9535831; doi:10.1107/S2056989022009483)
Supplement: Supplementary file 1 [file e-78-01072-sup1.cif]

##############################################################################
#                                                                            #
# This CIF contains the data in a paper accepted for publication in          #
# Acta Crystallographica Section E. It conforms to the requirements of       #
# Notes for Authors for Acta Crystallographica Section E, and has been       #
# peer reviewed under the auspices of the IUCr Commission on Journals.       #
#                                                                            #
# Full details of the Crystallographic Information File format               #
# are given in the paper "The Crystallographic Information File (CIF):       #
# a New Standard Archive File for Crystallography" by S. R. Hall, F. H.      #
# Allen and I. D. Brown [Acta Cryst. (1991), A47, 655-685].                  #
#                                                                            #
# The current version of the core CIF dictionary is obtainable from          #
# ftp://ftp.iucr.org/pub/cif_core.dic.                                       #
#                                                                            #
# Software is freely available for graphical display of the structure(s)     #
# in this CIF. For information consult the CIF software page                 #
# http://www.iucr.org/resources/cif/software.                                #
#                                                                            #
# This file may be used for bona fide research purposes within the           #
# scientific community so long as proper attribution is given to the journal # 
# article from which it was obtained.                                        #
#                                                                            #
##############################################################################
data_I
_audit_creation_method     'SHELXL and MoPro-v21'
_journal_date_recd_electronic     2022-03-31
_journal_date_accepted     2022-09-26
_journal_name_full     'Acta Crystallographica, Section E'
_journal_year     2022
_journal_volume     78
_journal_issue     10
_journal_page_first     1072
_journal_page_last     1076
_journal_paper_category     GO
_journal_paper_doi     10.1107/S2056989022009483
_journal_coeditor_code     ZV2015
_publ_contact_author_name
;
'Gaye, Mohamed'
;
_publ_contact_author_address
;
D\'epartement de Chimie
Facult\'e des Sciences et Techniques
Universit\'e Cheikh Anta Diop
Dakar S\'en\'egal
;
_publ_contact_author_email     'mlgayeastou@yahoo.fr'
_publ_contact_author_fax     '00221338246318'
_publ_contact_author_phone     '00221338247804'
_publ_section_title
;
Synthesis, crystal structure and Hirshfeld surface analysis of <i>tert</i>-butyl
<i>N</i>-acetylcarbamate
;
_publ_section_title_footnote     .
loop_
    _publ_author_name
    _publ_author_address
    'El Mestehdi, Aly Dawa '
;Unit\'e de Chimie Mol\'eculaire et Environnement, D\'epartement de Chimie, FST,
 UNA, Nouakchott, Mauritania
;
    'Abba, Moctar'
;D\'epartement des Sciences Exactes, Ecole Normale Sup\'erieure de Nouakchott,
 Nouakchott, Mauritania
;
    'El Housseine, Mohamed Lemine'
;Agence Nationale de Recherches G\'eologiques et du Patrimoine Minier (ANARPAM),
 Nouakchott, Mauritania
;
    'Ould Hadou, Abderrahmane'
;Unit\'e de Chimie Mol\'eculaire et Environnement, D\'epartement de Chimie, FST,
 UNA, Nouakchott, Mauritania
;
    'Barry, Aliou Hamady'
;Unit\'e de Chimie Mol\'eculaire et Environnement, D\'epartement de Chimie, FST,
 UNA, Nouakchott, Mauritania
;
    'Ould Elemine, Brahim'
;Unit\'e de Chimie Mol\'eculaire et Environnement, D\'epartement de Chimie,
 FST, UNA, Nouakchott, Mauritania
;
    'Jelsch, Christian'
;Laboratoire CRM^2^, CNRS, Institut Jean Barriol, Universit\'e de
 Lorraine, 54000, Nancy, France
;
    'Gaye, Mohamed'
;D\'epartement de Chimie
Facult\'e des Sciences et Techniques
Universit\'e Cheik Anta Diop
Dakar
Senegal
;
_publ_section_synopsis
;
The title compound, <i>tert</i>-butyl acetylcarbamate, was synthesized by a
green method using natural phosphate as a catalyst. The crystal packing shows
pairs of molecules forming dimers. These pairs generate centrosymmetric rings
with <i>R</i>^2^~2~(8) motifs linked by a double N---H...O\\db C hydrogen
bond. Hirshfeld surface analysis indicates that the major contributions to the
crystal packing are from H...H (42.6%) and O...H (26.7%) contacts.
;
_chemical_name_systematic
;
<i>tert</i>-Butyl <i>N</i>-acetylcarbamate
;
_chemical_name_common     ?
_chemical_formula_moiety     'C7 H13 N O3'
_chemical_formula_sum     'C7 H13 N O3'
_chemical_formula_iupac     'C7 H13 N O3'
_chemical_formula_weight     159.18
_chemical_melting_point     ?
_symmetry_cell_setting     monoclinic
_symmetry_space_group_name_Hall     '-P 2yn'
_space_group_name_H-M_alt     'P 21/n'
loop_
    _symmetry_equiv_pos_as_xyz
    'x, y, z'
    '-x+1/2, y+1/2, -z+1/2'
    '-x, -y, -z'
    'x-1/2, -y-1/2, z-1/2'
_cell_length_a     6.0404(6)
_cell_length_b     8.6114(7)
_cell_length_c     17.6110(17)
_cell_angle_alpha     90.00
_cell_angle_beta     98.771(9)
_cell_angle_gamma     90.00
_cell_volume     905.35(15)
_cell_formula_units_Z     4
_cell_measurement_reflns_used     4200
_cell_measurement_theta_min     2.4120
_cell_measurement_theta_max     28.6423
_cell_measurement_temperature     293(2)
_exptl_crystal_description     block
_exptl_crystal_colour     colorless
_exptl_crystal_size_max     0.15
_exptl_crystal_size_mid     0.1
_exptl_crystal_size_min     0.08
_exptl_crystal_density_diffrn     1.168
_exptl_crystal_density_meas     ?
_exptl_crystal_density_method     'not measured'
_exptl_crystal_F_000     344
_exptl_absorpt_coefficient_mu     0.091
_exptl_absorpt_correction_type     none
_exptl_absorpt_process_details     ?
_exptl_absorpt_correction_T_min     ?
_exptl_absorpt_correction_T_max     ?
_exptl_special_details     ?
_diffrn_ambient_temperature     293(2)
_diffrn_radiation_type     MoK\a
_diffrn_radiation_wavelength     0.71073
_diffrn_radiation_source     'fine-focus sealed tube'
_diffrn_radiation_monochromator     graphite
_diffrn_measurement_device_type     'Bruker Kappa CCD'
_diffrn_measurement_method     CCD
_diffrn_detector_area_resol_mean     ?
_diffrn_reflns_number     2405
_diffrn_reflns_av_R_equivalents     0.035
_diffrn_reflns_av_sigmaI/netI     0.02642
_diffrn_reflns_theta_min     2.64
_diffrn_reflns_theta_max     27.51
_diffrn_reflns_theta_full     27.51
_diffrn_measured_fraction_theta_max     0.988
_diffrn_measured_fraction_theta_full     0.988
_diffrn_reflns_limit_h_min     -7
_diffrn_reflns_limit_h_max     7
_diffrn_reflns_limit_k_min     0
_diffrn_reflns_limit_k_max     11
_diffrn_reflns_limit_l_min     0
_diffrn_reflns_limit_l_max     22
_diffrn_standards_number     ?
_diffrn_standards_interval_count     ?
_diffrn_standards_interval_time     ?
_diffrn_standards_decay_%     ?
_refine_special_details
;
 Refinement of F^2^ against reflections.
 The threshold expression of F^2^ > 2sigma(F^2^) is
 used for calculating R-factors(gt) and is not
 relevant to the choice of reflections for refinement.
 R-factors based on F^2^ are statistically about twice
 as large as those based on F, and R-factors based on
 ALL data will be even larger.
;
_reflns_number_total     2059
_reflns_number_gt     1627
_reflns_threshold_expression     'I > 2 \s(I)'
_refine_ls_structure_factor_coef     Fsqd
_refine_ls_matrix_type     full
_refine_ls_R_factor_all     0.0461
_refine_ls_R_factor_gt     0.0338
_refine_ls_wR_factor_gt     0.0707
_refine_ls_wR_factor_ref     0.0716
_refine_ls_goodness_of_fit_ref     1.000
_refine_ls_restrained_S_all     10.437
_refine_ls_number_reflns     2059
_refine_ls_number_parameters     139
_refine_ls_number_restraints     31
_refine_ls_hydrogen_treatment     refxyz
_refine_ls_weighting_scheme     calc
_refine_ls_weighting_details     'calc w =1/[4.4*\s^2^(Fo^2^)]'
_atom_sites_solution_hydrogens     difmap
_atom_sites_solution_primary     direct
_atom_sites_solution_secondary     difmap
_refine_ls_shift/su_max     0.002
_refine_ls_shift/su_mean     0.000
_refine_diff_density_max     0.16
_refine_diff_density_min     -0.17
_refine_ls_extinction_method     'Isotropic Gaussian'
_refine_ls_extinction_coef     0.51132
_refine_ls_abs_structure_Flack     ?
_refine_ls_abs_structure_Rogers     ?
loop_
    _atom_type_symbol
    _atom_type_description
    _atom_type_scat_dispersion_real
    _atom_type_scat_dispersion_imag
    _atom_type_scat_source
    'C' 'C' 0.0033 0.0016
            'Clementi & Roetti 1974. Atomic Data & Nuclear Data Tables. 14, 177'
    'H' 'H' 0.0000 0.0000
            'Clementi & Roetti 1974. Atomic Data & Nuclear Data Tables. 14, 177'
    'N' 'N' 0.0061 0.0033
            'Clementi & Roetti 1974. Atomic Data & Nuclear Data Tables. 14, 177'
    'O' 'O' 0.0106 0.0060
            'Clementi & Roetti 1974. Atomic Data & Nuclear Data Tables. 14, 177'
_computing_data_collection
;
<i>APEX3</i> (Bruker, 2016)
;
_computing_cell_refinement
;
<i>SAINT</i> (Bruker, 2016)
;
_computing_data_reduction
;
<i>SAINT</i> (Bruker, 2016)
;
_computing_structure_solution
;
SHELXS97 (Sheldrick, 2008)
;
_computing_structure_refinement
;
<i>MoPro</i> (Jelsch <i>et al.</i>,  2005)
;
_computing_molecular_graphics
;
<i>MoPro</i> (Jelsch <i>et al.</i>,  2005)
;
_computing_publication_material
;
<i>MoPro</i> (Jelsch <i>et al.</i>,  2005)
;
loop_
    _atom_site_type_symbol
    _atom_site_label
    _atom_site_fract_x
    _atom_site_fract_y
    _atom_site_fract_z
    _atom_site_U_iso_or_equiv
    _atom_site_adp_type
    _atom_site_calc_flag
    _atom_site_occupancy
    _atom_site_disorder_assembly
    _atom_site_disorder_group
    O O1 0.38211(11) 0.355396(15) 0.40123(4) 0.05484(14) Uani d 1 . .
    O O2 0.63464(12) 0.29985(8) 0.32233(4) 0.06801(17) Uani d 1 . .
    O O3 0.73388(12) -0.08048(8) 0.46784(4) 0.06574(16) Uani d 1 . .
    N N1 0.57479(13) 0.14069(8) 0.42246(5) 0.05046(16) Uani d 1 . .
    H H1 0.474(2) 0.1271(16) 0.4629(7) 0.08754 Uani calc 1 . .
    C C5 0.54053(15) 0.27070(10) 0.37571(5) 0.04754(17) Uani d 1 . .
    C C6 0.73373(15) 0.02549(11) 0.42216(6) 0.05121(18) Uani d 1 . .
    C C1 0.30097(15) 0.50254(10) 0.36327(6) 0.05446(18) Uani d 1 . .
    C C7 0.89889(19) 0.03248(14) 0.36770(7) 0.0716(3) Uani d 1 . .
    H H7A 1.0210(16) -0.0607(14) 0.3829(8) 0.10454 Uani calc 1 . .
    H H7B 0.9899(18) 0.1427(14) 0.3755(9) 0.11089 Uani calc 1 . .
    H H7C 0.818(2) 0.0353(17) 0.3076(6) 0.11503 Uani calc 1 . .
    C C4 0.18467(19) 0.46831(14) 0.28329(7) 0.0740(3) Uani d 1 . .
    H H4A 0.3039(17) 0.4270(16) 0.2468(6) 0.10880 Uani calc 1 . .
    H H4B 0.106(2) 0.5761(14) 0.2597(8) 0.11611 Uani calc 1 . .
    H H4C 0.0505(16) 0.3836(15) 0.2852(8) 0.11411 Uani calc 1 . .
    C C3 0.4904(2) 0.61607(13) 0.36559(8) 0.0758(2) Uani d 1 . .
    H H3A 0.578(2) 0.6274(16) 0.4245(8) 0.11708 Uani calc 1 . .
    H H3B 0.419(2) 0.7310(12) 0.3505(9) 0.12094 Uani calc 1 . .
    H H3C 0.6142(17) 0.5881(15) 0.3283(7) 0.10779 Uani calc 1 . .
    C C2 0.1345(2) 0.55587(15) 0.41419(8) 0.0822(3) Uani d 1 . .
    H H2A 0.0073(16) 0.4648(14) 0.4127(9) 0.11714 Uani calc 1 . .
    H H2B 0.054(2) 0.6620(14) 0.3891(8) 0.12347 Uani calc 1 . .
    H H2C 0.232(2) 0.5828(17) 0.4703(7) 0.12492 Uani calc 1 . .
loop_
    _atom_site_aniso_label
    _atom_site_aniso_U_11
    _atom_site_aniso_U_22
    _atom_site_aniso_U_33
    _atom_site_aniso_U_12
    _atom_site_aniso_U_13
    _atom_site_aniso_U_23
    O1 0.0660(4) 0.0489(4) 0.0515(4) 0.0085(3) 0.0150(3) 0.0127(3)
    O2 0.0786(5) 0.0669(5) 0.0644(5) 0.0061(4) 0.0300(4) 0.0184(3)
    O3 0.0745(5) 0.0484(4) 0.0771(5) 0.0077(3) 0.0204(4) 0.0162(3)
    N1 0.0599(5) 0.0439(4) 0.0495(5) 0.0021(3) 0.0144(3) 0.0091(3)
    H1 0.09872 0.08344 0.09180 0.02741 0.05087 0.03885
    C5 0.0539(5) 0.0441(5) 0.0456(5) -0.0003(4) 0.0107(4) 0.0056(4)
    C6 0.0573(5) 0.0430(5) 0.0533(5) -0.0001(4) 0.0083(4) 0.0024(4)
    C1 0.0592(5) 0.0460(5) 0.0551(5) 0.0050(4) -0.0011(4) 0.0103(4)
    C7 0.0720(7) 0.0747(7) 0.0731(7) 0.0168(6) 0.0274(6) 0.0133(6)
    H7A 0.09887 0.10412 0.11797 0.04100 0.04001 0.02395
    H7B 0.08822 0.09468 0.16018 -0.00028 0.05229 0.03275
    H7C 0.14423 0.13621 0.06953 0.04903 0.03193 0.00590
    C4 0.0757(7) 0.0794(8) 0.0597(7) -0.0079(6) -0.0129(5) 0.0126(6)
    H4A 0.12776 0.13382 0.06263 0.00285 0.00747 0.00354
    H4B 0.11933 0.11272 0.10174 0.01287 -0.02973 0.03707
    H4C 0.09893 0.11674 0.11538 -0.03490 -0.01984 0.00269
    C3 0.0723(7) 0.0514(6) 0.0968(9) -0.0083(5) -0.0096(6) 0.0110(6)
    H3A 0.11467 0.09511 0.12396 -0.01659 -0.03780 -0.00724
    H3B 0.11702 0.05611 0.17940 -0.00332 -0.01031 0.02819
    H3C 0.08755 0.09430 0.14362 -0.01523 0.02433 0.02842
    C2 0.0844(8) 0.0751(8) 0.0889(9) 0.0249(6) 0.0193(6) 0.0046(7)
    H2A 0.09735 0.11323 0.15160 0.01562 0.05342 0.02003
    H2B 0.12561 0.09416 0.15181 0.05340 0.02495 0.01964
    H2C 0.15392 0.13217 0.08898 0.04922 0.01950 -0.01800
_geom_special_details
;
;
loop_
    _geom_bond_atom_site_label_1
    _geom_bond_atom_site_label_2
    _geom_bond_site_symmetry_2
    _geom_bond_distance
    _geom_bond_publ_flag
    O1 C5 . 1.3344(11) ?
    O1 C1 . 1.4808(9) ?
    O2 C5 . 1.1970(11) ?
    O3 C6 . 1.2164(11) ?
    N1 C5 . 1.3864(12) ?
    N1 C6 . 1.3811(12) ?
    N1 H1 . 1.013(8) ?
    C6 C7 . 1.4868(15) ?
    C1 C3 . 1.5009(14) ?
    C1 C4 . 1.5042(15) ?
    C1 C2 . 1.5170(16) ?
    C7 H7C . 1.09500 ?
    C7 H7A . 1.09500 ?
    C7 H7B . 1.09500 ?
    C4 H4C . 1.09500 ?
    C4 H4A . 1.09500 ?
    C4 H4B . 1.09500 ?
    C3 H3C . 1.09500 ?
    C3 H3B . 1.09500 ?
    C3 H3A . 1.09500 ?
    C2 H2C . 1.09500 ?
    C2 H2B . 1.09500 ?
    C2 H2A . 1.09500 ?
loop_
    _geom_angle_atom_site_label_1
    _geom_angle_atom_site_label_2
    _geom_angle_atom_site_label_3
    _geom_angle_site_symmetry_1
    _geom_angle_site_symmetry_2
    _geom_angle_site_symmetry_3
    _geom_angle
    _geom_angle_publ_flag
    C5 O1 C1 . . . 121.38(6) ?
    C5 N1 C6 . . . 128.22(7) ?
    C5 N1 H1 . . . 117.3(7) ?
    C6 N1 H1 . . . 114.4(7) ?
    O1 C5 O2 . . . 126.91(8) ?
    O1 C5 N1 . . . 106.93(7) ?
    O2 C5 N1 . . . 126.15(7) ?
    O3 C6 N1 . . . 117.82(7) ?
    O3 C6 C7 . . . 121.61(8) ?
    N1 C6 C7 . . . 120.57(8) ?
    O1 C1 C3 . . . 110.28(7) ?
    O1 C1 C4 . . . 109.28(7) ?
    O1 C1 C2 . . . 101.29(7) ?
    C3 C1 C4 . . . 113.48(8) ?
    C3 C1 C2 . . . 110.99(9) ?
    C4 C1 C2 . . . 110.85(9) ?
    C6 C7 H7C . . . 112.4(7) ?
    C6 C7 H7A . . . 107.8(6) ?
    C6 C7 H7B . . . 109.1(7) ?
    H7C C7 H7A . . . 115.8(9) ?
    H7C C7 H7B . . . 104.0(10)
                             ?
    H7A C7 H7B . . . 107.3(8) ?
    C1 C4 H4C . . . 110.1(7) ?
    C1 C4 H4A . . . 111.0(6) ?
    C1 C4 H4B . . . 107.6(6) ?
    H4C C4 H4A . . . 111.0(10)
                             ?
    H4C C4 H4B . . . 107.3(10) ?
    H4A C4 H4B . . . 110.0(10)
                             ?
    C1 C3 H3C . . . 115.4(7) ?
    C1 C3 H3B . . . 108.2(6) ?
    C1 C3 H3A . . . 109.8(7) ?
    H3C C3 H3B . . . 109.0(10)
                             ?
    H3C C3 H3A . . . 108.3(10) ?
    H3B C3 H3A . . . 105.0(10)
                             ?
    C1 C2 H2C . . . 106.5(7) ?
    C1 C2 H2B . . . 107.8(8) ?
    C1 C2 H2A . . . 107.1(7) ?
    H2C C2 H2B . . . 109.3(10) ?
    H2C C2 H2A . . . 117.0(10)
                             ?
    H2B C2 H2A . . . 108.8(10) ?
loop_
    _geom_torsion_atom_site_label_1
    _geom_torsion_atom_site_label_2
    _geom_torsion_atom_site_label_3
    _geom_torsion_atom_site_label_4
    _geom_torsion_site_symmetry_1
    _geom_torsion_site_symmetry_2
    _geom_torsion_site_symmetry_3
    _geom_torsion_site_symmetry_4
    _geom_torsion
    _geom_torsion_publ_flag
    O1 C5 N1 C6 . . . . -174.66(12) ?
    O1 C5 N1 H1 . . . . 4.0(10)
                              ?
    O1 C1 C3 H3C . . . . 71.1(8) ?
    O1 C1 C3 H3B . . . . -166.1(9) ?
    O1 C1 C3 H3A . . . . -51.6(9) ?
    O1 C1 C4 H4C . . . . 55.5(7) ?
    O1 C1 C4 H4A . . . . -67.8(7) ?
    O1 C1 C4 H4B . . . . 172.1(9) ?
    O1 C1 C2 H2C . . . . 66.4(7) ?
    O1 C1 C2 H2B . . . . -176.4(7) ?
    O1 C1 C2 H2A . . . . -59.4(7) ?
    O2 C5 O1 C1 . . . . 0.45(12) ?
    O2 C5 N1 C6 . . . . 5.90(14) ?
    O2 C5 N1 H1 . . . . -175.0(10)
                                 ?
    O3 C6 N1 C5 . . . . -179.23(13) ?
    O3 C6 N1 H1 . . . . 2.0(10)
                              ?
    O3 C6 C7 H7C . . . . 121.4(9) ?
    O3 C6 C7 H7A . . . . -7.4(8) ?
    O3 C6 C7 H7B . . . . -123.6(8) ?
    N1 C5 O1 C1 . . . . -178.99(12) ?
    N1 C6 C7 H7C . . . . -58.8(8) ?
    N1 C6 C7 H7A . . . . 172.4(8) ?
    N1 C6 C7 H7B . . . . 56.1(8) ?
    H1 N1 C6 C7 . . . . -178.0(10)
                                 ?
    C5 O1 C1 C3 . . . . -60.18(11) ?
    C5 O1 C1 C4 . . . . 65.21(11) ?
    C5 O1 C1 C2 . . . . -177.77(12) ?
    C5 N1 C6 C7 . . . . 1.01(14) ?
    C4 C1 C3 H3C . . . . -51.9(7) ?
    C4 C1 C3 H3B . . . . 70.9(7) ?
    C4 C1 C3 H3A . . . . -174.6(9) ?
    C4 C1 C2 H2C . . . . -177.8(9) ?
    C4 C1 C2 H2B . . . . -60.5(7) ?
    C4 C1 C2 H2A . . . . 56.4(8) ?
    H4A C4 C1 C3 . . . . 56.0(10)
                                ?
    H4A C4 C1 C2 . . . . -179.0(10)
                                  ?
    H4B C4 C1 C3 . . . . -64.0(10)
                                 ?
    H4B C4 C1 C2 . . . . 61.0(10)
                                ?
    H4C C4 C1 C3 . . . . 179.0(10)
                                 ?
    H4C C4 C1 C2 . . . . -55.0(10)
                                 ?
    C3 C1 C2 H2C . . . . -50.7(7) ?
    C3 C1 C2 H2B . . . . 66.5(8) ?
    C3 C1 C2 H2A . . . . -176.5(8) ?
    H3A C3 C1 C2 . . . . 60.0(10)
                                ?
    H3B C3 C1 C2 . . . . -55.0(10)
                                 ?
    H3C C3 C1 C2 . . . . -177.0(10)
                                  ?
loop_
    _geom_hbond_atom_site_label_D
    _geom_hbond_atom_site_label_H
    _geom_hbond_atom_site_label_A
    _geom_hbond_site_symmetry_A
    _geom_hbond_distance_DH
    _geom_hbond_distance_HA
    _geom_hbond_distance_DA
    _geom_hbond_angle_DHA
    C4 H4A O2 1 1.095 2.479 3.0651(14) 112.16
    C3 H3C O2 1 1.095 2.489 2.9928(15) 106.68
    N1 H1 O3 3_656 1.013(8) 1.920(9) 2.9285(11) 173.1(2)
_shelx_hkl_file
;
   0   0   4  9391.68  325.1631
   0   1   1 0.025000    0.0437
   0   1   2  3691.59  111.9937
   0   1   3  4648.24  115.2258
   0   1   4  81.0325    2.1682
   0   2   0  4354.60   83.5641
   0   2   1 0.276000    0.0874
   0   2   2  267.045    3.9304
   0   2   3  970.022   18.7278
  -1   0   3  3334.17   82.5207
  -1   0   1  2688.90  115.4200
   1   0   1  2862.84   71.0735
   1   0   3  22.0180    0.6296
  -1   1   4  15.8660    0.5162
  -1   1   3  55.5567    1.1726
  -1   1   2  5418.78  116.6350
  -1   1   1  1537.44   33.0061
   1   1   0  466.192   11.6264
   1   1   1  819.005   15.8373
   1   1   2  9580.20  165.3091
   1   1   3  3821.18   58.0556
  -1   2   1  129.078    2.5834
   1   2   0   1.8740    0.2076
   0   0   6  1206.90   36.7766
   0   1   5  10.9633    0.4591
   0   1   6  116.018    4.1367
   0   2   4  25.0614    0.6773
   0   2   5  59.6243    1.7125
   0   3   1  621.903    8.2182
   0   3   2  575.252    8.8813
  -1   0   5  1220.76   52.8350
   1   0   5  376.165    9.0312
  -1   1   5  52.0440    1.2773
   1   1   4  6253.20   84.7310
  -1   2   4  301.769    9.2011
  -1   2   3  116.538    2.4059
  -1   2   2  381.364    6.2967
   1   2   1  4545.10  159.8255
   1   2   2  83.5983    1.7520
   1   2   3  3400.46   69.0945
  -2   0   2  736.284   14.2460
   2   0   0  76.8800    1.6830
  -2   1   2  36.9736    0.9255
  -2   1   1   3.6130    0.1843
   2   1   0  188.208    2.6341
   2   1   1  1406.21   22.8475
   0   1   7   2.1662    0.1654
   0   2   6  435.028    9.5491
   0   3   3  720.812   10.4577
   0   3   4   4.2911    0.2230
  -1   0   7  2239.00   96.6900
  -1   1   6  1492.42   37.3820
   1   1   5   4.0200    0.1770
   1   1   6  313.633    5.0490
  -1   2   5  47.0843    1.1344
   1   2   4  537.114    8.2501
   1   2   5  775.058   11.8783
  -1   3   3  11.4430    0.3095
  -1   3   2  1588.08   22.9057
  -1   3   1  1261.32   28.4067
   1   3   0  566.828    9.3188
   1   3   1  71.5957    1.4273
   1   3   2  327.436    5.7939
  -2   0   4  1912.12   43.1443
   2   0   2  37.3150    2.7102
  -2   1   5  81.0770    1.3027
  -2   1   4  570.257    8.2682
  -2   1   3  1906.73   30.7945
   2   1   2  831.869   12.7331
   2   1   3 0.764400    0.1253
  -2   2   3  830.177   12.0405
  -2   2   2  83.0150    1.6672
  -2   2   1  1950.82   29.7194
   2   2   0  2385.58   36.3785
   2   2   1   5.9311    0.3562
   0   0   8  32.1400    1.2735
   0   2   7  336.725    6.6688
   0   3   5  184.399    3.1750
   0   4   0   7.1783    0.3811
   1   0   7  2633.62   56.6560
  -1   1   7  89.0950    2.6721
  -1   2   6  527.063    9.4389
  -1   3   5 0.328600    0.1690
  -1   3   4  146.754    2.2630
   1   3   3  63.1475    1.2180
   1   3   4  992.586   17.6096
  -2   0   6  2765.70   68.7249
   2   0   4  1896.23   36.3131
  -2   1   6  679.905   11.2422
   2   1   4  296.405    4.3953
  -2   2   4  344.945    5.0813
   2   2   2  675.704   10.5377
   2   2   3  21.7857    0.6828
   0   1   8  663.701   10.9534
   0   3   6   9.5433    0.4414
   0   4   1  732.558    9.6163
   0   4   2  721.727    9.9553
   0   4   3  443.699    6.9572
  -1   1   8  208.924    4.7564
   1   1   7  89.0900    2.2571
  -1   2   7 0.366000    0.2233
   1   2   6  1311.52   23.1914
  -1   3   6   2.1044    0.2761
   1   3   5  2783.00   48.9245
  -1   4   2  511.157    6.7860
  -1   4   1  594.558    7.8430
   1   4   0   1.6758    0.1883
   1   4   1  598.011    8.7610
  -2   1   7  126.589    2.4464
   2   1   5  60.7291    1.0620
  -2   2   6  82.1089    1.4453
  -2   2   5  1257.23   19.2079
   2   2   4  619.237    8.5510
  -2   3   3  19.8062    0.5258
  -2   3   2  58.2537    2.0694
  -2   3   1  74.9163    1.4184
   2   3   0  1086.58   16.6496
   2   3   1  138.003    2.5484
  -3   0   1  282.837    7.6620
   0   1   9  491.052    8.4660
   0   2   8  85.6717    1.8764
   0   3   7  210.196    4.9989
   0   4   4  20.2944    0.5423
  -1   0   9  55.2775    1.6335
  -1   1   9  1211.15   21.4296
   1   1   8  1245.57   20.3874
  -1   2   8  76.6188    1.4772
   1   2   7   5.9750    0.2793
  -1   4   3  58.7880    1.0330
   1   4   2  1548.13   23.6787
   1   4   3  51.8050    1.0921
  -2   0   8  501.048   12.7466
   2   0   6  1137.42   24.5651
   2   1   6  190.482    2.6382
   2   2   5  1541.90   23.4336
  -2   3   4  1208.71   21.7021
   2   3   2  15.9438    0.4341
   2   3   3  1733.94   28.1661
  -3   0   3  198.028    3.9879
   3   0   1  110.712    2.5653
  -3   1   4  198.207    3.1082
  -3   1   3  133.468    1.8645
  -3   1   2  67.7883    1.0148
  -3   1   1  17.5208    0.3629
   3   1   0  32.8964    1.0474
   3   1   1  855.628   13.0518
   0   4   5  909.542   13.2204
  -1   3   7  127.555    3.8336
   1   3   6  19.4367    0.5113
  -1   4   5  477.096    7.0488
  -1   4   4  575.887    8.3958
   1   4   4  65.8711    1.2342
  -2   1   8  285.272    4.8528
  -2   2   7  174.625    3.0541
  -2   3   5  392.194    6.5381
   2   3   4 0.566700    0.3243
  -3   0   5  700.392   13.6051
   3   0   3  164.738    4.3594
  -3   1   5  167.035    2.4177
   3   1   2   8.3900    0.2664
  -3   2   3  28.9527    0.6567
  -3   2   2  2176.24   29.3877
  -3   2   1  13.3430    0.3715
   3   2   0  557.364    8.5413
   0   0  10  89.6900    4.3674
   0   1  10  271.793    4.3274
   0   2   9  42.0429    0.9764
   0   3   8  829.686   14.8014
   0   4   6  323.345    4.8895
   0   5   1  211.179    2.9641
   1   0   9  22.7180    0.7141
  -1   1  10  62.3350    1.5243
   1   1   9  34.3088    0.7612
  -1   2   9  108.271    2.0117
   1   2   8 0.444000    0.2442
  -1   3   8  63.7267    1.8386
   1   3   7 0.355000    0.2114
  -1   4   6  35.3490    0.8471
   1   4   5  205.429    3.6216
  -2   1   9  84.3514    1.7177
   2   1   7  25.3600    0.8345
  -2   2   8  282.423    5.1896
   2   2   6  414.989    7.5435
  -2   3   6  305.574    5.6085
  -2   4   3  105.349    2.4506
  -2   4   2   1.3378    0.2361
  -2   4   1  13.0700    0.7588
   2   4   0  470.046    7.3695
   2   4   1  38.6130    0.7273
  -3   1   6  854.255   11.8582
   3   1   3   6.1844    0.3404
  -3   2   5  822.532   13.5513
  -3   2   4   3.9600    0.2476
   3   2   1  20.8967    0.4988
   3   2   2  12.7300    0.3753
   0   5   2  65.5600    1.1217
   0   5   3  59.0290    1.1106
  -1   5   2 0.607500    0.1716
  -1   5   1   6.9939    0.2650
   1   5   0  125.418    1.7760
   1   5   1  173.826    2.6229
   2   0   8  39.7683    0.9908
   2   2   7  647.376   10.0635
  -2   3   7  23.0200    0.7363
   2   3   5  135.491    2.4114
  -2   4   4  222.679    4.7277
   2   4   2  32.1682    0.6086
  -3   0   7   7.9880    0.5552
  -3   1   7   1.7375    0.2230
   3   1   4  69.6333    1.2285
  -3   2   6  288.819    4.5992
   3   2   3  291.906    4.9056
  -3   3   2  284.553    4.5728
  -3   3   1  15.7238    0.4904
   0   2  10  62.2087    1.7366
   0   3   9   7.2257    0.3628
   0   4   7  190.385    2.8307
   0   5   4  655.657   10.2555
  -1   0  11  400.800   10.3033
  -1   2  10  110.861    2.0770
   1   2   9  45.6943    1.0462
  -1   3   9  286.140    5.8831
   1   3   8  95.2220    1.5847
  -1   4   7  459.251    7.7283
   1   4   6  98.7886    2.5927
  -1   5   3  349.796    4.7792
   1   5   2  12.0764    0.5808
  -2   0  10  879.553   27.3370
  -2   1  10 0.185000    0.3336
   2   1   8  126.209    1.8690
  -2   2   9  475.593    9.2443
  -2   3   8  90.0629    1.8419
   2   3   6  394.078    6.6228
  -2   4   5  114.557    2.1448
   2   4   3  15.7582    0.8886
   3   0   5  572.896   12.5824
   3   1   5   9.0356    0.3075
   3   2   4  69.4787    1.4571
  -3   3   4  157.709    2.4845
  -3   3   3 0.716700    0.2110
   3   3   0  79.4343    2.2753
   3   3   1  85.7575    1.9895
   0   1  11 0.558000    0.2595
   0   5   5  236.373    3.6720
  -1   1  11  76.8825    1.4966
   1   1  10  256.744    5.3820
   1   4   7   3.8767    0.3832
  -1   5   4  52.4618    0.9936
   1   5   3 0.304300    0.2405
   2   2   8  436.954    6.8491
  -2   4   6  53.1067    1.3975
   2   4   4  89.9944    2.2842
  -3   1   8  384.249    5.7487
  -3   2   7  10.3038    0.5299
  -3   3   5  75.3645    1.2483
   3   3   2  155.827    3.5810
   0   3  10  135.154    3.1644
   0   4   8  61.9690    1.1508
  -1   2  11   6.1844    0.3191
   1   2  10  140.580    2.7321
  -1   3  10  86.8200    1.8429
   1   3   9  263.422    3.7868
  -1   4   8  18.7814    0.6222
  -1   5   5  843.999   12.2939
   1   5   4 0.508300    0.3101
   2   1   9  29.3400    0.9115
  -2   2  10   3.3783    0.3052
  -2   3   9   1.5614    0.2614
   2   3   7  1145.67   18.8105
  -2   4   7  33.9422    0.7956
   2   4   5  28.7867    0.7498
  -2   5   2   9.1187    0.3553
  -2   5   1  312.813    5.3099
   2   5   0 0.293300    0.2231
  -3   0   9  39.3260    1.3316
   3   1   6  50.8078    0.9613
  -3   2   8 0.371700    0.2380
   3   2   5 0.723300    0.2025
  -3   3   6  54.1470    1.2587
   3   3   3  555.403    8.6905
  -4   0   2  40.2750    0.9973
   4   0   0  15.4950    0.5173
  -4   1   2  69.1000    1.5339
   0   0  12 0.816700    0.3951
   0   2  11  339.361    5.3728
   0   5   6  43.5300    0.9665
   1   0  11 0.690000    0.3226
   1   1  11  29.4829    0.7715
  -1   5   6  72.9836    1.5390
   1   5   5  180.908    2.9214
  -2   1  11   7.0300    0.4464
  -2   5   3   5.5200    0.4728
   2   5   1  14.8562    0.5347
   2   5   2  42.3275    0.9314
   3   0   7   9.8725    0.5404
  -3   1   9   8.7325    0.4914
  -3   3   7  232.890    3.1833
   3   3   4  489.757    8.0810
  -3   4   3   4.7075    0.3422
  -3   4   2   2.0313    0.2694
  -3   4   1  78.6733    1.7277
   3   4   0  26.2300    0.6668
  -4   0   4  46.4520    1.5725
  -4   1   4   9.7736    0.3079
  -4   1   3  234.209    3.5429
  -4   1   1  188.852    3.1401
   4   1   0  78.8750    1.3242
   0   1  12  83.2500    1.4979
   0   4   9  148.009    2.5567
   0   5   7  25.1350    0.6964
   0   6   0  52.0983    1.7577
   0   6   1  93.4000    1.4227
   0   6   2  33.0442    0.9463
  -1   1  12  153.401    2.7611
  -1   4   9  89.5260    2.5822
   1   4   8  27.6744    0.6921
   2   0  10  164.372    3.4301
  -2   2  11  277.122    5.6519
   2   2   9  15.4338    0.4914
   2   3   8  84.9425    1.6191
  -2   4   8  228.398    4.0242
   2   4   6  54.7456    1.1906
  -2   5   4  16.5609    0.4413
   2   5   3  17.7767    0.5124
   3   1   7  15.3630    0.5104
  -3   2   9  191.777    3.1741
   3   2   6  21.8520    0.5015
   3   3   5 0.472500    0.2329
  -3   4   4  164.920    3.2898
   3   4   1  72.3500    1.5707
   3   4   2   3.4057    0.3274
  -4   0   6  201.592    4.1436
   4   0   2  177.705    4.7237
  -4   1   5  82.8367    1.4714
   4   1   1  157.882    2.4455
   4   1   2  291.574    4.6558
  -4   2   3  22.4370    0.7849
  -4   2   2  69.2320    1.2085
  -4   2   1  176.608    3.2933
   0   3  11  172.112    3.6520
   0   6   3  87.6091    1.4884
  -1   2  12  54.2811    1.1040
   1   2  11   4.1775    0.3756
  -1   3  11  12.4438    0.4976
   1   3  10  146.604    2.4887
  -1   5   7 0.506700    0.2305
   1   5   6  288.102    4.6946
  -1   6   2  390.040    5.0897
  -1   6   1  74.5883    1.5650
   1   6   0  46.0017    1.0785
   1   6   1   1.8309    0.2716
  -2   0  12   3.0150    1.2050
   2   1  10  82.4810    1.4807
  -2   3  10  21.5825    0.6256
  -2   5   5  41.2282    1.0303
  -3   1  10   5.4550    0.3224
  -3   3   8 0.520000    0.2430
  -3   4   5  137.556    2.6734
   3   4   3   8.8067    0.5027
  -4   1   6  69.4500    1.5449
  -4   2   4  73.8033    1.8878
   4   2   0  94.9630    2.4469
   4   2   1 0.510000    0.2227
   0   2  12  18.8622    0.5552
   0   4  10  17.7400    0.5857
   0   6   4  209.676    3.3376
  -1   0  13  94.1800    2.7795
  -1   4  10 0.830000    0.6101
   1   4   9  149.417    2.5794
   1   5   7  15.0486    0.6131
  -1   6   3  40.6017    1.0047
   1   6   2  184.382    3.0942
  -2   1  12  44.0925    1.5044
  -2   4   9  16.2644    0.6249
   2   4   7  14.3260    0.6583
  -2   5   6  68.7327    1.2127
   2   5   4   4.2411    0.3027
   3   1   8  52.6856    1.0053
   3   2   7  234.019    3.5542
   3   3   6  51.6540    1.0122
  -3   4   6  189.441    2.7977
  -4   1   7  168.772    2.6265
   4   1   3   6.9433    0.3594
  -4   2   5  109.751    1.8254
   4   2   2   3.9537    0.2909
   0   5   8  24.2608    0.5494
   0   6   5  40.3290    0.8990
  -1   1  13  175.299    3.1545
   1   1  12  10.0071    0.4568
  -1   5   8  85.9922    1.6182
  -1   6   4  38.8309    0.8181
   1   6   3   6.6860    0.3670
   2   2  10 0.902900    0.3309
  -2   3  11  92.1171    2.3969
   2   3   9  317.931    5.4229
  -2   5   7  244.399    3.5799
   2   5   5  77.6273    2.0586
  -3   0  11  32.0160    1.0373
  -3   1  11   1.9450    0.2648
  -3   2  10 0.841300    0.2356
  -3   3   9   7.5844    0.3823
  -3   4   7   4.6136    0.2842
   3   4   4  29.6467    0.7138
  -4   0   8  84.6233    2.2908
   4   0   4  104.423    2.9574
   4   1   4  31.9744    0.7813
  -4   2   6  22.7911    0.7390
   4   2   3 0.850000    0.3134
  -4   3   3  481.783    6.1917
  -4   3   2 0.827000    0.2227
  -4   3   1  21.8350    1.1428
   4   3   0   7.5929    0.4211
   0   1  13 0.688800    0.2510
  -1   3  12  69.6078    1.3647
   1   3  11  154.085    2.4733
  -1   6   5  28.2382    0.6694
   1   6   4  14.0182    0.4639
   2   1  11  38.3800    1.4057
  -2   2  12  22.7800    0.8615
   2   4   8  57.5400    1.0967
   3   2   8   4.6733    0.2993
  -3   5   2  61.1729    1.4606
  -3   5   1  208.636    4.0144
   3   5   0  124.886    2.5008
  -4   1   8 0.462000    0.3091
  -4   2   7  189.821    3.1660
  -4   3   4 0.520000    0.2372
   4   3   1  36.9712    0.8994
   0   2  13  167.158    3.5844
   0   3  12  71.0680    2.6849
   0   5   9  10.9670    0.4996
   0   6   6  53.0544    1.1523
  -1   2  13 0.738700    0.2720
   1   2  12  322.079    5.5095
  -1   4  11  21.9850    0.8253
   1   4  10   3.4236    0.3164
  -1   5   9  140.385    2.6391
   1   5   8  27.0263    0.9519
   1   6   5   8.9900    0.3922
  -2   1  13   2.4050    0.4287
  -2   4  10   1.2225    0.3171
  -2   5   8  258.718    4.0455
   2   5   6  38.8380    0.9222
  -2   6   3   3.5630    0.2968
  -2   6   2  305.746    4.9429
  -2   6   1  276.416    4.2675
   2   6   0   7.8780    0.5427
   2   6   1  29.8211    0.7532
   3   0   9  167.823    3.7827
   3   1   9  85.7810    1.4402
  -3   2  11  42.3800    0.9845
   3   3   7  109.491    2.0406
  -3   4   8  41.0500    0.8586
   3   4   5  105.361    1.8954
  -3   5   4  105.749    2.2630
  -3   5   3   5.9614    0.6511
   3   5   1   1.3733    0.3606
   4   1   5  26.3189    0.6093
   4   2   4 0.578600    0.2655
  -4   3   5  24.4383    0.6833
   4   3   2  93.1075    2.1548
   0   4  11  14.0300    1.1164
   1   0  13  15.6075    1.5177
  -1   6   6  13.8191    0.4648
   2   2  11  104.096    1.9692
   2   3  10 0.820000    0.2982
  -2   6   4  247.532    4.0500
   2   6   2 0.200000    0.5027
  -3   3  10  244.860    3.7821
  -3   5   5  39.5187    1.0567
   3   5   2  92.0700    2.1774
  -4   1   9  99.5183    1.9101
  -4   2   8  248.682    5.9666
  -4   3   6  17.8522    0.5216
   4   3   3  16.1663    0.5624
   0   0  14   9.9500    0.8500
   0   6   7  91.1722    1.7621
  -1   1  14 0.764300    0.3019
   1   1  13  18.4638    0.7651
  -1   6   7  18.5609    0.7531
   1   6   6  54.2545    1.0596
  -2   2  13  46.3640    1.9727
  -2   3  12  38.2567    0.9840
   2   4   9  407.595    6.1239
   2   5   7  19.0773    0.5785
  -2   6   5   9.1489    0.4082
   2   6   3  581.692    9.1202
  -3   1  12   6.2700    0.4444
   3   2   9  53.2711    1.0543
   3   3   8  428.273    6.3526
  -3   4   9  42.6470    0.8875
   3   4   6  310.812    5.1104
  -3   5   6  13.6933    0.5092
   3   5   3  31.9910    0.6834
   4   0   6  44.5833    1.8543
   4   1   6   4.3789    0.3508
   4   2   5  63.4938    1.3079
  -4   3   7  71.2282    1.3263
  -4   4   2 0.350000    0.7500
  -4   4   1  94.1983    2.2671
   0   1  14 0.396700    0.3259
   0   5  10  109.149    2.0348
   0   7   1   3.1415    0.3547
   0   7   2  123.164    2.2095
  -1   3  13  326.732    5.2975
   1   3  12  44.4730    0.9183
   1   4  11  27.8033    0.7281
  -1   5  10   7.4733    0.5143
   1   5   9  11.6557    0.5792
  -2   0  14   7.8400    1.0720
   2   0  12   9.1433    0.5537
   2   1  12   4.3936    0.4365
  -2   4  11  335.558    5.1502
  -2   5   9  33.1310    0.8119
   2   6   4  91.4356    1.7378
  -3   2  12  32.6613    0.8440
  -3   3  11  38.6367    1.0828
  -4   0  10  86.0683    2.3439
  -4   1  10  18.6436    0.8204
  -4   2   9  77.6333    2.1293
   4   3   4  64.1563    1.6266
  -4   4   4   7.4130    0.5270
  -4   4   3  11.4256    0.4515
   4   4   0   7.5643    0.7056
   0   3  13  64.5211    1.2714
   0   4  12  78.4457    1.7710
   0   6   8   6.6210    0.5144
   0   7   3  18.8318    0.9922
  -1   2  14  39.8467    1.0113
   1   2  13  85.8450    1.7166
  -1   4  12  71.3743    1.6692
   1   6   7  72.8520    1.4079
  -1   7   2  180.322    2.5397
  -1   7   1  89.4877    1.6042
   1   7   0   7.2167    0.4133
   1   7   1  53.2682    1.1435
  -2   1  14 0.480000    0.5189
   2   3  11  241.844    4.5528
  -2   6   6  88.9429    1.9030
  -3   0  13  195.355    5.4250
   3   1  10  35.7910    1.4928
   3   4   7  47.8800    1.0249
  -3   5   7  12.6100    0.8296
   3   5   4  17.6000    0.4912
   4   2   6   4.9256    0.3567
  -4   3   8  154.705    3.0238
  -4   4   5  24.7000    0.8138
   4   4   1  32.7914    1.3500
  -5   0   3  333.268    8.5773
  -5   0   1   4.6067    0.3407
   0   2  14  230.089    3.8385
   0   7   4   3.9346    0.3762
  -1   6   8   3.2220    0.3188
  -1   7   3   2.6682    0.3621
   1   7   2  108.995    1.9268
   2   2  12  30.0967    1.0447
  -2   3  13  46.0788    1.3579
   2   4  10 0.500000    0.2995
   2   5   8  33.7664    0.8665
   2   6   5 0.706700    0.7027
  -3   1  13  96.5111    1.7800
  -3   4  10 0.860000    0.7000
   3   5   5  27.2144    0.7415
   4   1   7  122.311    2.0792
  -4   2  10  28.4314    0.8802
   4   3   5   1.4271    0.3486
  -4   4   6   3.8264    0.3232
   4   4   2  47.8457    1.2239
  -5   0   5  174.938    6.5377
  -5   1   4 0.862000    0.2237
  -5   1   3  46.4080    0.8825
  -5   1   2   7.4800    0.4860
  -5   1   1   2.4364    0.2200
   5   1   0   8.3020    0.3586
   0   5  11  10.9233    0.4896
  -1   0  15  13.5450    0.9685
   1   1  14  70.3050    1.6737
  -1   5  11  85.1400    2.0877
   1   5  10   9.8043    0.5354
  -1   7   4  23.2173    0.8336
   1   7   3 0.434000    0.4710
  -2   2  14  165.036    4.7275
  -2   4  12  281.700    4.3992
  -2   5  10  372.877    5.8111
  -2   6   7  41.3900    1.4103
   3   2  10  25.9125    0.9369
   3   3   9 0.941000    0.2616
  -3   5   8  44.3150    1.2060
  -3   6   2  53.0887    1.5260
  -3   6   1  40.9956    1.1604
  -4   1  11  134.874    2.9148
  -4   3   9   6.3212    0.6737
   4   4   3  10.7067    0.5277
   5   0   1  100.472    2.5284
  -5   1   5  163.004    2.7035
   5   1   1  75.0640    1.3478
   0   1  15   5.6556    0.4983
   0   6   9  15.0900    0.9954
   0   7   5 0.507500    0.3220
  -1   1  15   7.0983    0.5484
  -1   3  14  48.4700    1.2143
   1   3  13 0.796700    0.5061
   1   4  12   3.2170    0.3085
  -1   6   9  79.2709    1.6298
   1   6   8  23.2840    0.6779
  -1   7   5  21.2191    0.8549
   1   7   4   7.1364    0.3999
   2   6   6  38.5278    0.9515
   3   0  11  125.595    2.9018
  -3   2  13  55.8489    1.2571
  -3   3  12  103.009    2.4822
   3   4   8   2.2944    0.3163
  -3   6   4   3.7200    0.6151
  -3   6   3  49.7571    1.8211
   3   6   0  212.693    4.0261
   3   6   1  30.2210    0.7438
   4   0   8  56.5950    1.8328
   4   2   7   2.0878    0.2566
  -4   4   7  13.3420    0.4784
  -5   1   6  32.3189    0.7962
  -5   2   4  21.2790    0.6264
  -5   2   3  18.4710    0.5572
  -5   2   2  13.3622    0.4738
  -5   2   1  28.1290    0.6265
   5   2   0 0.200000    0.3809
   0   3  14  43.6244    1.2030
   0   4  13  19.8629    0.7120
   1   2  14  55.6875    1.2561
  -1   4  13  177.790    3.0652
   2   1  13  31.0873    0.6882
   2   5   9  12.5455    0.4581
  -2   6   8  40.0180    0.9124
  -2   7   2  39.5408    1.0728
  -2   7   1  11.4633    0.4527
   2   7   0 0.784600    0.3151
   3   1  11  29.6591    0.6347
  -3   4  11  130.193    2.8777
   3   5   6  136.541    2.9088
   3   6   2   6.0180    0.3718
   4   1   8   8.4087    0.5135
  -4   2  11  13.0050    0.5263
   4   3   6  14.7087    0.9954
   4   4   4  30.3310    0.8778
  -4   5   2  110.221    2.3549
  -5   0   7  441.686    9.8070
   5   0   3  126.016    3.0889
  -5   1   7 0.772500    0.4887
   5   1   2   7.4558    0.2864
  -5   2   5  103.986    2.1639
   5   2   1  100.803    2.3854
   0   7   6  10.0500    0.4699
  -1   2  15  15.2190    0.5304
  -1   7   6  96.7100    1.7678
   1   7   5  11.3473    0.6059
  -2   1  15   5.3288    0.3978
   2   3  12  40.9500    1.3033
   2   4  11   2.8533    0.3403
  -2   5  11  55.0056    1.2950
  -2   7   3  117.853    2.0594
   2   7   1  339.962    6.2197
  -3   1  14  12.2533    0.7133
   3   3  10  21.3867    0.6463
  -3   5   9  204.298    3.4451
  -3   6   5  15.7280    0.7946
   3   6   3  47.5167    0.9228
  -4   0  12  61.7820    1.7755
  -4   3  10  188.630    3.1937
  -4   4   8  47.3618    1.1612
  -4   5   4  38.6575    1.0456
  -4   5   3   2.7037    0.3841
  -4   5   1   3.4660    0.5700
   4   5   0  15.5983    0.7280
   5   1   3   4.7864    0.2637
  -5   2   6  55.2750    1.0842
   0   2  15  40.7460    0.9068
   0   5  12  69.4289    1.4933
  -1   5  12  99.8225    4.5034
   1   5  11  17.9070    0.5605
  -1   6  10  18.1978    0.6420
   1   6   9  117.356    2.4830
   2   2  13  46.9389    1.0169
  -2   3  14  134.430    2.7786
  -2   4  13   1.1689    0.3645
  -2   6   9 0.806000    0.4054
   2   6   7   9.7570    0.5139
  -2   7   4 0.774000    0.2998
   2   7   2   3.0267    0.3388
   3   2  11  50.4278    1.0476
   3   5   7  96.5600    1.7964
  -3   6   6  192.731    3.7660
  -4   1  12  75.8700    3.2278
   4   2   8 0.388300    0.2803
   4   3   7   4.8386    0.4261
   4   4   5  13.0270    0.6799
  -4   5   5   5.3513    0.5523
   4   5   1  12.9171    0.8579
  -5   1   8  28.9840    0.7023
   5   2   2  51.4420    1.5395
  -5   3   3  46.3373    1.0078
  -5   3   2 0.476700    0.3216
  -5   3   1  36.2687    1.5961
   0   6  10  12.8945    0.6174
   0   7   7  62.8670    1.2863
   1   0  15  10.9325    1.0263
   1   1  15  60.6263    1.3416
  -1   7   7   2.7436    0.4561
   1   7   6  40.1200    0.9015
  -2   2  15 0.553300    0.6470
  -2   7   5   6.3010    0.4186
   2   7   3  137.355    2.1200
  -3   2  14   2.8967    0.4511
  -3   3  13   6.5489    0.4119
   3   4   9  237.381    3.8819
  -3   5  10  123.610    2.1299
   3   6   4  53.2309    1.2121
  -4   4   9   9.5170    0.4970
   4   5   2  77.3214    1.8356
   5   1   4  68.1700    1.3086
  -5   2   7  12.1722    0.5090
   5   2   3  10.9680    0.6387
  -5   3   5   4.3991    0.3517
  -5   3   4   9.1650    0.3819
   5   3   0 0.502200    0.2565
   0   0  16   1.7233    0.6885
  -1   1  16  164.684    3.3231
  -1   3  15  203.515    4.1574
   1   3  14  77.0527    1.3497
  -1   4  14   7.1450    0.4842
   1   4  13 0.562200    0.2904
   2   0  14   5.3100    0.7164
   2   5  10  15.4978    0.5673
   2   7   4  97.2780    1.8833
   3   1  12   8.2740    0.4177
  -3   4  12  106.595    2.2588
  -3   6   7  134.569    2.6232
   4   1   9  76.1975    1.5246
  -4   2  12  25.7767    0.7379
  -4   3  11  59.6188    1.3615
  -4   5   6   1.0833    0.4175
   4   5   3  123.806    2.4499
  -5   0   9   1.6800    0.4238
  -5   1   9  141.308    3.2471
  -5   2   8  86.5111    1.8403
   5   3   1 0.187500    0.4029
   0   1  16   7.4067    0.4614
   0   3  15  36.7663    1.0984
   0   4  14  45.5187    1.0951
   0   8   0  51.5471    1.3882
   0   8   1  24.8536    1.1711
   1   2  15 0.676700    0.4118
  -2   0  16  39.8100    1.5636
   2   1  14  15.5030    0.5168
   2   3  13  35.1200    0.9763
  -2   5  12 0.470000    0.6228
  -2   6  10  49.3227    1.1512
   2   6   8  22.7033    0.8869
  -2   7   6   6.3744    0.4264
  -3   0  15  110.010    4.4015
   3   6   5  84.8091    1.4533
  -4   1  13  10.4330    0.6918
   4   4   6  252.077    5.1553
  -4   5   7  90.9000    1.9148
   5   0   5  12.0000    0.7056
   5   2   4 0.932200    0.2576
  -5   3   6   1.0156    0.2886
   5   3   2 0.585000    0.2862
   0   6  11   2.0240    0.3695
   0   7   8   9.0090    0.4769
   0   8   2   1.3920    0.5848
  -1   2  16  37.1450    0.8807
  -1   5  13  18.0583    0.8100
   1   5  12  58.2310    1.1767
  -1   6  11  244.323    4.4471
   1   6  10  15.1313    0.8524
  -1   7   8   1.3318    0.3214
   1   7   7  11.1945    0.7898
  -2   1  16  64.4878    1.4712
   2   4  12  11.6420    0.6694
   2   7   5 0.615700    0.3903
  -3   1  15  19.9389    0.7402
   3   2  12   2.0467    0.3095
   3   3  11  17.8144    0.5562
   3   4  10  31.8411    1.3966
   3   5   8  50.3387    1.3746
  -3   6   8  144.692    3.1831
   4   2   9   4.3913    0.3667
   4   3   8 0.315000    0.4310
  -4   4  10   5.2290    0.3683
   4   5   4  35.2480    0.8165
   5   1   5  48.7967    1.0342
  -5   3   7   2.0890    0.3013
   0   2  16  45.3700    1.3422
   0   5  13  65.7833    1.4150
   0   8   3  94.9564    1.6874
  -1   8   2  20.2283    0.6117
  -1   8   1  134.157    2.1479
   1   8   0  251.490    3.8195
   1   8   1  22.2158    0.6471
   2   2  14   2.8889    0.3405
  -2   3  15  69.3243    1.6592
  -2   4  14  99.6125    2.0492
  -2   7   7  81.9275    2.1715
  -3   3  14  123.191    2.3832
  -3   5  11   4.9827    0.5235
   4   0  10  62.6050    2.0423
  -4   3  12  18.2822    0.6369
  -4   5   8  38.4645    0.8511
  -5   1  10  18.7533    0.5961
  -5   2   9   7.9275    0.5069
   5   3   3 0.690000    0.3199
  -5   4   3   2.9057    0.4288
  -5   4   2  12.0157    0.8081
   0   8   4  123.119    2.3471
  -1   8   3   4.7745    0.4049
   1   8   2   9.6740    0.5074
  -2   2  16   1.2960    0.4614
   2   5  11  78.7210    1.6250
   2   6   9   8.2436    0.4209
  -3   2  15  22.6433    0.9712
  -3   4  13 0.940000    0.4150
   3   6   6  34.1422    0.9341
  -3   7   3  35.7857    1.1137
  -3   7   2  11.0500    1.0119
  -3   7   1   3.5186    0.4371
   3   7   0  52.3129    1.3846
   4   1  10   4.6300    0.3715
  -4   2  13  49.0689    1.0933
   4   4   7  13.4740    0.5779
   5   1   6 0.404300    0.3076
   5   2   5 0.413300    0.3394
  -5   3   8   2.3410    0.3044
  -5   4   4  21.4290    0.6438
  -5   4   1  28.8286    1.6352
   5   4   0 0.610000    0.8297
   0   7   9  32.9564    0.8121
  -1   0  17  23.6925    1.1968
   1   1  16  27.1622    1.0552
   1   3  15 0.346700    0.3914
   1   4  14  24.6890    0.6784
  -1   7   9  43.5883    1.0517
   1   7   8  88.4320    1.9848
  -1   8   4   2.3600    0.3740
   1   8   3   9.4680    0.8331
  -2   5  13 0.377500    0.5181
  -2   6  11 0.989000    0.3572
  -2   7   8   5.7038    0.4485
   2   7   6  46.9500    1.2096
   3   0  13  46.9633    1.4159
   3   1  13  12.3973    0.4350
   3   5   9   6.6462    0.4162
  -3   6   9  47.0818    1.0463
  -3   7   4  120.301    2.6083
   3   7   1   6.3575    0.4916
  -4   0  14  48.0080    1.9161
  -4   4  11  50.5027    1.0176
   4   5   5  19.3810    0.7725
  -4   6   4   4.4617    0.8696
  -4   6   3  31.4017    1.8915
  -4   6   2  18.0820    0.8979
  -4   6   1  65.2240    1.9336
   4   6   0  45.5340    1.9694
  -5   0  11  193.817    5.5099
  -5   2  10   2.7067    0.3663
   5   3   4  37.9525    1.3784
  -5   4   5  48.7330    1.0944
   5   4   1  48.1267    1.4258
   0   8   5   9.9236    0.4930
  -1   1  17  38.0657    1.1307
  -1   3  16  54.1367    1.3109
  -1   4  15  21.8644    1.4533
  -1   6  12   6.2529    0.5405
   1   6  11  10.3438    0.5642
   1   8   4   3.3009    0.3821
   2   1  15   7.2140    0.4093
   3   3  12  16.3467    0.5572
  -3   7   5   2.3857    0.4757
   3   7   2  114.090    2.2441
  -4   1  14   1.3556    0.3411
   4   2  10   3.6786    0.3854
   4   3   9   1.0933    0.2940
  -4   5   9   5.8340    0.6145
   4   6   1   6.0100    0.5276
  -5   1  11   4.2900    0.3618
  -5   4   6  82.7650    1.6765
   0   1  17   1.0050    0.4580
   0   3  16   8.9714    0.5546
   0   4  15  24.4387    0.7597
   0   6  12  39.2500    1.1022
   1   2  16  49.3500    1.2859
  -1   5  14  23.3120    1.0676
   1   5  13   5.4844    0.4063
  -1   8   5  160.639    2.5981
   2   3  14   1.3633    0.3863
   2   4  13   2.9922    0.3483
  -2   8   1  51.9064    2.0543
  -3   1  16   3.0129    0.4290
   3   4  11  94.9287    1.8551
  -3   5  12 0.543300    0.6471
   3   6   7   6.6136    0.3747
   3   7   3 0.615000    0.3968
   4   4   8  19.4890    0.6738
  -4   6   5  93.5683    2.3840
   4   6   2 0.380000    0.9298
   5   0   7  23.0300    1.0298
   5   2   6   4.5567    0.3658
  -5   3   9   5.4056    0.3900
   5   4   2   3.7657    0.6111
   0   5  14  97.2014    2.1925
   0   7  10 0.486700    0.4954
   0   8   6  25.5490    0.8492
  -1   2  17  15.8525    0.7945
  -1   7  10  14.0550    0.5819
   1   7   9  18.8040    0.7125
   1   8   5  23.7336    0.7042
  -2   1  17   3.2283    0.5687
  -2   3  16   8.9700    0.7147
  -2   4  15   7.7900    0.6437
   2   6  10  22.5633    0.7061
  -2   7   9  51.9737    1.8325
   2   7   7   1.7800    0.4435
  -2   8   3   9.0650    0.4770
  -2   8   2  56.4520    1.2013
   2   8   0  32.3090    0.8344
   2   8   1  30.9890    0.8238
   3   2  13   7.4030    0.6063
  -3   3  15   7.6183    0.5919
  -3   4  14  53.9200    1.5236
  -3   6  10  129.162    2.4279
  -3   7   6  39.5317    1.5678
   4   1  11  51.9967    1.0951
  -4   2  14  26.5778    0.8607
  -4   3  13  26.4688    0.8186
   4   5   6  60.2933    2.0586
  -4   6   6   9.2267    0.8999
   5   1   7 0.516000    0.3494
   5   3   5   1.7429    0.3907
  -5   4   7   1.6345    0.2846
   5   4   3   5.6575    0.4611
  -6   0   2  100.492    2.5442
   0   2  17  106.940    2.3786
  -1   8   6 0.997500    0.6644
   2   2  15  14.0737    0.5692
   2   5  12  41.6275    1.3230
  -2   6  12   9.1629    0.6558
  -2   8   4   1.9633    0.3624
   2   8   2   2.0800    0.3379
   3   5  10   1.0033    0.4081
   3   7   4   1.0933    0.3361
  -4   4  12  16.3950    0.5797
  -4   5  10  36.3867    1.1242
   4   6   3  20.0740    1.4525
  -5   2  11   7.7800    0.4682
  -5   3  10  24.8710    0.6857
  -6   0   4  30.5600    1.1643
  -6   1   4  64.5978    2.0872
  -6   1   3   9.6540    0.4312
  -6   1   2 0.648900    0.2288
   0   8   7  11.5440    0.5536
   1   6  12  30.6775    0.9526
  -2   2  17  26.5067    1.0405
  -2   5  14  93.8814    2.1651
   2   8   3   6.2050    0.4138
  -3   2  16  38.5360    1.8073
   3   6   8   6.9587    0.4897
  -3   7   7 0.626700    0.4144
   4   3  10  47.4125    1.4095
  -4   6   7  58.8433    2.1690
  -5   1  12   1.5200    0.3272
   5   2   7  51.7738    1.1612
  -5   4   8 0.614000    0.2979
  -5   5   3  19.6033    1.5612
  -5   5   2   3.1250    0.4915
  -6   0   6  41.5800    1.4663
   6   0   0  11.3450    0.7538
  -6   1   5  10.0986    0.4983
  -6   1   1  110.687    1.7975
   6   1   0  18.3918    0.7548
   1   0  17  62.2375    2.2025
   1   3  16   8.2025    0.5403
  -1   4  16 0.380000    0.6894
   1   4  15   1.0700    0.6615
  -1   6  13   3.0020    0.5922
  -1   8   7  11.7990    0.5484
   1   8   6  54.9890    1.2297
   2   7   8  58.5514    1.5241
  -2   8   5  62.7638    1.3966
   3   1  14   5.8280    0.3692
  -3   5  13  78.4300    3.3010
  -3   6  11   1.1300    0.4864
   3   7   5  12.3400    0.7770
  -4   1  15  80.1138    3.4562
   4   2  11   3.3257    0.3977
   4   4   9  14.8686    0.6353
   4   5   7   6.9713    0.5826
   4   6   4  13.2225    0.8764
   5   3   6  15.0363    0.6233
   5   4   4  28.9360    1.1645
  -5   5   4   1.9783    0.4189
  -5   5   1 0.160000    0.4100
   5   5   0 0.273300    0.6827
  -6   1   6  11.2314    0.7739
  -6   2   3 0.750000    0.3021
  -6   2   2 0.523300    0.6749
   0   6  13   8.8840    0.7125
  -1   1  18 0.280000    1.2700
   1   1  17   2.8286    0.4478
  -1   3  17   8.6900    0.8441
   1   5  14 0.450000    0.5322
  -1   7  11 0.798000    0.5523
   1   7  10  18.9375    0.7781
   2   0  16  50.7350    3.2215
   2   4  14  40.0471    1.6805
  -2   7  10 0.854300    0.3918
  -2   8   6   2.7222    0.3924
   2   8   4   1.5120    0.3310
  -3   0  17  65.5400    3.8236
   3   3  13 0.487100    0.3603
   3   4  12  20.7614    0.7713
  -3   7   8  33.5543    1.0568
  -4   3  14 0.727100    0.4030
  -4   5  11  28.2089    0.8419
  -4   6   8  13.1340    0.8446
   5   1   8 0.630000    0.4209
  -5   2  12  68.4436    1.5283
  -5   4   9 0.700000    0.3619
  -5   5   5   1.0080    0.4913
   5   5   1  31.0550    1.0684
   6   0   2   7.4620    0.5682
   6   1   1  18.0525    0.4528
  -6   2   5   9.0667    0.4267
  -6   2   4   7.5437    0.4460
  -6   2   1  14.3522    0.5426
   0   0  18  69.8100    3.0062
   0   4  16  59.3220    1.7605
   0   7  11  27.6833    0.9059
   0   8   8  17.5713    0.7330
  -1   5  15   7.9360    0.7133
   1   8   7  13.1100    0.9392
   2   1  16  25.1357    0.8688
   2   3  15   9.3157    0.7094
   2   6  11  16.8500    0.6513
  -3   1  17  13.6750    0.7887
   4   0  12  44.5640    2.1837
  -4   2  15  13.9517    0.7141
  -4   4  13  83.5200    1.9225
  -5   0  13 0.360000    0.7100
  -5   3  11   9.0800    0.5360
   5   4   5  75.7683    2.4945
  -5   5   6   1.0222    0.3528
  -6   1   7 0.550000    0.4096
   6   1   2  12.9390    0.5941
   6   2   0   4.1433    0.4476
   0   1  18  21.4200    0.9610
   0   3  17  16.4650    0.9675
   0   5  15   3.4260    0.5782
   1   2  17   6.1680    0.6172
  -1   8   8  11.9540    0.7915
  -2   0  18  18.8350    2.1551
  -2   1  18   1.4100    0.6022
  -2   3  17   1.4800    0.6613
  -2   4  16  33.9600    2.0844
   2   5  13  21.5433    1.0124
  -2   6  13  11.7960    0.8322
   2   8   5   1.5860    0.5008
   3   2  14   6.9837    0.4387
  -3   3  16  77.7920    2.2417
  -3   4  15   6.8700    0.9747
   3   5  11  49.2683    1.3590
   3   6   9   8.7788    0.6296
   3   7   6   1.7175    0.3597
   4   1  12   3.4678    0.3494
   4   5   8  81.8180    2.6300
   4   6   5   9.7375    0.7796
  -5   1  13   8.7727    0.4428
   5   2   8   4.4675    0.4253
   5   3   7  23.4214    1.2603
   5   5   2   5.9383    0.5425
  -6   0   8  40.6967    1.9042
  -6   2   6  35.7837    1.3376
   6   2   1   4.1213    0.4728
   0   9   1  16.0569    0.7675
   0   9   2  92.5250    1.8036
  -1   2  18   8.1400    0.7931
   2   2  16   1.1900    0.4333
  -2   5  15  11.0967    0.7235
   2   7   9  24.4286    1.0184
  -2   8   7  58.6525    1.6045
  -3   7   9   5.1160    0.6915
  -4   0  16   2.9200    1.1099
   4   3  11  12.3900    1.1901
  -4   6   9  24.0620    1.1259
  -4   7   3  11.7525    1.0215
  -4   7   2   4.2200    0.8560
  -4   7   1   8.4567    1.2070
   5   0   9   8.4700    0.8685
  -5   4  10   9.6710    0.4900
  -5   5   7   2.9567    0.4012
  -6   1   8  62.5425    1.8829
   6   1   3  35.5311    1.0345
  -6   2   7   3.4887    0.6611
   0   2  18  33.2800    1.8928
   0   9   3  28.4344    1.3446
  -1   6  14  74.0350    2.5219
   1   6  13  15.0700    0.9028
   1   7  11  13.4400    1.0988
  -1   9   1  36.0080    0.9520
   1   9   0  37.5390    1.3177
  -2   7  11  13.1117    0.8730
  -3   2  17   8.1120    0.6982
  -3   5  14 0.890000    0.6442
  -3   6  12  24.4857    0.9465
  -3   8   3  22.4175    1.5113
  -3   8   2   2.1900    0.8418
  -3   8   1 0.764000    0.4555
   3   8   0   1.7580    0.4534
  -4   1  16  22.2013    1.4571
   4   2  12  10.5040    1.2361
   4   4  10  78.0467    1.9945
  -4   5  12   1.7620    0.5544
  -4   7   4  45.6875    2.1671
   4   7   0  41.2700    1.6458
   5   1   9   3.3083    0.4657
  -5   2  13   7.5390    0.7603
  -5   3  12   3.1325    0.4091
   5   5   3  73.2880    2.1660
   6   2   2  23.1100    0.7164
  -6   3   4   1.1571    0.3705
  -6   3   3  36.2143    1.2105
  -6   3   2  22.3800    1.4642
  -6   3   1   9.2700    1.2329
   0   6  14  24.4500    1.2620
   0   7  12   7.9171    0.9110
   0   8   9 0.916700    0.5025
   1   4  16  39.1150    1.6928
  -1   7  12   1.5017    0.4879
  -1   8   9  58.0225    1.6884
   1   8   8   7.1512    0.6675
  -1   9   2 0.200000    1.0817
   1   9   1  22.1938    1.1729
   1   9   2 0.638000    0.6028
  -2   2  18  97.7800    2.8506
   2   8   6   1.6540    0.5496
   3   0  15 0.812500    0.4910
   3   7   7   4.9100    0.6039
  -3   8   4   9.8525    1.0036
   3   8   1   1.6117    0.4192
  -4   3  15  51.5543    2.0009
   4   6   6   1.9525    0.5810
  -4   7   5  57.1475    2.2753
   4   7   1 0.845000    0.5619
   5   4   6  11.6060    0.8409
  -5   5   8 0.472000    0.4860
   6   0   4  15.5475    0.9115
  -6   1   9   3.3443    0.4737
  -6   2   8 0.882500    0.3392
  -6   3   5   1.7114    0.4386
   6   3   0   3.4020    0.6150
   0   9   4  106.251    2.3544
   1   3  17   6.3757    0.5120
  -1   4  17  18.1500    1.3195
   1   5  15  19.2400    0.9475
  -1   9   3  100.787    2.6352
   2   6  12 0.875000    0.4364
  -2   8   8   3.1233    0.7081
   3   1  15   8.0400    0.5208
   3   3  14   1.8200    0.4785
   3   4  13  16.9200    0.9899
  -3   8   5 0.912500    0.6653
   3   8   2   7.8050    0.5890
  -4   4  14  21.8771    1.2108
  -4   6  10   2.0333    0.9768
   4   7   2   2.0250    0.5815
   5   2   9  28.0917    0.9435
   5   3   8   5.7080    0.5895
   5   5   4 0.260000    0.5896
   6   1   4   6.2937    0.4496
   6   2   3 0.352500    0.5601
  -6   3   6   1.6971    0.4830
   6   3   1   2.3575    0.6379
   0   4  17   7.7667    0.9424
  -1   0  19  43.5050    3.4129
   1   1  18 0.433300    0.7789
  -1   3  18 0.550000    0.9651
  -1   5  16  79.3000    2.7269
  -1   9   4  30.1878    1.0684
   1   9   3   1.5575    0.4515
   2   4  15 0.340000    0.4094
  -2   6  14  36.4071    1.7024
   2   7  10   3.9025    0.4298
   3   5  12 0.415000    0.4793
   3   6  10   1.3733    0.4652
  -3   7  10 0.667500    0.6550
  -4   2  16 0.431700    0.4154
   4   5   9  10.3350    0.9098
  -4   7   6   5.1500    0.8018
  -5   1  14  11.6733    0.6755
  -5   4  11   1.1200    0.4172
  -5   6   2   1.4933    0.6971
  -6   0  10  17.8100    1.5815
  -6   3   7  24.9871    1.1293
   0   5  16 0.962500    0.6563
   0   9   5 0.316700    0.8918
  -1   1  19   6.3125    0.9254
   1   8   9   1.9680    0.6726
   1   9   4   9.4862    0.6173
   2   1  17   4.0133    0.5244
   2   3  16   1.3600    0.5646
  -2   4  17 0.460000    0.9500
   2   5  14 0.732500    0.5407
  -2   7  12   4.4833    0.6152
   2   8   7 0.490000    0.7368
  -3   1  18 0.706700    0.7931
   3   2  15  10.4443    0.7854
  -3   3  17  28.3200    2.1168
  -3   4  16  22.0140    1.6938
  -3   6  13 0.620000    0.5545
  -3   8   6  23.2520    1.1643
   3   8   3 0.686000    0.5069
   4   1  13   3.9900    0.4752
   4   6   7  19.5450    2.0482
   4   7   3   4.5500    0.6105
   5   4   7   3.4740    0.6246
  -5   5   9 0.498000    0.5160
  -5   6   4 0.725000    0.6110
  -5   6   3   1.0400    0.7157
  -5   6   1   1.0800    1.0600
  -6   1  10  13.5250    0.6176
  -6   2   9 0.371700    0.4244
   6   3   2   5.9340    0.7007
   0   3  18  14.4250    1.4680
   0   8  10 0.860000    1.0830
   1   6  14   1.0533    0.4375
   1   7  12   1.5967    0.4786
  -1   8  10 0.935000    1.1037
  -1   9   5   1.4013    0.4529
  -2   3  18   2.1450    0.7141
  -2   5  16  13.5240    1.5207
  -2   8   9 0.293300    0.7060
  -3   5  15  21.6483    1.5648
   3   7   8   7.4557    0.5699
   4   3  12  15.1080    0.9627
   4   4  11   1.2180    0.5294
  -4   5  13 0.670000    1.4328
  -4   7   7   1.3633    0.9028
   5   1  10   1.2425    0.5051
  -5   2  14   9.6962    0.7493
  -5   3  13   4.9012    0.4918
   5   5   5   5.7050    0.8295
  -5   6   5   2.1367    0.7771
   5   6   0   1.4767    0.7073
   6   1   5 0.720000    0.5647
   6   2   4 0.324000    0.4543
  -6   3   8 0.877500    0.3913
   0   1  19  26.0700    1.4706
   0   9   6   2.8550    0.5059
   1   2  18   1.7375    0.6431
  -1   6  15  14.5000    1.0445
  -1   7  13  10.8367    0.7539
  -2   1  19  15.9000    1.5789
  -2   9   3   2.2771    0.4693
  -2   9   2 0.275000    1.3003
  -2   9   1   3.5400    0.4808
   2   9   0   1.1233    0.7934
   2   9   1   3.2362    0.6369
  -3   7  11   2.7300    0.6912
  -3   8   7   2.6675    0.6979
   3   8   4  42.2025    2.1764
  -4   1  17 0.550000    0.5092
   4   2  13   1.2767    0.4345
  -4   6  11  29.3900    1.8217
   4   7   4   3.4620    0.5778
  -5   4  12  15.5129    1.0416
   5   6   1   3.7050    2.0450
   6   3   3  29.5075    1.4672
  -6   4   4   6.8480    0.7912
  -6   4   3 0.640000    1.0351
  -6   4   2   1.3600    0.6181
  -6   4   1 0.880000    0.7897
   0   6  15   4.7750    0.7110
   0   7  13  16.2840    1.2038
  -1   2  19  16.9500    1.6221
  -1   9   6 0.862500    0.7380
   1   9   5  33.5625    1.5076
   2   2  17  15.5117    0.7440
   2   6  13   1.4540    0.4730
   2   9   2   7.0643    0.5943
  -3   2  18  14.4200    1.3547
  -4   3  16   7.4980    0.6999
  -4   4  15   1.3560    0.5467
  -4   7   8  11.5700    1.2828
  -5   0  15 0.700000    0.8796
   5   2  10   3.9025    0.6872
   5   3   9 0.492500    0.5497
  -5   5  10  55.6950    2.1669
  -5   6   6   5.9725    0.8677
   5   6   2   1.8433    0.8021
  -6   1  11  13.1650    0.7254
  -6   2  10  14.9012    0.8228
  -6   4   5   6.4300    0.6665
   6   4   0   1.1767    0.8289
   0   2  19   1.2125    0.7935
   1   4  17  23.0483    0.9325
  -2   2  19   1.3600    0.9333
   2   7  11  19.2100    0.8865
  -2   8  10 0.675000    1.0598
   2   8   8 0.340000    0.7441
  -2   9   4 0.840000    0.8649
   3   4  14   5.2300    0.9157
   3   6  11 0.810000    0.6253
   3   8   5   3.7720    0.6157
   4   5  10   7.1500    1.1509
  -5   1  15   4.4100    0.4568
   5   4   8  13.4780    0.9628
   5   5   6 0.625000    0.8575
  -5   6   7  21.3850    1.3824
   6   0   6  12.4125    0.8858
   6   2   5   7.5620    0.8145
  -6   3   9   8.4338    0.9155
  -6   4   6 0.686700    0.6598
   6   4   1 0.210000    1.1400
   0   8  11   2.3240    0.5881
   0   9   7  43.8443    1.3251
  -1   4  18   5.2150    0.8184
   1   5  16   3.7920    0.7386
  -1   8  11   2.2357    0.5100
   1   8  10   4.2383    0.5972
  -1   9   7  10.1129    0.7064
   1   9   6   4.9886    0.5649
  -2   6  15 0.840000    0.7463
  -2   7  13  29.8500    1.4802
  -2   9   5   5.0533    0.6310
   2   9   3   8.8950    1.1044
   3   1  16   1.9383    0.5619
   3   3  15   1.5900    0.4765
   3   5  13   7.9067    0.9653
  -3   6  14 0.295000    1.0029
   3   7   9   2.2100    0.6223
  -3   8   8   2.1150    0.7039
   4   0  14 0.280000    0.9080
  -4   2  17  17.4629    1.2154
   4   7   5   4.0560    0.6431
   5   0  11  19.9900    1.7435
   5   6   3   3.0667    0.9088
   6   1   6  23.5533    1.0242
   6   3   4 0.896700    0.8368
   1   0  19   4.0900    1.3351
   1   3  18  38.1180    1.4667
  -1   5  17   5.3650    0.8028
   2   4  16   6.0175    0.9050
  -3   0  19  14.0750    1.8145
  -3   4  17   6.3940    1.2624
   4   1  14   4.6500    0.6629
  -4   5  14 0.723300    0.8543
  -4   6  12  13.1033    1.3155
  -4   7   9  25.8767    1.8545
   5   1  11   1.6480    0.4771
  -5   3  14  23.0383    1.0579
  -5   5  11  17.4525    1.7467
  -6   0  12   5.0000    0.8714
  -6   2  11  11.7514    0.6831
  -6   4   7  16.3800    0.9416
   6   4   2   1.3650    0.6290
   0   4  18 0.765000    0.9373
   0   5  17   3.5760    0.6037
   1   1  19  24.8467    1.7142
  -1   3  19  12.5425    1.0725
   1   7  13   1.6133    0.4480
   2   0  18  28.9700    1.7243
   2   3  17   8.7867    0.7402
  -2   4  18  28.6133    1.8583
   2   5  15 0.733300    0.7145
  -2   9   6  34.6600    1.2876
   2   9   4  22.7386    1.3324
  -3   1  19  19.8800    2.2260
   3   2  16   6.2175    0.9781
  -3   3  18  10.7925    1.2219
  -3   7  12  31.8650    1.6860
   3   8   6  16.8517    0.9653
   4   3  13   7.2650    0.7704
   4   4  12  14.5133    1.2153
  -5   2  15 0.502000    0.5125
  -5   4  13  41.3183    1.8199
  -5   6   8  15.4167    1.4914
  -6   1  12 0.860000    1.3000
   6   2   6  25.0300    1.1416
  -6   3  10  22.3367    1.0017
   0   9   8  18.9550    0.9666
  -1   1  20   3.8725    0.8642
   1   6  15   1.8925    0.6469
  -1   7  14   3.4620    0.6545
   1   9   7   4.9043    0.5631
   2   1  18   3.6025    0.7460
  -2   5  17   4.7450    0.8323
   2   8   9 0.510000    1.1509
  -3   5  16   8.1167    0.7662
  -3   8   9  11.4740    0.9179
  -4   0  18  19.7667    2.6105
   4   6   9  17.7333    1.3842
   4   7   6 0.595000    0.9908
  -4   8   3   7.2800    1.6669
  -4   8   2  34.0400    1.9976
  -4   8   1   1.5333    0.8301
   5   3  10 0.836700    0.7653
   5   5   7  14.9900    1.0513
   5   6   4   1.5600    1.2495
   6   3   5   2.4700    1.3424
  -6   4   8   5.9520    0.9949
   0   0  20  65.4200    4.4506
   0   3  19 0.380000    1.0800
   0   7  14   1.6820    0.5650
  -1   6  16   7.7800    0.8178
  -1   9   8  17.5329    1.0218
  -2   0  20 0.850000    1.3600
  -2   3  19   2.1025    0.7830
   2   7  12 0.753300    0.4757
  -2   8  11  38.0475    1.6824
   2   9   5   6.3057    0.6212
   3   6  12  40.2850    1.7263
  -4   1  18   1.2957    0.4600
   4   2  14   1.0725    0.6079
  -4   4  16 0.890000    1.1581
   4   5  11  12.3900    0.9493
  -4   8   4  17.1667    1.5764
   4   8   0   4.9167    0.9751
   5   2  11   3.1900    1.1463
   5   4   9   3.3250    0.6777
   6   1   7   1.6850    0.6211
   6   4   3   2.1275    0.7078
   0   1  20 0.590000    1.2550
   0   6  16 0.380000    0.8100
   1   2  19 0.220000    1.1000
  -1   8  12 0.580000    0.5980
   1   8  11   8.6500    1.1988
  -2   1  20  46.5060    1.8078
   2   6  14   8.0260    0.9529
  -2   9   7   1.0667    0.8424
  -3   2  19  11.9867    1.3408
   3   7  10   1.0100    0.8300
  -4   3  17   4.6317    0.5676
  -4   7  10   4.1500    0.9774
  -4   8   5   1.7400    0.9402
   4   8   1   1.8700    1.4000
  -5   1  16  10.0700    0.9565
  -5   6   9  20.9980    1.6761
  -6   2  12   1.0400    0.6367
  -6   4   9   7.9860    0.8277
  -6   5   3   1.3967    0.8068
  -6   5   2   1.4200    1.2500
  -6   5   1   2.0300    1.3583
   0   8  12   1.9820    0.7925
   0  10   0 0.863300    0.8519
  -1   2  20   2.8240    0.7266
   2   2  18   4.0100    1.0453
  -2   6  16  10.6133    0.7670
  -2   7  14   4.8325    0.8753
   3   4  15  37.6750    4.7350
  -3   6  15   2.8460    0.6758
   3   8   7   3.7700    0.7134
  -3   9   3  16.1100    1.4834
  -3   9   2  13.6833    1.3478
  -3   9   1 0.830000    1.4900
   3   9   0 0.843300    0.8644
  -4   6  13 0.950000    1.2068
   4   8   2   4.4125    0.7840
  -5   3  15   2.3567    0.6648
  -5   5  12   2.3400    0.7953
   5   6   5   1.2533    0.9241
  -5   7   3  17.1900    1.8809
  -5   7   2   1.1800    1.0886
  -5   7   1   1.3000    1.2800
   6   2   7   1.3700    0.5594
  -6   3  11   1.0750    1.1111
   6   4   4 0.765000    1.2659
  -6   5   5   6.1600    1.0626
   6   5   0 0.845000    1.2758
  -7   0   3   6.9300    1.2800
   0   9   9   1.0175    0.7152
   0  10   1   1.0929    0.5133
   0  10   2   7.4371    0.9076
  -1   9   9  21.7086    0.9370
   1   9   8 0.806700    0.7625
   2   8  10   1.8840    0.6209
   2   9   6   2.1100    0.6495
   3   0  17  14.0000    1.5233
   3   3  16   1.3440    0.5053
  -3   7  13   4.7450    0.9388
  -3   8  10   8.5520    0.8534
  -3   9   4   6.2900    1.1219
   3   9   1   9.5520    1.1281
  -4   2  18   1.5150    0.6576
  -4   5  15   2.0033    0.9422
   4   7   7   5.0575    0.8794
  -4   8   6   6.3367    1.1883
  -5   2  16 0.466700    0.8267
  -5   4  14   1.4800    0.7279
  -5   7   4   4.0900    1.1885
   5   7   0   3.9000    1.4500
   6   0   8   1.7800    0.6977
  -6   1  13 0.370000    1.1111
   6   3   6  20.1167    1.4405
  -6   5   6   4.4600    0.9679
  -7   0   5  13.7400    1.5400
  -7   0   1 0.340000    1.0400
  -7   1   4   9.2450    1.5050
  -7   1   3   3.3900    1.3800
  -7   1   2 0.700000    1.0208
   0   2  20 0.910000    0.8565
   0  10   3  19.5271    0.9639
  -1   4  19   1.3425    0.7455
   1   4  18   1.8020    0.5788
   1   5  17   2.3375    0.6746
   1   7  14 0.376700    0.7405
  -1  10   1   2.2567    0.6398
   1  10   0  36.1300    1.3470
  -2   2  20   1.1380    0.7222
  -2   8  12   1.0800    1.0300
  -2   9   8   3.1675    0.8452
   3   1  17 0.813300    0.8072
  -3   4  18   1.0775    0.7239
   3   9   2  18.7300    1.0973
   4   4  13   3.2367    0.8391
  -4   7  11 0.390000    1.5000
   4   8   3  22.7775    1.3426
   5   1  12 0.325000    0.8276
   5   5   8   2.9225    0.7410
  -5   6  10 0.680000    0.8005
  -5   7   5   2.3600    0.9908
   5   7   1 0.235000    1.1430
   6   1   8   1.4050    0.5266
  -6   4  10   1.1217    0.5768
   6   5   1   3.2500    0.9023
  -7   1   5   8.5750    1.4801
  -7   1   1   5.8100    1.3600
  -1   5  18 0.350000    0.8700
  -1   7  15 0.790000    0.7900
  -1  10   2   7.3900    0.8851
   1  10   1 0.877500    0.7168
   2   4  17   7.7320    0.7123
   2   5  16   1.0233    0.7895
  -3   5  17   4.7080    1.0296
  -3   9   5  10.2867    1.2630
   4   1  15   2.2000    0.7886
   4   3  14   3.9533    0.8691
   4   6  10 0.240000    1.1600
  -4   8   7   9.7433    1.3634
   5   3  11  12.9800    1.7171
   5   4  10 0.170000    1.0600
   5   6   6   9.4000    1.2666
  -5   7   6 0.685000    1.3094
  -6   2  13   5.7120    0.7687
  -6   5   7 0.966700    0.7923
  -7   0   7  26.5900    2.2462
  -7   1   6 0.395000    1.1150
   7   1   0   5.3700    1.3800
   0   4  19 0.660000    1.0656
   0   5  18  15.3733    1.2729
   0   7  15  13.3040    0.9247
   0  10   4 0.440000    0.9410
   1   3  19   3.4200    0.7797
   1   6  16   2.4500    0.6918
   1   8  12 0.771700    0.5236
  -1  10   3   3.5280    0.8093
   1  10   2  10.6820    0.8855
   2   3  18  10.4900    1.0058
  -2   4  19   3.5375    0.8339
   2   7  13 0.716000    0.5631
   2   9   7 0.920000    0.9187
  -3   3  19   1.0050    1.1811
   3   8   8  11.3540    0.9174
   3   9   3 0.260000    1.2204
   4   5  12   2.4325    0.7073
  -5   0  17   6.5100    0.9246
   5   2  12  10.4333    1.0788
  -5   5  13 0.560000    0.9413
   5   7   2   1.7400    1.2005
  -6   3  12  26.5000    1.4567
   6   4   5   8.7100    1.7211
   6   5   2   2.0600    0.8941
   7   0   1  16.3800    1.6900
  -7   1   7   8.2750    1.4654
  -7   2   5 0.875000    1.1804
  -7   2   4   1.9900    1.1659
  -7   2   3  13.6600    1.7866
  -7   2   2   4.4900    1.2985
   0   8  13   2.8660    0.6714
   0   9  10   1.1900    1.5051
  -1   0  21   9.7700    1.9365
   1   1  20  16.5600    1.2592
  -1   3  20   8.3250    1.0150
  -1   6  17   5.0600    0.7886
  -1   8  13   5.9225    0.8606
  -1   9  10   1.4400    0.7625
   1   9   9   1.2717    0.5682
  -1  10   4   1.1380    0.6634
   1  10   3   2.8840    0.7233
  -2   5  18  15.8100    1.9730
  -2   9   9   3.1950    0.8267
  -3   1  20   3.0850    1.3765
   3   2  17   5.9250    0.8021
   3   6  13   2.9400    0.7312
   3   7  11 0.802500    0.7244
  -3   8  11   1.7200    0.9900
  -3   9   6   6.1867    1.2614
  -4   4  17   3.6300    0.9922
  -4   6  14   4.9350    1.5998
   4   7   8   1.0150    1.3851
   4   8   4   6.7667    1.2226
  -5   1  17   1.0425    0.8325
  -5   7   7   7.4833    1.3296
  -6   0  14   2.3067    1.0292
   6   2   8 0.590000    0.7808
   6   3   7   6.4600    1.0119
  -6   5   8 0.305000    1.3102
   7   1   1   2.5400    1.2300
  -7   2   1   1.9800    1.1821
   0  10   5   3.1083    0.6330
  -1   1  21  17.4050    1.3591
   2   1  19   1.1800    1.1500
  -2   3  20   1.7300    0.9945
   2   6  15 0.615000    0.9700
  -2   7  15   1.0560    0.6147
  -3   7  14   1.0333    0.9180
   3   9   4   1.0333    0.8582
  -4   1  19   1.0567    0.5507
  -4   3  18 0.876700    0.8413
  -4   8   8 0.330000    1.3700
  -5   3  16   2.5200    0.6341
  -5   6  11 0.470000    1.1163
  -6   1  14   1.2375    0.7909
  -6   4  11   1.8440    0.6956
   6   5   3   1.8850    1.3913
  -7   1   8   1.4150    1.1350
  -7   2   6   1.5200    1.1300
   7   2   0   2.3900    1.2304
   0   3  20   1.3067    0.9721
   0   6  17   2.9000    0.7361
  -1  10   5 0.353300    1.0007
   2   8  11   8.2750    1.0872
  -3   2  20   2.9700    1.3700
  -3   6  16   1.1200    1.6600
  -3   9   7   5.7867    1.1181
  -4   5  16   1.4000    1.2300
  -4   7  12 0.255000    1.1395
   5   0  13   2.1250    1.0729
  -5   4  15   3.4367    1.1448
   5   5   9   1.1133    0.7894
   6   1   9   1.1825    0.5413
   6   4   6 0.545000    1.3506
   7   1   2   5.0300    1.3100
  -7   2   7   1.2750    1.2526
   1   2  20   3.1167    0.9581
  -2   1  21 0.860000    1.3600
  -2   6  17  16.5475    1.6031
  -2   8  13   7.2000    1.2613
   2   9   8   1.6700    1.4600
  -2  10   2   2.5000    0.7871
  -2  10   1 0.570000    1.5800
   2  10   0   8.5600    0.7644
   3   4  16 0.555000    1.1863
   3   5  15   2.2100    1.2776
   3   8   9   3.9350    0.8882
   4   6  11   1.6950    1.3418
   4   8   5  12.5800    1.4307
   5   1  13   1.7767    0.7802
  -5   2  17   1.5450    0.7073
   5   6   7 0.965000    1.2430
  -5   7   8   9.4000    1.3609
  -6   2  14   2.1750    1.4811
  -6   3  13   2.9650    0.8954
  -6   5   9   1.3975    0.7714
  -7   0   9   2.9250    1.2162
   7   2   1  29.3400    2.6400
  -7   3   3   2.4900    1.3401
   0   1  21   7.6625    1.0909
   0  10   6  41.0517    1.7370
  -1   2  21 0.640000    1.2902
   1   7  15 0.825000    1.0802
  -1  10   6   1.0325    0.7818
   1  10   5  14.8420    1.5366
   2   2  19 0.295000    1.2403
  -2   9  10   5.4950    0.9647
  -2  10   3 0.605000    0.7817
   2  10   1   1.4800    0.8737
   3   3  17 0.295000    1.1963
  -4   2  19   1.3300    1.3662
   4   4  14   6.2000    1.0073
  -4   8   9   2.1475    0.8423
   5   3  12   1.1950    1.3119
   5   4  11   5.4400    1.3155
   5   7   4   3.5100    1.4305
   6   5   4   1.3200    1.5080
  -6   6   3   2.9100    1.4400
  -7   1   9   2.9750    1.2502
  -7   2   8   3.0850    1.4750
  -7   3   5   4.2350    1.4727
  -7   3   4   2.8800    1.3131
  -7   3   2   1.4500    1.1900
  -7   3   1   1.1700    1.2925
   0   9  11  16.5783    1.4914
   1   4  19 0.856700    0.9075
   1   5  18 0.670000    0.5809
  -1   7  16   3.7300    0.9682
   1   8  13   1.0633    0.8918
  -1   9  11  10.1740    1.2766
   1   9  10   2.1317    0.5722
  -2  10   4   7.3360    1.3432
   2  10   2 0.848000    0.6699
  -3   4  19  12.9375    1.7545
  -3   8  12 0.895000    1.3679
  -3   9   8   7.4667    1.1913
   4   0  16  11.8400    1.8600
   4   3  15   1.8567    0.8430
   4   7   9 0.897500    0.7572
  -5   5  14   1.5300    0.8204
  -5   6  12   1.7700    0.8202
   6   2   9  28.3450    2.3505
   6   3   8   7.8100    2.6500
  -6   4  12   5.3480    0.7897
  -6   6   5   5.7550    1.6715
  -6   6   1   2.1450    1.4117
   7   2   2 0.900000    1.2800
   0   7  16 0.260000    1.1927
  -1   4  20   1.1567    1.0120
  -1   5  19   1.5867    0.9049
  -1   8  14   3.6350    0.8391
  -2   2  21   1.3700    1.7600
   2   4  18 0.880000    1.2883
   2   5  17   2.2700    0.7988
   2   7  14   2.2367    0.9352
   3   1  18   2.9450    1.4106
  -3   5  18   1.8700    0.8163
   3   7  12   3.1875    0.7677
   4   1  16   1.7300    0.8650
   4   5  13   7.9833    1.0668
  -4   6  15   5.3200    1.6868
   4   8   6 0.915000    1.3902
   5   2  13   3.7567    0.9101
  -5   7   9   3.6167    1.0845
  -6   1  15   8.9775    1.1516
  -6   5  10   1.6625    0.8296
   6   6   0 0.260000    1.2900
   7   3   0  12.8350    1.8262
   0   2  21   2.2100    0.7675
   0   8  14  23.0960    1.1980
   0  10   7   2.3950    0.6190
   1   6  17 0.905000    0.9505
  -1  10   7   2.6320    0.7229
   1  10   6   9.8740    0.9328
  -2  10   5   5.5740    0.8122
   2  10   3  24.2400    1.3392
   3   6  14   2.3200    0.8628
   3   9   6   4.1675    0.8348
  -4   7  13   1.1400    0.9200
  -5   1  18   1.5000    0.7106
   5   5  10  10.1667    1.3748
   5   6   8   1.6700    0.9100
   5   7   5 0.425000    1.3200
   6   0  10 0.670000    0.9219
   6   4   7 0.615000    1.3209
   6   5   5   2.8400    1.6225
  -6   6   6   4.8900    1.6250
   6   6   1   7.3367    1.1796
  -7   1  10   1.3300    1.3106
  -7   2   9  10.6600    1.8639
   7   2   3   1.7800    1.2800
  -7   3   7 0.940000    1.3906
   0   5  19   1.9367    0.8565
   1   3  20 0.956700    0.8447
  -1   6  18  17.9933    1.4955
  -2   4  20 0.793300    0.9410
  -2   5  19   1.1100    1.0182
  -2   7  16   3.1500    0.8208
   2   8  12   2.3533    1.0228
   2   9   9 0.625000    1.4017
  -3   0  21 0.750000    1.2389
  -3   7  15   2.7067    1.0534
   3   8  10 0.870000    0.7735
  -3   9   9 0.410000    1.5800
  -4   8  10   2.7700    1.0812
  -4   9   2 0.300000    1.3800
  -4   9   1 0.700000    1.1924
  -5   3  17   1.7550    0.7939
  -5   4  16   9.8200    1.1658
   6   1  10 0.470000    0.6505
  -6   3  14   1.6700    1.3800
  -6   6   7 0.825000    1.5200
   7   1   4  12.2900    1.6500
   0   4  20  12.3267    1.3209
   1   0  21   7.7400    2.5600
  -1   3  21   1.9150    1.4003
   2   3  19   3.1075    0.8174
   2   6  16   5.6367    1.0192
  -2   8  14   1.0300    1.3399
  -2   9  11   7.6425    1.0313
  -2  10   6 0.560000    1.1861
   2  10   4 0.576700    0.9932
  -3   1  21   8.0100    1.2740
   3   2  18 0.727500    0.6721
  -3   6  17   2.1700    0.8076
  -4   0  20 0.676700    0.8969
   4   2  16   1.1167    0.8471
  -4   3  19   4.4425    0.9938
  -4   5  17  22.2300    2.9659
  -4   9   4   1.1050    1.3846
  -4   9   3   6.9550    1.5742
   4   9   0 0.500000    0.9700
  -5   7  10  13.4567    1.5163
  -6   2  15   1.1150    0.8223
   6   6   2   1.6300    0.9466
  -7   3   8   1.2450    1.4229
   0   6  18 0.700000    0.7813
   0  10   8 0.542000    0.6395
   1   1  21 0.803300    1.0400
  -1   9  12  19.8680    1.1843
   1   9  11   1.2575    0.6846
   1  10   7   7.6460    0.8813
   2   0  20   1.3900    1.4900
  -4   1  20 0.940000    0.7106
   4   6  12   1.0600    1.1356
   4   7  10   1.5733    0.9119
   4   8   7 0.695000    1.3717
   4   9   1  21.3775    1.4093
  -5   2  18   1.7400    0.7322
  -5   5  15   7.1800    1.0907
  -5   6  13 0.986700    0.9831
  -5   8   4 0.840000    0.8300
  -5   8   3   8.5100    1.9700
  -5   8   2  24.8700    2.7000
  -5   8   1 0.860000    1.4100
   6   3   9   1.0000    1.1083
  -6   4  13   3.5100    0.7724
  -6   5  11   1.3600    1.5608
  -7   0  11   2.4700    1.4200
   7   0   5 0.990000    0.8900
  -7   2  10   7.3150    1.7751
   7   3   2 0.270000    1.5900
  -7   4   4 0.875000    1.3251
  -7   4   3   6.1700    2.4200
   0   9  12 0.732000    0.6715
  -1   1  22   1.6400    1.5027
  -1  10   8   4.8360    0.8117
   2   1  20  11.4100    1.7131
  -2   3  21   6.5900    1.0248
  -2   6  18 0.705000    0.7811
   2  10   5   1.6720    0.7189
   3   4  17 0.910000    1.4230
   3   9   7 0.613300    0.9367
  -4   9   5 0.405000    1.2389
   5   1  14   1.0067    0.8138
   5   3  13   2.1700    1.3181
   5   4  12   6.1500    1.6151
   5   7   6   9.7600    1.8414
  -5   8   5   2.3700    1.2903
   5   8   0   7.4500    1.8400
   6   2  10   3.3650    1.2762
   6   5   6   2.3250    2.0850
  -6   6   8  22.6400    2.0224
  -7   1  11 0.260000    1.4000
   7   1   5 0.540000    1.1400
   7   2   4  15.1100    1.9200
  -7   4   5   1.7800    1.4217
  -7   4   2   3.4050    1.4660
  -7   4   1 0.230000    1.4600
   0   3  21   1.6900    1.0059
   1   7  16  22.2550    1.3626
   1   8  14   4.3750    0.8202
  -2   0  22  23.9500    2.8517
  -2  10   7   4.3750    1.3544
  -3   2  21   1.7533    0.9853
   3   5  16 0.660000    0.8100
   3   7  13   7.4100    0.9140
  -3   9  10 0.630000    0.9691
   4   4  15 0.340000    0.9900
  -4   8  11   2.2125    0.8418
   4   9   2 0.300000    1.4300
   5   6   9  15.0500    2.1704
   5   8   1 0.460000    1.1900
  -6   1  16   5.1600    1.3574
   6   4   8   1.5250    1.3430
   7   3   3   2.3200    1.5100
   0   0  22  10.1800    2.0772
   1   2  21   9.2000    1.2498
  -1   7  17   2.0075    0.7146
  -1   8  15   2.2850    0.8125
  -2   1  22   2.2275    0.9076
   2   9  10   1.9575    0.8225
  -3  10   2   4.7167    1.3562
  -3  10   1   2.2225    0.8566
   3  10   0   7.2800    0.9898
  -4   2  20 0.290000    1.3351
   4   5  14  14.6750    2.1105
  -4   6  16 0.440000    1.0669
  -4   7  14   1.6900    1.0000
  -4   9   6  10.9875    1.1685
   5   5  11   1.4700    0.9664
  -5   7  11 0.150000    0.9300
  -5   8   6   7.2367    1.3094
   7   4   0   2.9850    1.3909
   0   1  22   3.9750    1.0714
   0   7  17  12.1420    0.9653
   0   8  15   1.6700    0.6514
   1   5  19   3.1525    0.7971
   1  10   8   3.8150    0.9253
   2   2  20  32.5100    2.1179
   2   7  15   2.3067    0.9457
   2   8  13   1.7400    1.5500
  -2   9  12   1.9175    0.8576
   2  10   6 0.260000    1.2700
   3   0  19   7.5600    1.8500
   3   3  18   2.3567    0.9457
  -3   4  20   5.9300    1.1964
  -3   5  19   4.7000    0.9546
   3   6  15 0.280000    0.8900
   3   8  11 0.310000    1.3500
  -3  10   3   1.2500    1.0778
   3  10   1   1.2100    1.5352
   4   3  16 0.150000    1.0300
   4   9   3   1.2400    1.5200
  -5   0  19   3.7167    1.0885
   5   2  14   3.7500    1.1900
   5   8   2 0.230000    1.2000
  -6   3  15   4.0160    0.8268
  -6   5  12   1.0600    1.1708
  -6   6   9   3.2975    0.9325
  -7   2  11 0.585000    1.3500
   7   2   5   4.2600    1.4200
  -7   4   7   6.5150    1.7656
   7   4   1   2.6300    1.4601
   0  10   9   1.7240    0.6881
  -1   2  22   1.6075    0.8488
   1   4  20   4.8475    0.9904
  -1   5  20   2.3575    0.8334
  -1  10   9   2.0200    0.7343
   2   5  18   1.0667    0.7219
  -2   7  17   5.3825    0.9629
  -2  10   8 0.900000    1.4000
   3   1  19  13.2750    2.1453
  -3   7  16 0.720000    0.9400
   3   9   8   1.5933    0.9831
  -3  10   4   2.6450    1.4611
   4   1  17  16.4600    1.4419
   4   8   8 0.690000    1.4993
  -4   9   7   6.2400    1.0748
  -5   1  19 0.853300    1.0167
  -5   3  18 0.905000    1.1669
  -5   4  17   6.5875    1.7494
   5   7   7   3.5950    1.4991
  -5   8   7   8.1167    1.3287
   6   1  11   1.2600    1.1236
  -6   2  16 0.540000    1.2800
  -6   4  14   3.3900    0.9528
   6   6   4   6.8850    1.9801
  -7   1  12 0.626700    0.9435
  -7   3  10   1.3750    1.5405
   0  11   1   1.0700    0.7440
  -1   4  21   1.9875    0.8637
   1   6  18  23.0975    1.3665
  -1   9  13   2.1700    1.0602
   1   9  12 0.425000    0.8030
  -2   2  22   1.1500    1.4381
   2   4  19   2.0150    0.7330
  -2   8  15   4.4233    1.0277
  -3   8  14 0.440000    1.6800
  -3  10   5   1.0100    0.9752
   3  10   2 0.255000    1.2742
  -4   4  19   2.5350    1.3712
   4   7  11   3.6567    1.0875
   4   9   4   2.7100    1.2274
  -5   6  14   1.3900    0.8706
   5   8   3   4.3450    1.5945
   6   3  10 0.200000    1.1800
   6   5   7   2.0650    1.6752
   7   1   6   2.8100    1.6000
   7   3   4   6.5500    1.8800
  -7   4   8   3.9800    1.7362
   0   2  22   1.6033    0.9778
   0   9  13   1.6740    0.6674
   0  11   2 0.280000    1.2900
  -1   6  19   2.3275    0.8700
  -2   5  20   6.5000    0.9715
   2   6  17   6.0700    1.0574
  -3   3  21   1.1500    1.3300
  -3   6  18   4.5833    1.1451
  -3   9  11   4.4675    1.2576
  -4   5  18 0.960000    1.2058
   4   6  13   1.4900    0.9010
  -4   8  12   2.4600    1.1100
  -5   5  16 0.800000    1.5856
   6   4   9   1.5950    1.2606
  -6   6  10   2.8067    1.1651
  -6   7   4   1.7000    1.5851
  -6   7   2 0.330000    1.4600
   7   4   2 0.690000    1.4000
   0   5  20 0.990000    1.1351
   0  11   3   1.6633    1.0651
   1   3  21   2.4167    0.9734
  -1  11   2 0.260000    1.2400
  -1  11   1   1.1025    0.8129
   1  11   0   1.1300    0.9660
   1  11   1  18.1867    1.1250
  -2   4  21 0.275000    1.4047
   2  10   7   1.4440    0.7108
   3   2  19   2.2150    1.4306
  -3  10   6 0.773300    1.0067
   3  10   3 0.293300    0.9517
   4   2  17 0.935000    1.1100
  -4   3  20   1.7900    1.3533
  -4   9   8   2.7200    0.9079
   5   0  15  31.2800    2.8900
   5   4  13   1.7400    1.3300
   5   6  10   1.5700    1.5286
  -5   7  12   8.5600    1.8376
  -5   8   8   4.3367    1.2521
   6   2  11   1.1800    1.1863
   6   6   5 0.320000    1.9100
  -6   7   5  11.0000    2.1255
  -6   7   1   1.4300    1.5100
  -7   0  13  17.8450    2.2318
   0   4  21   2.6400    1.0236
   0   6  19  12.7875    1.1470
   0  10  10  13.2500    1.5728
   1   8  15   2.6625    0.8083
  -1  10  10   1.6675    0.8591
   1  10   9   5.2450    0.9376
  -1  11   3   4.3750    0.7091
   1  11   2   1.0400    0.8092
   2   3  20 0.620000    1.2426
  -2   6  19   2.4067    1.0567
   2   9  11 0.696700    0.8991
  -2  10   9   4.3350    0.9295
  -3   1  22 0.685000    1.6211
  -4   1  21   1.5625    0.8601
  -4   7  15   1.6250    1.2883
   5   1  15   3.8500    1.0651
  -5   2  19   5.0780    0.7611
   5   3  14   4.9067    1.0875
   5   8   4   4.0900    1.6600
  -6   1  17   2.5280    0.8180
  -6   5  13   1.1367    1.0715
   6   7   0   1.5900    1.3577
  -7   1  13 0.720000    1.4050
   7   2   6   3.8700    1.3400
  -7   3  11   9.2750    2.0401
  -7   4   9   7.4800    2.7400
  -7   5   3   2.0900    1.4805
   0  11   4   1.4550    1.5100
  -1   3  22   8.9000    1.3992
   1   7  17 0.470000    1.0451
  -1   8  16 0.545000    0.6895
  -2   9  13 0.663300    1.0125
   3   5  17   2.3700    1.3209
   3   7  14   3.7633    1.2813
   3   9   9 0.280000    1.5700
   3  10   4 0.450000    0.9503
  -4   6  17   2.8667    1.1232
   4   8   9   5.1533    1.1861
   4   9   5   8.3233    1.4341
   5   5  12   1.4400    0.9930
   5   7   8   2.5150    2.2350
  -6   7   6   3.7150    1.9550
   6   7   1   2.4400    1.4822
   7   3   5 0.740000    1.4900
   7   4   3   2.9750    1.5473
  -7   5   5   3.9550    2.5750
  -7   5   4 0.540000    1.4400
  -7   5   2   1.6300    1.5711
  -1   0  23  19.1050    2.9050
   1   1  22  16.9225    1.4286
  -1   7  18   1.6775    0.7450
  -1  11   4   1.1925    0.8613
   1  11   3   2.4375    0.9117
   2   1  21   2.3700    1.6700
  -2   3  22   1.8967    1.0835
   2   8  14   3.4733    1.0791
   3   8  12   3.4775    0.8794
   4   4  16   1.3650    1.1164
   4   5  15 0.190000    1.1200
  -4   9   9   1.8100    1.6800
  -5   8   9   2.6375    0.9897
   6   0  12   2.8500    1.1370
  -6   3  16   3.1167    1.1579
  -6   4  15   1.7140    0.7752
   6   5   8   1.3400    1.5200
  -6   6  11   1.7000    1.8275
   7   1   7   1.0450    0.9718
  -7   5   1 0.950000    1.4700
   0   3  22   2.0467    1.1530
   0   8  16   1.2900    0.8132
   0  11   5   1.7700    1.1529
   1   9  13 0.960000    1.4298
   2   7  16 0.860000    1.0602
   2  10   8 0.700000    1.4557
  -3   7  17 0.610000    1.2191
  -3   9  12   1.3033    1.0271
  -4   2  21 0.770000    1.4941
  -4   8  13   1.3250    1.4166
   5   2  15  12.3000    1.3162
  -5   6  15 0.825000    1.4807
   6   1  12   3.4375    0.6925
  -6   2  17   1.1667    1.1237
  -6   7   7   6.9600    1.9752
   6   7   2   1.1500    1.4500
  -7   2  13   5.1200    1.7694
  -7   4  10   1.0050    1.5700
  -7   5   6   1.4800    1.6652
   7   5   0   1.8000    1.5600
   0   7  18 0.575000    1.2281
  -1   1  23 0.988000    0.8343
  -1   9  14   1.6400    1.6700
  -1  11   5 0.890000    1.0487
   1  11   4   4.4625    1.0204
  -2   8  16   1.8500    1.6178
  -2  10  10 0.963300    1.0234
   3   6  16   3.5500    1.4700
  -3   8  15   1.1725    0.8985
   3  10   5   5.5700    1.1558
   4   0  18   2.7400    1.4900
   4   3  17  12.9400    1.3653
   4   7  12   5.5033    1.4621
   4   9   6   4.0100    2.0700
  -5   4  18   2.1900    1.5479
  -5   7  13 0.570000    1.4359
   5   8   5 0.610000    1.5500
   6   3  11 0.380000    1.3200
   6   4  10   2.7750    1.2751
   6   6   6   7.6150    4.6250
  -7   3  12 0.300000    1.5400
  -7   5   7 0.915000    1.5554
   0   9  14   7.9433    1.2213
   1   2  22   3.0700    1.5352
   1   5  20   4.1600    1.0313
  -1  10  11   5.0367    1.2399
   1  10  10   2.3633    1.0558
  -2   1  23   1.6233    1.1833
   2   2  21   5.0950    1.4857
  -2   7  18   2.3700    1.7300
  -2  11   2  11.7833    1.4496
  -2  11   1 0.540000    1.0448
   2  11   0   3.8433    1.1715
  -3   5  20   2.3500    1.6700
  -3  10   8 0.990000    1.6354
   4   1  18   1.5050    1.5708
  -5   1  20 0.563300    0.9835
  -5   3  19   1.0350    1.4361
  -5   5  17   8.1100    1.9393
  -6   7   8   1.0200    1.5700
   7   2   7   1.3600    1.2400
   7   5   1   2.6850    1.7464
   0  10  11   2.8460    0.7648
   0  11   6   8.5500    1.3849
   1  11   5   1.8875    0.9080
   2   5  19   1.0000    1.4279
   2   9  12 0.825000    1.4171
  -2  11   3   2.1900    1.1481
   2  11   1 0.850000    1.5251
  -4   4  20   1.4200    1.7200
  -4   5  19   2.0550    1.5841
   4   6  14   2.5400    1.6500
  -4   9  10   1.7700    1.0100
   5   6  11   5.6500    1.7200
  -5   8  10   1.3950    1.5438
   6   2  12   1.5433    0.8944
  -6   5  14   9.0467    1.3888
   6   7   3   2.6700    1.6500
  -7   1  14 0.585000    1.5756
   0   1  23   2.0033    1.2600
   1   4  21 0.225000    1.3119
  -1   5  21 0.630000    1.2700
   1   6  19   3.9033    1.0766
  -1  11   6 0.675000    1.2872
   2   4  20   1.8600    1.1500
  -2   9  14   4.5950    1.7750
   2  11   2   3.6900    1.5568
  -3   6  19   2.0800    1.8000
   3   9  10   1.3767    0.9934
  -4   7  16   2.3300    1.6432
   5   4  14   1.5200    1.6600
   5   7   9 0.540000    1.6400
  -6   0  18  11.5600    1.6515
  -6   6  12   7.6050    2.5250
   7   1   8 0.640000    1.0800
  -7   4  11 0.320000    1.4400
  -7   5   8 0.850000    1.6311
   7   5   2 0.660000    1.5200
  -1   4  22   1.5250    1.5573
  -1   6  20   1.0300    1.4595
   1   8  16   3.5825    0.8552
  -2   2  23   2.8750    1.8597
  -2   5  21 0.660000    1.2800
   2   6  18   1.5000    1.3846
   2  10   9   1.7800    1.4000
  -2  11   4   4.5633    1.2033
  -4   3  21  17.0400    2.5300
  -5   2  20   2.6500    1.3316
   5   8   6   1.0800    1.2300
  -6   1  18 0.953300    1.0859
   6   6   7 0.800000    1.7300
   7   4   5   1.6900    1.6600
   0   5  21 0.260000    1.4185
   0  11   7 0.450000    1.6279
  -1   8  17   2.4550    1.7252
   1  11   6   1.3533    1.0546
  -2  10  11   1.3150    1.5656
   2  11   3  10.4550    1.9902
   3   7  15   1.5050    1.3574
   3   8  13   4.0700    1.7600
  -3  10   9   2.1400    1.4314
   4   2  18 0.310000    1.5600
  -4   6  18   1.6500    1.8600
   4   9   7   3.6700    1.4800
  -4  10   3   3.3000    1.2400
  -4  10   2   1.2800    1.1600
   5   1  16   2.1033    0.9769
   5   3  15   2.1000    1.7100
   5   9   0   2.8300    1.5900
  -6   3  17   1.6700    1.2200
  -6   4  16   1.0050    1.3252
   6   7   4   4.1400    1.8300
  -7   2  14   5.4700    1.3133
  -7   5   9   1.0550    1.6352
   0   2  23   8.8250    1.9150
   0   6  20 0.785000    1.3905
   1   9  14   2.7550    1.6494
   1  10  11 0.840000    1.8800
  -1  11   7   2.6350    1.5785
  -2   4  22   4.8200    1.6400
  -2  11   5   1.0300    1.4100
  -4   1  22   1.7300    1.4200
   4  10   0   5.0300    1.6600
  -5   6  16   1.2500    1.8800
  -5   8  11 0.980000    1.0500
   7   2   8   5.9800    1.3700
   7   3   7   1.3800    1.3600
   7   5   3 0.810000    1.7371
   0   4  22 0.355000    1.4554
   0   8  17  24.6667    1.7612
   1   3  22   2.5300    1.4400
   1   7  18   1.6400    1.0800
  -1   9  15  12.0000    2.2000
  -1  10  12   1.0550    1.6059
   2   3  21 0.210000    1.2100
   2  11   4   3.7100    1.4800
  -3   1  23   2.1300    1.5600
   3   5  18  12.4200    2.5400
   4   5  16 0.340000    1.5600
   4   7  13 0.705000    1.2849
  -4  10   5   4.8100    1.4200
   4  10   1 0.550000    1.4800
   5   9   1  21.0200    2.4200
   6   1  13   4.2833    0.9892
   6   3  12 0.570000    1.1600
  -7   0  15   1.2000    1.5500
  -7   4  12   1.1050    1.7254
  -8   2   5 0.480000    1.2000
  -8   2   3   1.4200    1.2800
   0  10  12   4.9500    1.4766
  -1   3  23   2.5500    1.5300
  -1   7  19   4.1150    1.4433
   2   7  17 0.340000    1.0300
  -2  11   6 0.910000    1.5000
  -5   4  19   8.3500    2.0600
   5   8   7   1.7200    1.2800
  -6   5  15   1.8500    1.6224
  -6   6  13   1.8750    1.7954
  -7   1  15   2.9633    1.3149
   7   4   6 0.280000    1.5900
  -7   6   4   1.7800    1.6600
  -7   6   3 0.580000    1.5600
  -7   6   2   2.5900    1.6000
   0   9  15  13.6233    1.4212
   0  11   8 0.840000    1.8100
   1   0  23   3.5600    1.7900
   1  11   7 0.965000    1.6112
  -2   3  23 0.570000    1.5900
   2   9  13 0.380000    1.6300
   3   6  17   1.0900    1.6700
   3   9  11 0.965000    1.4456
  -4   2  22   3.4500    1.5700
   4   8  11 0.980000    1.2700
   4  10   2   2.1500    1.4400
   5   2  16 0.290000    1.5700
  -5   5  18   1.6100    2.0100
   5   6  12   4.1900    1.5500
   7   1   9   1.7100    1.1000
  -7   5  10   1.3200    1.8100
  -7   6   5 0.300000    1.5400
  -7   6   1 0.860000    1.5100
   0   7  19  10.4433    1.3329
   1   1  23 0.715000    1.6877
  -1  11   8 0.640000    1.0185
   2  10  10 0.675000    1.5847
   2  11   5   6.4600    1.8213
  -3   2  23   1.7600    1.7000
   4   3  18   1.3600    1.6700
   4   6  15   2.0200    1.6600
   4   9   8   3.4300    1.4900
  -5   0  21   1.0400    1.2300
  -5   3  20   4.8300    2.0400
   6   2  13 0.935000    1.1763
   6   5  10   1.6200    1.4000
   6   6   8   2.0500    1.7900
  -7   3  14 0.950000    1.6400
   7   5   4   1.0300    1.6800
  -7   6   6   1.5600    1.7300
   0   3  23 0.290000    1.4500
  -2  10  12   6.1800    2.0200
  -2  11   7   4.0500    1.6600
  -5   8  12 0.340000    1.0500
  -7   2  15   1.5550    1.8093
   7   6   0   1.1400    1.5800
   1   5  21   3.0800    1.3400
  -2   0  24   1.4700    1.8300
  -3  11   2   5.8900    1.5700
  -3  11   1   5.0700    1.6200
  -4  10   7   1.8700    1.2600
   5   4  15   1.2900    1.7100
  -6   1  19   7.9500    4.3000
  -6   4  17   3.6100    1.7200
   6   8   0 0.230000    1.2600
   7   2   9 0.880000    1.1498
   7   3   8   1.9700    1.4800
  -8   3   5 0.550000    1.5000
  -8   3   4 0.270000    1.4500
  -8   3   3   2.1700    1.4800
   1   8  17   3.6500    1.5900
   1  10  12   4.6500    1.5000
   1  11   8  25.4750    2.9458
   2   5  20   1.4400    1.0700
   3   8  14   2.2700    1.5363
  -3  11   3   3.0600    1.5000
   3  11   0   1.8200    1.3500
  -5   6  17 0.420000    1.9600
  -5   7  15   1.2100    1.2600
  -6   3  18   1.2400    1.4871
   7   6   1 0.290000    1.5500
  -8   3   2 0.270000    1.5000
   0   0  24   5.8900    2.1200
   1   2  23   6.8600    1.8600
   1   4  22 0.270000    1.5700
  -1   5  22 0.460000    1.3200
  -1   6  21 0.620000    1.3600
  -1   8  18   2.5400    1.5500
  -1  10  13  10.4250    4.0250
  -1  11   9 0.295000    1.5347
   2   6  19   2.3600    1.1600
   2  11   6 0.250000    1.5100
   3   7  16   1.0500    1.3717
   3  11   1 0.900000    1.3600
   5   3  16 0.320000    1.7300
   5   9   4   2.9500    1.4900
   6   0  14   1.1500    0.9800
  -6   6  14   8.4450    2.1988
  -7   1  16   2.5167    1.3368
  -8   3   1   4.9600    1.6200
   0   1  24 0.350000    1.9000
  -1   9  16   6.7900    2.0200
  -2  11   8   1.9100    1.5500
   3  11   2  10.4800    1.8400
   4   9   9   7.5500    1.8600
   6   1  14 0.585000    1.2947
  -6   5  16   1.6350    1.7349
  -8   3   7   1.1500    1.5300
  -1   4  23   2.6700    1.5500
   2  10  11   9.4100    2.4800
   3   9  12 0.360000    1.5800
   4   7  14   3.3300    1.7500
   4   8  12   1.6800    1.2000
  -5   8  13 0.550000    1.1400
  -5   9   9   4.5400    1.3300
  -6   2  19   3.8800    1.3600
   6   6   9   1.2300    1.6700
   7   1  10   1.0800    1.2200
   0   5  22   1.5700    1.8900
   0   6  21   1.8500    1.6400
   0   8  18   8.9000    1.9000
   0   9  16   8.5050    1.8650
  -2   4  23 0.820000    1.5100
   6   5  11   3.7500    1.5400
   8   3   1   6.5800    1.9100
   0  12   1   2.0750    1.6508
   0  12   2   1.6900    1.5600
  -1   7  20   3.5700    1.3600
   1  11   9   3.5800    1.4600
   2  11   7   4.3400    1.6400
  -3   1  24   8.0700    2.0100
   5   9   5   2.6800    1.6600
  -7   2  16   1.3500    2.1900
   7   6   3   1.4400    1.6900
   1   3  23 0.250000    1.5000
   4   6  16   1.7800    1.6500
   7   2  10   5.5950    2.0250
   0  12   3   4.7200    1.9200
  -4   2  23   3.9500    1.8800
  -5   9  10   6.2400    1.4300
  -6   0  20 0.340000    1.7200
  -7   0  17  13.0700    2.3100
   0   7  20 0.610000    1.6200
   4   9  10 0.480000    1.4000
  -6   3  19 0.200000    1.1200
  -7   1  17 0.690000    1.9600
   1   1  24   4.2000    1.8300
   1  12   3 0.800000    1.8700
   2   5  21   3.8100    1.4200
   3   7  17 0.490000    1.0400
   3   9  13   4.4700    1.9100
;
_iucr_refine_instructions_details
;
! MoPro v22 28/04/2022 18:20:23
! molecular file: C:\Users\Christian\Desktop\barry_revision1\new_refi_mopro_trf
#_cutoff\exp_191_29.par
! reflections hkl file : C:\Users\Christian\Desktop\barry_revision1\new_refi_mo
#pro_trf_cutoff\OBS_NOEXTINCT.hkl refin. vs. F^2
! atomic table file : D:\MoProSuite\LibMoPro\mopro_v20.tab
! wave functions file : D:\MoProSuite\LibMoPro\WAVEF
! anomalous scattering file : D:\MoProSuite\LibMoPro\asf_Kissel.dat
! Constraints file : C:\Users\Christian\Desktop\barry_revision1\new_refi_mopro_
#trf_cutoff\CONSTRAIN.txt
! Restraints file : C:\Users\Christian\Desktop\barry_revision1\new_refi_mopro_t
#rf_cutoff\RESTRAIN.txt
! RF factor = 4.607 % RI factor = 4.361%
! wR2F factor = 3.685 % wR2I factor = 7.158%
! g.o.f.(F**2) = 1.000 Nvar= 139 Nref= 2059 Nfree= 0 0.06<sinT/l< 0.65
! P00 Dip Qua Oct Hex l=5 l=6
! O nl = 2 2 2 3 4 5 6
! O zeta= 4.466 4.466 4.466 4.466 4.466 4.466 4.466
! N nl = 2 2 2 3 4 5 6
! N zeta= 3.839 3.839 3.839 3.839 3.839 3.839 3.839
! H nl = 2 1 2 3 4 5 6
! H zeta= 2.000 2.000 2.000 2.000 2.000 2.000 2.000
! C nl = 2 2 2 3 4 5 6
! C zeta= 3.176 3.176 3.176 3.176 3.176 3.176 3.176
WSIG 4.40000 ! weighting scheme
SPACE GROUP
CELL 6.0404 8.6114 17.6110 90.0000 98.7710 90.0000 0.71073
ZERR 0.0006 0.0007 0.0017 0.0000 0.0090 0.0000
SYMM 2 P CENTRO
 ' x , y , z '
 ' -x+1/2 , y+1/2 , -z+1/2 '
SCALE 1 1.116635
FMULT 1.00000
UOVER 0.00000 0.00000 0.00000 0.00000 0.00000 0.00000 ANI
SOLVT 0.00000 50.00000
EXTIN 0.51132 GAUSSIAN ISOT TYP1 ! G*10^4
DUMMY 0
KAPPA 10
 0.989890 1.029880 ! # 1 1 exp O1 1X O
 0.993700 0.953980 ! # 2 1 exp O2 1X O
 0.988370 1.033120 ! # 3 1 exp O3 1X O
 0.998010 0.949340 ! # 4 1 exp N1 1X N
 1.162620 1.399460 ! # 5 1 exp H1 1X H
 0.991080 0.921460 ! # 6 1 exp C5 1X C
 1.001460 0.929370 ! # 7 1 exp C6 1X C
 0.999100 1.050450 ! # 8 1 exp C1 1X C
 0.998430 0.870530 ! # 9 1 exp C7 4X C
 1.158630 1.177060 ! # 10 1 exp H7A 12X H
ATOMS 24
ATOM 1 O1 exp 1 0.382109 0.355396 0.401226 1.0000 1 O
bXY C5 C1 OCT K1 V0 M0 Q0
UANI 0.066004 0.048899 0.051504 0.008537 0.015047 0.012706
 6.22800 0. -.068 0. 0. 0.028 0. 0. 0.041 0. ! Pv P00 Dip Qua
 0. -.023 0. 0. 0. -.084 0. ! Oct
ATOM 2 O2 exp 1 0.634639 0.299854 0.322332 1.0000 1 O
 XY C5 O1 OCT K2 V0 M0 Q0
UANI 0.078647 0.066925 0.064419 0.006090 0.029984 0.018351
 6.12900 0. -.077 0.001 0. -.073 0. 0. -.051 0.012 ! Pv P00 Dip Qua
 0. 0. 0.003 0. 0. 0.029 -.005 ! Oct
ATOM 3 O3 exp 1 0.733878 -0.080482 0.467838 1.0000 1 O
 XY C6 N1 OCT K3 V0 M0 Q0
UANI 0.074504 0.048423 0.077054 0.007684 0.020443 0.016221
 6.24600 0. -.071 -.005 0. -.074 0. 0. -.059 0. ! Pv P00 Dip Qua
 0. 0.010 0.006 0. 0. 0.026 -.001 ! Oct
ATOM 4 N1 exp 1 0.574794 0.140690 0.422460 1.0000 1 N
bXY C5 C6 OCT K4 V0 M0 Q0
UANI 0.059860 0.043909 0.049530 0.002051 0.014449 0.009089
 4.99400 0. 0.007 0. 0. -.017 0. 0. 0.027 0. ! Pv P00 Dip Qua
 0. 0.007 0. 0. 0. -.181 0. ! Oct
ATOM 5 H1 exp 1 0.473634 0.127085 0.462870 1.0000 1 H
 ZX N1 C5 QUA K5 V0 M0 Q0
UANI 0.098719 0.083440 0.091802 0.027409 0.050873 0.038853
 0.79300 0. 0. 0. 0.132 0.085 0. 0. 0. 0. ! Pv P00 Dip Qua
ATOM 6 C5 exp 1 0.540532 0.270699 0.375714 1.0000 1 C
bXY O1 O2 OCT K6 V0 M0 Q0
UANI 0.053922 0.044093 0.045594 -.000331 0.010739 0.005635
 4.10400 0. 0.034 0. 0. -.320 0. 0. -.087 0. ! Pv P00 Dip Qua
 0. -.001 0. 0. 0. -.390 0. ! Oct
ATOM 7 C6 exp 1 0.733735 0.025488 0.422162 1.0000 1 C
bXY O3 N1 OCT K7 V0 M0 Q0
UANI 0.057307 0.042954 0.053308 -.000060 0.008256 0.002354
 3.99200 0. 0.018 -.062 0. -.208 0. 0. -.050 -.056 ! Pv P00 Dip Qua
 0. -.003 0.010 0. 0. -.252 -.020 ! Oct
ATOM 8 C1 exp 1 0.300972 0.502543 0.363273 1.0000 1 C
bZX C4 C2 OCT K8 V0 M0 Q0
UANI 0.059180 0.046012 0.055105 0.005005 -.001132 0.010300
 4.11000 0. 0. -.073 0.027 -.016 0. 0.089 0.033 0. ! Pv P00 Dip Qua
 0.012 0. -.044 0.316 0. 0. -.008 ! Oct
ATOM 9 C7 exp 1 0.898888 0.032483 0.367698 1.0000 1 C
 ZX C6 H7A OCT K9 V0 M0 Q0
UANI 0.071984 0.074738 0.073149 0.016766 0.027415 0.013315
 4.00100 0. 0. 0. -.019 -.009 0. 0. 0. 0. ! Pv P00 Dip Qua
 0.257 0. 0. 0. 0. 0.143 0. ! Oct
ATOM 10 H7A exp 1 1.021014 -0.060670 0.382882 1.0000 1 H
 ZX C7 C6 QUA K10 V0 M0 Q0
UANI 0.098867 0.104116 0.117966 0.041001 0.040008 0.023948
 0.95000 0. 0. 0. 0.141 0.066 0. 0. 0. 0. ! Pv P00 Dip Qua
ATOM 11 H7B exp 1 0.989922 0.142694 0.375547 1.0000 1 H
 ZX C7 C6 QUA K10 V0 M0 Q0
UANI 0.088218 0.094678 0.160180 -.000282 0.052289 0.032754
 0.95000 0. 0. 0. 0.141 0.066 0. 0. 0. 0. ! Pv P00 Dip Qua
ATOM 12 H7C exp 1 0.818399 0.035256 0.307634 1.0000 1 H
 ZX C7 C6 QUA K10 V0 M0 Q0
UANI 0.144228 0.136211 0.069529 0.049034 0.031932 0.005902
 0.95000 0. 0. 0. 0.141 0.066 0. 0. 0. 0. ! Pv P00 Dip Qua
ATOM 13 C4 exp 1 0.184674 0.468314 0.283291 1.0000 1 C
 ZX C1 H4A OCT K9 V0 M0 Q0
UANI 0.075673 0.079443 0.059740 -.007853 -.012895 0.012647
 4.00100 0. 0. 0. -.019 -.009 0. 0. 0. 0. ! Pv P00 Dip Qua
 0.257 0. 0. 0. 0. 0.143 0. ! Oct
ATOM 14 H4A exp 1 0.303919 0.426994 0.246821 1.0000 1 H
 ZX C4 C1 QUA K10 V0 M0 Q0
UANI 0.127756 0.133815 0.062631 0.002850 0.007473 0.003544
 0.95000 0. 0. 0. 0.141 0.066 0. 0. 0. 0. ! Pv P00 Dip Qua
ATOM 15 H4B exp 1 0.106184 0.576117 0.259708 1.0000 1 H
 ZX C4 C1 QUA K10 V0 M0 Q0
UANI 0.119327 0.112723 0.101738 0.012871 -.029730 0.037071
 0.95000 0. 0. 0. 0.141 0.066 0. 0. 0. 0. ! Pv P00 Dip Qua
ATOM 16 H4C exp 1 0.050503 0.383555 0.285203 1.0000 1 H
 ZX C4 C1 QUA K10 V0 M0 Q0
UANI 0.098931 0.116738 0.115377 -.034896 -.019844 0.002691
 0.95000 0. 0. 0. 0.141 0.066 0. 0. 0. 0. ! Pv P00 Dip Qua
ATOM 17 C3 exp 1 0.490416 0.616068 0.365590 1.0000 1 C
 ZX C1 H3A OCT K9 V0 M0 Q0
UANI 0.072280 0.051447 0.096752 -.008348 -.009598 0.011025
 4.00100 0. 0. 0. -.019 -.009 0. 0. 0. 0. ! Pv P00 Dip Qua
 0.257 0. 0. 0. 0. 0.143 0. ! Oct
ATOM 18 H3A exp 1 0.577782 0.627422 0.424548 1.0000 1 H
 ZX C3 C1 QUA K10 V0 M0 Q0
UANI 0.114673 0.095112 0.123959 -.016590 -.037796 -.007239
 0.95000 0. 0. 0. 0.141 0.066 0. 0. 0. 0. ! Pv P00 Dip Qua
ATOM 19 H3B exp 1 0.419333 0.730955 0.350492 1.0000 1 H
 ZX C3 C1 QUA K10 V0 M0 Q0
UANI 0.117018 0.056112 0.179400 -.003319 -.010312 0.028186
 0.95000 0. 0. 0. 0.141 0.066 0. 0. 0. 0. ! Pv P00 Dip Qua
ATOM 20 H3C exp 1 0.614237 0.588149 0.328272 1.0000 1 H
 ZX C3 C1 QUA K10 V0 M0 Q0
UANI 0.087551 0.094298 0.143615 -.015227 0.024328 0.028421
 0.95000 0. 0. 0. 0.141 0.066 0. 0. 0. 0. ! Pv P00 Dip Qua
ATOM 21 C2 exp 1 0.134492 0.555868 0.414195 1.0000 1 C
 ZX C1 H2B OCT K9 V0 M0 Q0
UANI 0.084441 0.075093 0.088857 0.024883 0.019313 0.004550
 4.00100 0. 0. 0. -.019 -.009 0. 0. 0. 0. ! Pv P00 Dip Qua
 0.257 0. 0. 0. 0. 0.143 0. ! Oct
ATOM 22 H2A exp 1 0.007307 0.464844 0.412664 1.0000 1 H
 ZX C2 C1 QUA K10 V0 M0 Q0
UANI 0.097346 0.113231 0.151598 0.015619 0.053422 0.020032
 0.95000 0. 0. 0. 0.141 0.066 0. 0. 0. 0. ! Pv P00 Dip Qua
ATOM 23 H2B exp 1 0.054469 0.661973 0.389074 1.0000 1 H
 ZX C2 C1 QUA K10 V0 M0 Q0
UANI 0.125612 0.094162 0.151815 0.053404 0.024951 0.019641
 0.95000 0. 0. 0. 0.141 0.066 0. 0. 0. 0. ! Pv P00 Dip Qua
ATOM 24 H2C exp 1 0.231957 0.582799 0.470292 1.0000 1 H
 ZX C2 C1 QUA K10 V0 M0 Q0
UANI 0.153924 0.132175 0.088978 0.049223 0.019500 -.017999
 0.95000 0. 0. 0. 0.141 0.066 0. 0. 0. 0. ! Pv P00 Dip Qua
ANHAR 0 3 ! number_of_anharmonic_atoms max_order
! 1 ! atom number
! 0.00E+00 0.00E+00 0.00E+00 0.00E+00 0.00E+00 0.00E+00 0.00E+00 0.00E+00
! 0.00E+00 0.00E+00
STOP
############ RESTRAINTS ############
DISTAN N1 1 H1 1 1.015 0.01
RIGIDB ALL BON 0.001 NOH
RIGUIJ ALL BON 0.002 NOH
#########################################
############ CONSTRAINts ############
! PREP CONS DIST
CONDIS C7 1 H7B 1 1.095
CONDIS C7 1 H7A 1 1.095
CONDIS C7 1 H7C 1 1.095
CONDIS C4 1 H4B 1 1.095
CONDIS C4 1 H4C 1 1.095
CONDIS C4 1 H4A 1 1.095
CONDIS C3 1 H3C 1 1.095
CONDIS C3 1 H3A 1 1.095
CONDIS C3 1 H3B 1 1.095
CONDIS C2 1 H2B 1 1.095
CONDIS C2 1 H2A 1 1.095
CONDIS C2 1 H2C 1 1.095
! X-H bond length targets (Ansgtrom)
! CH3 1.095 (Herzberg & Stoicheff, 1955, Nature)
! CH3 1.077 Allen & Bruno
! C2>CH2 1.092 Z2>CH2 1.091
! ->CH 1.099 >CHarom 1.083
! C=C<H 1.082
! C-O-H 0.980 X-O-H 0.983
! O=C-O-H 1.018 Csp3-O-H 0.97
! C_arom-O-H 0.992
! NH4+ -NH3+ >NH2+ ->NH+ 1.033
! Distance target = 1.015 -NH2 >NH
! reference: Allen FH & Bruno IJ,
! Acta Crystallographic (2010). B66, 380--386
FIXUIJ H1 1 0.098719 0.083440 0.091802 0.027409 0.050873 0.038853
FIXUIJ H7A 1 0.098867 0.104116 0.117966 0.041001 0.040008 0.023948
FIXUIJ H7B 1 0.088218 0.094678 0.160180 -0.000282 0.052289 0.032754
FIXUIJ H7C 1 0.144228 0.136211 0.069529 0.049034 0.031932 0.005902
! Weighted R-value of the TLS fit to the Uijs is = 0.037;
FIXUIJ H4A 1 0.127756 0.133815 0.062631 0.002850 0.007473 0.003544
FIXUIJ H4B 1 0.119327 0.112723 0.101738 0.012871 -0.029730 0.037071
FIXUIJ H4C 1 0.098931 0.116738 0.115377 -0.034896 -0.019844 0.002691
FIXUIJ H3A 1 0.114673 0.095112 0.123959 -0.016590 -0.037796 -0.007239
FIXUIJ H3B 1 0.117018 0.056112 0.179400 -0.003319 -0.010312 0.028186
FIXUIJ H3C 1 0.087551 0.094298 0.143615 -0.015227 0.024328 0.028421
FIXUIJ H2A 1 0.097346 0.113231 0.151598 0.015619 0.053422 0.020032
FIXUIJ H2B 1 0.125612 0.094162 0.151815 0.053404 0.024951 0.019641
FIXUIJ H2C 1 0.153924 0.132175 0.088978 0.049223 0.019500 -0.017999
! Weighted R-value of the TLS fit to the Uijs is = 0.023;
#########################################
;
