# Supplementary material for: Synthesis, crystal structure and Hirshfeld surface analysis of tert-butyl N-acetyl­carbamate
Source: Acta Crystallogr E Crystallogr Commun. 2022 Sep 30;78(Pt 10):1072–6. doi: 10.1107/S2056989022009483 (PMC9535831; doi:10.1107/S2056989022009483)
Supplement: Supplementary file 2 [file e-78-01072-sup3.txt]

   1   0   0    2.00    0.70
   1   0   0    1.50    0.40
  -1   0   0    0.00    0.40
  -1   0   0   -0.70    0.40
  -1   0   0    0.00    0.50
   1   0   0    0.00    0.40
   1   0   0    7.80    1.10
  -1   0   0    0.50    0.60
   2   0   0   38.10    7.00
  -2   0   0   41.30    6.60
  -2   0   0   36.70    6.60
  -2   0   0   39.60    6.70
   2   0   0   42.70    6.70
   2   0   0   39.90    6.80
   2   0   0   33.60    6.60
  -2   0   0   45.90    6.80
  -3   0   0    0.00    1.00
   3   0   0    0.20    1.00
  -3   0   0    1.20    1.00
  -3   0   0   -0.80    0.90
   3   0   0   -0.60    0.70
   3   0   0    0.40    1.40
  -3   0   0    0.30    0.80
   3   0   0    0.40    1.30
   4   0   0   28.00    5.80
   4   0   0   21.40    4.70
  -4   0   0   25.00    5.20
   4   0   0   30.70    5.80
  -4   0   0   20.90    4.80
  -4   0   0   30.40    4.90
   4   0   0   25.60    5.20
  -4   0   0   25.20    5.20
   5   0   0   -2.10    1.90
   5   0   0   -1.30    1.70
  -5   0   0   -1.60    1.50
  -5   0   0    1.90    1.80
  -5   0   0   -0.10    1.10
  -5   0   0    1.30    1.80
   5   0   0   -3.40    2.00
  -5   0   0    0.40    1.60
   6   0   0   70.89   15.30
   6   0   0   85.89   16.20
   6   0   0   81.09   15.80
  -6   0   0   91.19   15.20
   6   0   0  123.99   17.30
  -6   0   0   87.29   15.30
  -6   0   0   79.49   15.30
  -6   0   0   79.49   15.60
  -7   0   0   -0.70    2.80
  -7   0   0    4.60    2.70
   7   0   0   -0.80    1.80
   7   0   0   -2.10    2.70
  -7   0   0    1.50    2.60
  -7   0   0   -1.30    2.50
   7   0   0    3.10    3.40
   7   0   0    2.70    3.80
   8   0   0   50.89   11.70
  -8   0   0   44.40   10.40
  -8   0   0   56.99   10.70
  -8   0   0   63.49   11.70
   8   0   0   39.50   11.00
   8   0   0   48.60   11.20
  -8   0   0   69.99   11.60
   8   0   0   56.59   11.20
  -9   0   0    0.00    4.30
   9   0   0   -2.30    3.30
   9   0   0   -0.40    4.60
  -9   0   0    0.00    3.60
   9   0   0    2.30    5.10
   9   0   0   -5.60    4.60
   0  -1   0   -0.40    0.20
   0  -1   0   -0.40    0.30
   0  -1   0   -0.50    0.30
   0  -1   0    0.70    0.40
   0   1   0   -0.70    0.30
   0   1   0   -0.10    0.30
  -1  -1   0  455.95   81.39
  -1  -1   0  445.06   81.39
   1  -1   0  527.55   81.39
   1  -1   0  537.35   81.49
  -1  -1   0  466.65   81.39
  -1  -1   0  514.15   81.39
   1  -1   0  566.34   81.59
   1  -1   0  502.75   81.39
  -1  -1   0  512.15   81.39
   1   1   0  521.95   81.49
  -1   1   0  518.15   81.39
   1   1   0  481.45   81.49
   1   1   0  503.85   81.49
  -1   1   0  487.35   81.39
  -1   1   0  477.25   81.39
   2  -1   0  212.48   29.10
   2  -1   0  174.48   29.20
  -2  -1   0  176.58   29.00
  -2  -1   0  180.88   29.20
  -2  -1   0  187.78   29.10
  -2  -1   0  179.78   29.00
   2  -1   0  176.98   29.10
   2  -1   0  168.18   29.20
  -2  -1   0  180.88   29.00
   2   1   0  152.88   29.10
  -2   1   0  169.38   29.10
   2   1   0  187.28   29.20
  -2   1   0  165.48   29.00
   2   1   0  185.08   29.10
  -2   1   0  174.58   28.90
   2   1   0  173.08   29.10
  -2   1   0  174.38   29.10
  -3  -1   0   22.20    4.80
  -3  -1   0   26.80    5.20
  -3  -1   0   22.50    4.90
   3  -1   0   20.40    4.70
   3  -1   0   28.40    5.10
  -3  -1   0   24.00    4.70
  -3  -1   0   34.90    5.00
   3  -1   0   23.70    5.30
   3  -1   0   29.10    5.40
   3   1   0   27.30    5.30
  -3   1   0   26.80    5.10
  -3   1   0   27.60    5.00
  -3   1   0   29.80    5.10
  -3   1   0   23.30    4.90
   3   1   0   26.50    5.20
   3   1   0   26.50    5.10
  -3   1   0   28.90    4.70
   3   1   0   24.10    5.20
  -4  -1   0   64.29   11.80
   4  -1   0   67.39   12.50
   4  -1   0   76.39   13.10
   4  -1   0   70.69   12.00
  -4  -1   0   69.79   12.00
  -4  -1   0   82.19   12.20
  -4  -1   0   70.79   12.40
   4  -1   0   84.29   13.20
  -4  -1   0   91.99   13.20
  -4   1   0   79.39   12.20
   4   1   0   69.79   12.90
   4   1   0   65.89   12.70
   4   1   0   76.19   13.00
  -4   1   0   80.89   12.80
  -4   1   0   56.29   12.40
   4   1   0   67.59   12.50
  -4   1   0   65.09   11.90
   5  -1   0   -0.50    2.40
  -5  -1   0   -0.20    1.60
   5  -1   0    5.60    3.10
   5  -1   0   -3.20    1.60
  -5  -1   0    3.20    2.00
  -5  -1   0   -0.80    1.80
   5  -1   0    1.00    1.60
  -5  -1   0   -1.30    2.00
  -5  -1   0    2.40    1.50
   5   1   0    2.90    2.70
  -5   1   0    1.80    1.80
  -5   1   0   -2.00    1.60
  -5   1   0    1.00    1.90
  -5   1   0   -1.70    1.60
   5   1   0   -0.60    1.80
   5   1   0   -0.40    2.20
   5   1   0    1.80    1.70
  -6  -1   0   74.19   13.10
   6  -1   0   72.99   13.40
   6  -1   0   74.49   13.80
   6  -1   0   85.49   14.50
  -6  -1   0   57.79   12.90
  -6  -1   0   70.39   13.50
  -6  -1   0   97.29   13.40
  -6  -1   0   64.39   12.00
  -6  -1   0   76.19   12.00
   6  -1   0   64.29   11.90
   6   1   0   93.19   14.20
  -6   1   0   64.29   12.50
  -6   1   0   62.49   13.10
   6   1   0  104.39   14.90
   6   1   0   67.19   13.50
  -6   1   0   82.69   13.20
  -6   1   0   64.19   13.30
   6   1   0   82.09   13.60
  -7  -1   0   -0.30    3.00
  -7  -1   0    5.70    3.20
   7  -1   0    5.70    3.50
   7  -1   0   -1.00    3.40
   7  -1   0    2.00    3.50
  -7  -1   0    0.30    3.00
  -7  -1   0    2.30    2.90
  -7   1   0    0.60    2.50
   7   1   0   -1.60    3.10
  -7   1   0    5.40    3.10
  -7   1   0   -1.30    2.60
   7   1   0   -0.40    3.10
   7   1   0   -1.80    2.80
   7   1   0    1.70    2.90
  -7   1   0   -0.50    2.70
   8  -1   0   25.90    7.30
  -8  -1   0   33.90    7.40
   8  -1   0   27.70    7.40
  -8  -1   0   33.80    6.50
   8  -1   0    9.30    5.60
  -8  -1   0   40.60    7.20
  -8  -1   0   33.10    6.60
   8  -1   0   25.10    6.60
   8   1   0   21.60    7.40
   8   1   0   23.10    6.50
  -8   1   0   19.90    6.40
   8   1   0   19.10    6.90
   8   1   0   16.20    7.00
  -8   1   0   15.60    6.00
  -8   1   0   20.90    6.00
   9  -1   0    3.90    5.80
   9  -1   0    5.30    5.60
   9  -1   0    0.70    5.00
  -9  -1   0    6.00    4.90
   9  -1   0    2.20    3.50
  -9  -1   0    5.90    4.80
  -9  -1   0   -0.30    5.00
  -9   1   0   12.70    5.40
   9   1   0    9.10    5.90
  -9   1   0   12.90    5.10
   9   1   0   15.10    6.00
   9   1   0    4.00    5.30
   9   1   0    7.30    4.70
   0  -2   0 4509.85  681.43
   0  -2   0 4287.47  681.43
   0  -2   0 4261.17  681.43
   0   2   0 4209.18  681.43
   0   2   0 3839.82  681.33
   0   2   0 4085.39  681.33
  -1  -2   0   18.50    3.50
  -1  -2   0   16.20    3.10
   1  -2   0   22.50    3.50
   1  -2   0   16.00    3.40
  -1  -2   0   22.70    3.50
  -1  -2   0   18.50    3.40
   1  -2   0   19.10    3.60
   1  -2   0   26.60    4.00
   1   2   0   17.00    3.40
  -1   2   0   14.00    3.30
   1   2   0   19.30    3.50
   1   2   0   18.10    3.40
  -1   2   0   15.80    3.50
  -1   2   0   19.90    3.20
   1   2   0   14.50    3.40
   2  -2   0 2623.74  412.96
   2  -2   0 2539.25  413.06
  -2  -2   0 2506.15  413.06
  -2  -2   0 2588.54  412.86
   2  -2   0 2416.56  412.86
  -2  -2   0 2409.96  412.96
  -2  -2   0 2648.24  413.06
  -2  -2   0 2723.73  412.96
   2  -2   0 2364.16  413.16
  -2   2   0 2623.54  412.86
   2   2   0 2479.95  413.06
   2   2   0 2545.25  413.06
   2   2   0 2607.74  413.06
   2   2   0 2518.05  412.96
  -2   2   0 2580.74  413.06
  -2   2   0 2504.85  412.96
   3  -2   0  734.93  119.59
  -3  -2   0  747.83  119.39
  -3  -2   0  673.73  119.59
   3  -2   0  728.13  119.49
  -3  -2   0  797.12  119.59
   3  -2   0  724.23  119.69
  -3  -2   0  698.23  119.49
  -3  -2   0  704.23  119.39
   3   2   0  796.82  119.69
   3   2   0  766.12  119.69
   3   2   0  724.43  119.59
  -3   2   0  747.73  119.49
  -3   2   0  785.22  119.69
  -3   2   0  708.83  119.59
  -3   2   0  693.83  119.19
   3   2   0  742.23  119.69
  -4  -2   0  200.98   30.90
  -4  -2   0  196.98   30.70
  -4  -2   0  169.68   31.00
   4  -2   0  188.78   31.20
   4  -2   0  198.68   31.00
   4  -2   0  161.48   30.80
  -4  -2   0  193.88   30.80
   4  -2   0  178.78   31.30
  -4  -2   0  213.48   31.00
  -4   2   0  195.28   30.90
   4   2   0  158.58   31.00
   4   2   0  190.38   31.10
   4   2   0  201.38   31.00
  -4   2   0  190.38   31.00
   4   2   0  170.48   31.00
  -4   2   0  163.38   31.00
  -4   2   0  208.38   31.00
  -4   2   0  184.18   30.50
   5  -2   0   -0.60    1.90
   5  -2   0    4.10    2.80
  -5  -2   0   -0.30    1.50
  -5  -2   0    1.20    2.10
  -5  -2   0   -0.20    1.60
   5  -2   0    4.10    2.00
  -5  -2   0   -0.10    1.90
   5  -2   0    2.40    2.10
  -5  -2   0    1.50    1.70
   5   2   0    3.50    2.80
  -5   2   0    4.30    2.20
  -5   2   0   -0.20    1.70
   5   2   0    0.80    2.30
  -5   2   0   -0.40    1.90
   5   2   0   -1.20    1.80
   5   2   0    0.70    2.40
  -5   2   0   -0.10    1.50
   6  -2   0   61.09   11.90
  -6  -2   0   64.29   10.90
  -6  -2   0   53.19   11.20
   6  -2   0   56.09   11.10
  -6  -2   0   69.59   11.40
  -6  -2   0   56.19   10.20
   6  -2   0   72.99   10.90
  -6  -2   0   50.39   10.70
   6  -2   0   68.39   12.30
  -6   2   0   46.80   10.90
   6   2   0   75.99   12.10
   6   2   0   73.29   12.00
  -6   2   0   45.20   10.80
  -6   2   0   54.49   10.90
   6   2   0   61.89   11.60
   6   2   0   50.49   11.10
  -6   2   0   49.99   10.10
  -7  -2   0    4.80    3.90
   7  -2   0   12.50    5.30
  -7  -2   0    0.20    3.20
   7  -2   0    9.00    4.70
  -7  -2   0    3.30    3.10
  -7  -2   0    7.30    3.10
  -7  -2   0    3.00    3.10
   7  -2   0    3.20    3.00
   7   2   0   10.40    4.00
  -7   2   0    4.00    3.20
   7   2   0    5.90    3.60
   7   2   0    5.80    4.00
  -7   2   0    2.90    2.90
  -7   2   0    0.00    2.90
   7   2   0   11.10    5.00
  -7   2   0    8.70    3.40
   8  -2   0   -0.40    3.20
  -8  -2   0    1.10    3.60
   8  -2   0   -5.50    3.90
   8  -2   0   -3.00    3.50
  -8  -2   0   -1.60    3.90
  -8  -2   0    0.40    3.60
  -8   2   0    1.00    3.30
   8   2   0   -0.30    3.80
   8   2   0    2.00    3.90
  -8   2   0    0.40    3.50
   8   2   0    2.00    4.10
  -8   2   0    1.30    3.40
   8   2   0   -0.10    3.10
   9  -2   0   40.40    9.60
   9  -2   0   24.00    8.80
  -9  -2   0   55.39    9.70
   9  -2   0   33.30   10.10
  -9  -2   0   45.10    9.70
   9  -2   0   34.20   10.30
   9   2   0   24.60    9.00
   9   2   0   28.60    9.60
   9   2   0   39.40    9.50
  -9   2   0   59.19    9.80
   9   2   0   48.20   11.00
  -9   2   0   43.50    9.60
   0  -3   0    0.30    0.70
   0  -3   0   -0.30    0.80
   0  -3   0    9.00    1.60
   0  -3   0    1.70    1.00
   0   3   0    0.50    0.90
   0   3   0   -1.30    0.90
   0   3   0   -0.80    0.60
   1  -3   0  805.02  117.19
  -1  -3   0  690.73  117.19
  -1  -3   0  747.63  117.19
   1  -3   0  669.43  116.99
   1  -3   0  689.43  117.09
   1  -3   0  739.33  117.19
  -1   3   0  705.33  116.89
   1   3   0  717.03  117.19
  -1   3   0  736.13  117.09
   1   3   0  704.93  117.09
   1   3   0  717.63  117.19
  -1   3   0  749.92  117.19
   1   3   0  707.13  117.09
   2  -3   0 1373.46  237.18
   2  -3   0 1313.27  236.78
  -2  -3   0 1442.66  236.98
  -2  -3   0 1559.24  236.98
  -2  -3   0 1490.35  236.68
  -2  -3   0 1457.85  236.98
   2  -3   0 1413.36  236.98
   2  -3   0 1470.45  237.08
   2   3   0 1508.35  236.98
  -2   3   0 1475.65  237.08
   2   3   0 1417.56  236.98
  -2   3   0 1568.34  236.98
  -2   3   0 1449.06  236.98
  -2   3   0 1457.55  236.78
   2   3   0 1467.75  236.98
  -3  -3   0  184.68   30.20
   3  -3   0  192.28   29.80
  -3  -3   0  186.38   30.20
  -3  -3   0  180.78   29.80
   3  -3   0  188.28   30.10
  -3  -3   0  194.78   30.00
   3  -3   0  181.28   30.20
   3  -3   0  202.78   30.50
   3   3   0  172.78   30.20
   3   3   0  188.18   30.20
  -3   3   0  185.88   30.10
  -3   3   0  173.28   29.90
   3   3   0  168.38   30.00
  -3   3   0  161.78   30.00
   3   3   0  199.48   30.20
  -3   3   0  169.08   29.60
   4  -3   0   66.49   10.30
   4  -3   0   45.70    9.70
  -4  -3   0   71.19   10.60
   4  -3   0   51.39   10.60
  -4  -3   0   53.89   10.30
  -4  -3   0   55.59    9.60
  -4  -3   0   58.39    9.80
  -4  -3   0   74.89   10.30
   4  -3   0   54.69   10.50
  -4   3   0   48.90    9.70
   4   3   0   53.29   10.10
  -4   3   0   51.59    9.00
  -4   3   0   54.99   10.10
   4   3   0   59.59   10.40
   4   3   0   56.29   10.40
   4   3   0   53.99   10.20
  -4   3   0   41.10    9.80
  -5  -3   0    2.70    2.10
  -5  -3   0    4.00    2.70
   5  -3   0    9.00    3.00
  -5  -3   0    9.90    2.50
  -5  -3   0    3.50    2.20
   5  -3   0    3.90    2.90
   5  -3   0    0.70    2.90
   5  -3   0    6.90    2.50
  -5  -3   0    2.60    2.50
  -5   3   0    4.10    1.40
  -5   3   0    1.00    1.70
   5   3   0    1.10    2.60
   5   3   0    6.90    2.60
  -5   3   0    6.40    2.70
   5   3   0    4.70    2.70
  -5   3   0    4.10    2.50
   5   3   0    0.40    2.10
   6  -3   0   44.00    9.20
  -6  -3   0   37.10    8.60
   6  -3   0   37.00    8.40
  -6  -3   0   40.50    8.20
  -6  -3   0   33.50    7.60
  -6  -3   0   41.50    8.80
  -6  -3   0   43.80    7.90
   6  -3   0   42.40    9.20
   6  -3   0   30.60    7.80
  -6   3   0   53.99    8.60
   6   3   0   49.30    8.90
  -6   3   0   42.20    8.30
   6   3   0   34.80    8.40
  -6   3   0   45.60    8.80
   6   3   0   40.70    8.80
   6   3   0   45.60    8.90
  -7  -3   0  308.47   43.40
  -7  -3   0  239.18   42.30
   7  -3   0  265.97   42.90
  -7  -3   0  235.58   41.90
   7  -3   0  272.37   43.50
   7  -3   0  276.37   43.20
  -7  -3   0  273.17   42.70
   7   3   0  223.58   42.90
   7   3   0  226.88   42.80
  -7   3   0  262.67   42.90
  -7   3   0  250.07   42.60
  -7   3   0  248.18   42.60
   7   3   0  258.47   43.00
   7   3   0  275.27   43.00
  -8  -3   0    1.10    3.70
  -8  -3   0    8.50    5.00
   8  -3   0    1.90    4.70
   8  -3   0    6.60    5.40
   8  -3   0    5.70    4.40
  -8   3   0   -3.20    3.30
  -8   3   0    0.30    3.50
   8   3   0    7.20    4.80
  -8   3   0    0.40    3.70
   8   3   0    2.90    4.50
   8   3   0    0.80    4.00
   8   3   0    3.40    3.80
   9  -3   0    4.20    5.00
   9  -3   0   -3.10    5.10
   9  -3   0   -5.10    5.00
   9  -3   0   -1.60    2.90
  -9  -3   0    1.10    4.50
  -9  -3   0   -2.50    5.10
   9   3   0   -0.60    4.90
   9   3   0   -1.50    4.30
   9   3   0   -1.70    2.50
   9   3   0    1.50    5.00
  -9   3   0   -1.10    4.10
  -9   3   0   -2.30    3.50
   0  -4   0  119.79   18.70
   0  -4   0  109.59   18.80
   0  -4   0  117.19   18.80
   0  -4   0  110.39   18.90
   0   4   0  105.09   18.90
   0   4   0  110.99   18.60
   0   4   0  116.19   18.80
   1  -4   0    1.20    1.10
  -1  -4   0   -0.80    0.90
   1  -4   0    0.40    1.20
  -1  -4   0    2.40    1.50
  -1  -4   0    0.40    1.00
   1  -4   0   -0.10    0.90
   1  -4   0   -0.90    1.20
  -1   4   0    1.00    0.90
  -1   4   0    1.10    1.40
   1   4   0    3.40    1.50
   1   4   0    1.10    1.20
   1   4   0   -0.80    1.00
   1   4   0    0.30    1.00
   2  -4   0  599.04   99.89
   2  -4   0  569.64   99.69
  -2  -4   0  593.94   99.79
   2  -4   0  646.64   99.89
  -2  -4   0  574.34   99.49
   2  -4   0  634.84  100.09
  -2  -4   0  613.84   99.89
  -2   4   0  631.14   99.99
   2   4   0  626.94   99.89
   2   4   0  612.64   99.89
  -2   4   0  630.64   99.69
  -2   4   0  597.84   99.49
   2   4   0  621.74   99.79
   2   4   0  638.44   99.89
   3  -4   0  123.19   16.00
  -3  -4   0   82.99   16.20
  -3  -4   0  104.79   15.90
  -3  -4   0   87.59   15.40
  -3  -4   0   88.39   15.70
   3  -4   0   74.79   16.50
   3  -4   0   72.49   16.20
   3  -4   0   93.59   15.60
   3   4   0   85.09   16.10
   3   4   0   90.59   16.30
  -3   4   0  101.99   15.50
   3   4   0   98.69   15.80
  -3   4   0   87.89   15.70
  -3   4   0   95.99   15.80
   3   4   0   90.79   15.70
  -4  -4   0   59.89   10.00
   4  -4   0   47.80   10.10
   4  -4   0   64.39   10.40
  -4  -4   0   55.39    9.00
  -4  -4   0   51.29    9.80
  -4  -4   0   56.79    9.60
   4  -4   0   48.60    9.50
  -4   4   0   45.60    9.60
   4   4   0   41.30    9.50
  -4   4   0   54.79    9.70
   4   4   0   51.79    9.50
  -4   4   0   48.70    9.00
   4   4   0   38.50    9.40
   5  -4   0   10.80    3.10
  -5  -4   0    8.50    2.80
  -5  -4   0    8.00    3.10
   5  -4   0    6.80    3.80
  -5  -4   0    2.10    2.70
   5  -4   0    2.00    2.00
  -5  -4   0    5.80    2.20
   5  -4   0    9.00    3.90
  -5   4   0    1.30    2.40
  -5   4   0    5.60    2.60
  -5   4   0    1.50    2.30
  -5   4   0    3.00    2.50
   5   4   0    0.80    2.20
   5   4   0    4.10    3.00
   5   4   0   -0.40    2.40
  -6  -4   0    3.40    3.30
   6  -4   0   -1.60    2.20
   6  -4   0    4.60    3.70
  -6  -4   0    1.70    2.90
   6  -4   0    2.90    2.70
  -6  -4   0    5.50    2.50
   6  -4   0    0.50    3.20
  -6  -4   0    0.30    2.50
   6   4   0    3.80    2.90
   6   4   0   -0.90    2.70
  -6   4   0   -2.30    2.40
   6   4   0    5.90    3.40
  -6   4   0    3.60    2.80
  -6   4   0    2.40    2.80
   7  -4   0   37.60    9.10
   7  -4   0   37.00    8.20
   7  -4   0   28.50    7.90
  -7  -4   0   62.29    9.60
  -7  -4   0   26.40    7.60
   7  -4   0   48.70   10.00
  -7  -4   0   45.00    7.90
   7   4   0   20.30    8.30
  -7   4   0   60.29    9.60
  -7   4   0   37.40    8.30
   7   4   0   48.00    9.20
   7   4   0   32.30    8.80
  -7   4   0   42.70    8.70
   8  -4   0   59.19    9.80
  -8  -4   0   41.80    8.90
   8  -4   0   36.10   10.50
   8  -4   0   35.80    9.20
   8  -4   0   43.80   10.90
  -8  -4   0   40.20   10.20
   8   4   0   29.30    9.00
   8   4   0   71.59   12.00
   8   4   0   55.69   10.20
  -8   4   0   30.30    8.70
  -8   4   0   30.40    8.80
  -8   4   0   55.49    9.90
   9  -4   0    7.80    4.80
  -9  -4   0   -0.30    4.80
   9  -4   0   13.80    7.80
  -9  -4   0    5.30    6.10
   9  -4   0    3.30    6.60
   9   4   0    2.20    5.00
   9   4   0   -3.10    4.10
  -9   4   0   -1.70    3.70
   9   4   0    0.50    4.30
  -9   4   0   -0.30    4.50
   0  -5   0    2.30    1.30
   0  -5   0    4.70    2.10
   0  -5   0    2.20    1.40
   0  -5   0   -1.40    0.70
   0   5   0    0.30    1.10
   0   5   0    1.40    1.40
   0   5   0   -1.20    1.10
  -1  -5   0  148.69   25.90
   1  -5   0  164.28   25.80
  -1  -5   0  172.68   26.20
   1  -5   0  166.58   26.10
  -1  -5   0  152.68   26.10
   1  -5   0  179.48   26.10
   1  -5   0  160.58   26.10
  -1  -5   0  158.08   26.00
   1   5   0  144.29   26.00
   1   5   0  153.18   26.00
  -1   5   0  155.58   26.10
   1   5   0  143.79   25.90
  -1   5   0  146.39   25.70
   2  -5   0   28.00    5.10
  -2  -5   0   33.10    5.50
   2  -5   0   24.60    5.10
  -2  -5   0   30.10    5.40
   2  -5   0   19.30    5.30
   2  -5   0   26.50    5.80
  -2   5   0   27.00    4.90
  -2   5   0   26.20    5.50
  -2   5   0   22.80    4.30
   2   5   0   27.00    5.00
   2   5   0   20.60    5.00
   2   5   0   19.50    4.80
   2   5   0   17.40    4.80
   3  -5   0  134.39   22.70
  -3  -5   0  144.69   22.50
  -3  -5   0  139.49   23.00
  -3  -5   0  134.69   23.00
   3  -5   0  130.39   22.90
   3  -5   0  150.18   23.30
   3  -5   0  136.69   23.40
   3   5   0  128.69   22.90
   3   5   0  136.39   23.00
  -3   5   0  146.69   23.10
   3   5   0  140.39   23.00
   3   5   0  124.59   22.90
  -3   5   0  133.49   22.40
  -3   5   0  130.89   22.80
   4  -5   0   93.99   17.20
  -4  -5   0  100.59   18.00
  -4  -5   0   94.89   17.00
   4  -5   0  109.69   18.20
  -4  -5   0  129.79   18.90
   4  -5   0  138.49   19.60
   4  -5   0  110.29   18.80
   4   5   0  112.49   18.50
   4   5   0  111.89   17.70
  -4   5   0   93.29   17.90
   4   5   0   92.19   18.10
  -4   5   0  107.39   18.30
   4   5   0   93.69   18.00
  -4   5   0   98.79   17.10
  -5  -5   0    2.90    2.70
   5  -5   0    5.10    2.90
   5  -5   0   -2.40    2.80
   5  -5   0   -1.00    1.40
  -5  -5   0    2.20    1.90
  -5  -5   0    6.50    3.30
   5  -5   0    3.60    2.90
   5   5   0    6.00    2.50
  -5   5   0    3.30    2.90
  -5   5   0    0.90    2.40
  -5   5   0    2.60    2.60
   5   5   0    4.50    3.00
   5   5   0    2.00    2.80
  -5   5   0    2.10    2.30
   5   5   0    0.10    2.70
  -6  -5   0    2.00    3.40
   6  -5   0   11.50    3.80
  -6  -5   0    4.90    3.20
   6  -5   0   12.70    5.00
   6  -5   0    8.60    4.70
  -6  -5   0    6.40    2.90
   6  -5   0   16.40    4.20
   6   5   0    9.40    3.90
  -6   5   0    8.60    3.30
   6   5   0    7.70    3.50
   6   5   0    3.60    3.50
  -6   5   0   -3.50    1.60
  -6   5   0    2.00    2.90
   7  -5   0    5.30    4.30
   7  -5   0   12.50    4.90
  -7  -5   0    8.00    3.90
  -7  -5   0    5.10    3.90
   7  -5   0   21.90    6.50
  -7  -5   0   11.10    4.90
   7  -5   0   15.70    5.90
  -7   5   0    9.00    4.30
   7   5   0   -0.30    3.80
   7   5   0   24.10    5.70
  -7   5   0    9.30    4.80
  -7   5   0    8.60    4.30
   7   5   0   16.50    5.20
   8  -5   0    8.50    4.60
   8  -5   0    5.00    4.30
  -8  -5   0    6.40    4.80
   8  -5   0    9.80    6.10
   8  -5   0   15.60    7.00
  -8  -5   0    6.20    5.00
  -8   5   0    2.40    4.00
  -8   5   0   10.90    5.30
   8   5   0   15.20    5.80
   8   5   0    9.20    5.40
   8   5   0   15.10    5.80
   9  -5   0   -0.30    4.00
   9  -5   0   -2.20    5.90
   9  -5   0   -5.30    4.60
  -9  -5   0    1.70    5.50
   9   5   0    4.80    5.30
  -9   5   0   -3.40    3.60
   9   5   0    2.10    6.20
  -9   5   0    0.20    5.20
   9   5   0    1.70    4.90
   9   5   0   -0.60    4.40
   0  -6   0  125.99   21.90
   0  -6   0  135.89   21.90
   0  -6   0  119.29   21.60
   0  -6   0  131.89   21.80
   0   6   0  144.19   21.90
   0   6   0  127.69   21.80
   0   6   0  126.29   21.40
   1  -6   0  108.89   19.50
  -1  -6   0  107.09   19.60
   1  -6   0  123.89   19.30
  -1  -6   0  102.59   19.40
  -1  -6   0  126.49   20.50
   1  -6   0  116.89   19.70
  -1  -6   0  118.89   19.50
   1  -6   0  132.99   19.70
  -1   6   0  119.79   19.70
   1   6   0  120.19   19.50
   1   6   0  115.69   19.20
  -1   6   0  106.39   19.20
   1   6   0  111.89   19.50
   2  -6   0   -2.50    1.70
   2  -6   0    1.10    2.10
   2  -6   0    5.20    3.20
  -2  -6   0    4.00    2.40
  -2  -6   0    0.50    2.10
  -2  -6   0    2.90    2.40
  -2  -6   0    5.10    2.00
   2  -6   0    7.30    3.10
  -2   6   0    0.00    1.70
   2   6   0    3.80    2.40
   2   6   0    3.00    2.10
   2   6   0   -0.70    1.70
  -2   6   0   -1.60    1.90
   2   6   0    1.40    2.00
  -2   6   0    1.60    1.20
   3  -6   0  366.56   64.79
   3  -6   0  416.86   64.69
   3  -6   0  441.46   64.59
  -3  -6   0  369.46   64.39
   3  -6   0  415.96   64.29
  -3  -6   0  391.96   64.59
   3   6   0  377.16   64.29
  -3   6   0  412.36   64.29
  -3   6   0  354.86   64.49
   3   6   0  415.76   64.49
  -3   6   0  394.66   63.79
   3   6   0  387.56   64.49
   3   6   0  353.26   64.29
   4  -6   0   85.19   15.30
   4  -6   0   91.59   14.40
  -4  -6   0   89.69   15.70
  -4  -6   0   84.09   15.20
   4  -6   0   93.29   16.30
  -4  -6   0   85.39   14.00
   4  -6   0  102.89   16.40
   4   6   0   85.39   15.40
  -4   6   0   90.69   15.60
   4   6   0   73.69   15.10
   4   6   0  100.09   15.70
   4   6   0   49.80   14.70
  -4   6   0   84.29   14.00
  -4   6   0   75.79   15.00
  -5  -6   0   37.90    8.10
  -5  -6   0   33.80    7.50
  -5  -6   0   42.20    6.90
   5  -6   0   31.10    8.20
   5  -6   0   36.10    8.80
   5  -6   0   36.70    7.50
   5   6   0   37.00    8.30
  -5   6   0   22.10    7.10
  -5   6   0   40.40    7.00
   5   6   0   34.20    7.90
   5   6   0   45.00    8.40
  -5   6   0   47.40    8.30
   5   6   0   31.80    7.70
  -5   6   0   24.20    7.40
   6  -6   0    2.10    3.10
  -6  -6   0   -1.60    3.10
  -6  -6   0   12.30    4.60
  -6  -6   0    5.70    3.20
   6  -6   0    8.70    4.00
   6  -6   0    0.50    4.20
   6  -6   0   14.60    5.60
   6   6   0   10.10    4.20
  -6   6   0    5.60    3.90
   6   6   0   -0.30    3.30
  -6   6   0    5.10    3.30
   6   6   0    9.30    4.60
   6   6   0   12.40    4.20
  -6   6   0    7.00    3.80
   7  -6   0   -3.80    3.40
   7  -6   0   -3.80    3.90
   7  -6   0   -3.70    3.10
  -7  -6   0   -4.00    3.30
   7  -6   0   -2.60    2.80
  -7  -6   0    0.70    3.70
   7   6   0   -1.80    3.50
   7   6   0   -0.80    4.10
   7   6   0    0.40    3.60
   7   6   0    3.70    3.90
  -7   6   0   -2.40    3.20
  -7   6   0    2.80    3.50
   8  -6   0    8.40    7.00
   8  -6   0    7.50    5.80
  -8  -6   0    5.00    5.20
   8  -6   0    0.20    5.10
   8  -6   0    4.10    4.30
   8   6   0    1.30    4.50
   8   6   0    4.10    5.40
  -8   6   0    6.20    4.90
   8   6   0   19.10    6.40
  -8   6   0    4.70    4.40
   8   6   0   -0.30    5.90
   0  -7   0    1.70    1.70
   0  -7   0   -1.10    1.60
   0  -7   0    0.50    2.40
   0  -7   0    1.00    1.90
   0   7   0    3.70    2.40
   0   7   0    0.70    1.60
   0   7   0    0.50    1.50
   1  -7   0    4.90    2.10
  -1  -7   0    6.40    2.60
  -1  -7   0    3.70    2.40
   1  -7   0    4.10    3.00
   1  -7   0    2.80    2.50
  -1  -7   0    5.60    3.00
   1  -7   0    4.00    2.30
  -1  -7   0    3.30    2.30
   1   7   0    7.40    2.80
   1   7   0    4.20    2.00
   1   7   0    0.30    2.30
  -1   7   0    5.50    2.10
  -1   7   0    2.50    2.50
   2  -7   0   20.50    4.90
   2  -7   0   24.30    5.80
  -2  -7   0   19.40    5.00
  -2  -7   0   21.90    4.90
   2  -7   0   21.30    5.00
   2  -7   0   26.90    5.80
  -2  -7   0   29.90    5.50
  -2  -7   0   22.80    5.70
  -2   7   0   19.80    5.20
  -2   7   0   20.30    4.60
   2   7   0   22.70    4.90
   2   7   0   18.20    4.80
  -2   7   0   17.70    3.80
   2   7   0   20.10    5.00
  -3  -7   0   99.49   14.20
   3  -7   0  103.59   15.60
   3  -7   0   44.70   14.10
  -3  -7   0   74.59   14.30
   3  -7   0   70.29   14.10
  -3  -7   0   75.19   14.10
   3  -7   0  101.89   14.40
   3   7   0   74.29   14.10
  -3   7   0   69.29   14.10
   3   7   0   79.69   14.10
   3   7   0   90.49   14.50
  -3   7   0   72.09   12.70
  -3   7   0   92.19   14.00
   3   7   0   74.79   14.30
  -4  -7   0  157.28   29.00
  -4  -7   0  168.28   28.70
   4  -7   0  163.28   29.80
   4  -7   0  195.78   29.70
   4  -7   0  165.38   29.60
  -4  -7   0  157.18   29.80
   4  -7   0  190.48   28.90
   4   7   0  158.78   29.20
  -4   7   0  196.48   29.10
   4   7   0  163.48   29.00
   4   7   0  162.68   29.00
   4   7   0  159.08   29.90
  -4   7   0  157.28   29.10
  -4   7   0  182.78   28.20
  -5  -7   0   20.70    4.30
   5  -7   0    1.50    3.60
  -5  -7   0   12.20    4.10
  -5  -7   0   12.60    4.90
   5  -7   0   26.10    7.00
   5  -7   0    6.60    4.80
  -5   7   0   21.70    4.70
  -5   7   0   16.60    5.00
  -5   7   0   12.30    3.40
   5   7   0   20.50    5.10
   5   7   0    7.90    4.00
   5   7   0   21.40    5.70
  -5   7   0    9.70    4.20
   5   7   0    7.40    4.00
   6  -7   0   -2.30    4.20
   6  -7   0   -2.80    2.50
  -6  -7   0    0.20    3.30
   6  -7   0    3.60    3.60
  -6  -7   0    0.30    3.10
  -6  -7   0   -1.90    3.00
   6  -7   0    4.30    4.60
   6   7   0   -2.60    2.90
   6   7   0   -2.70    3.50
   6   7   0    1.90    3.20
  -6   7   0    2.90    3.50
  -6   7   0   -0.90    3.20
   6   7   0    2.00    3.60
   7  -7   0   10.40    5.90
  -7  -7   0   20.90    6.40
   7  -7   0   11.70    6.50
   7  -7   0   11.90    5.10
  -7  -7   0    4.10    4.60
   7  -7   0   11.70    5.70
   7   7   0   15.40    6.60
   7   7   0   16.10    5.00
  -7   7   0   19.40    5.80
   7   7   0    5.80    4.70
   7   7   0    3.20    4.40
  -7   7   0    9.80    5.50
   8  -7   0   -1.10    5.00
  -8  -7   0    7.30    5.90
   8  -7   0    6.60    6.30
   8  -7   0   -1.60    3.60
   8  -7   0    6.50    6.40
   8   7   0    2.50    4.60
  -8   7   0   -0.10    4.40
   8   7   0   -1.40    4.70
   8   7   0    2.60    5.90
  -8   7   0    1.90    4.70
   8   7   0    1.80    4.30
   0  -8   0   26.10    5.40
   0  -8   0   17.10    5.10
   0  -8   0   20.80    6.10
   0  -8   0   25.30    5.90
   0   8   0   18.80    5.30
   0   8   0   25.30    6.10
   0   8   0   30.30    5.00
  -1  -8   0  628.54   99.89
   1  -8   0  645.04  100.09
  -1  -8   0  647.94   99.99
   1  -8   0  606.74  100.19
  -1  -8   0  580.64  100.09
   1  -8   0  622.24   99.99
  -1  -8   0  601.04  100.19
   1   8   0  593.64   99.89
   1   8   0  603.24  100.09
   1   8   0  595.14   99.39
  -1   8   0  570.94   99.99
  -1   8   0  622.74   99.49
  -2  -8   0   74.49   13.90
  -2  -8   0   76.49   13.70
   2  -8   0   83.59   14.10
  -2  -8   0   74.29   13.90
  -2  -8   0   64.79   14.20
   2  -8   0  104.29   15.50
   2  -8   0   51.29   13.30
   2  -8   0   78.69   14.60
   2   8   0   73.09   13.00
   2   8   0   82.99   14.00
  -2   8   0   93.69   13.50
  -2   8   0   68.49   14.10
   2   8   0   55.49   13.60
  -3  -8   0   36.70    7.40
   3  -8   0   28.40    7.60
  -3  -8   0   35.50    6.80
  -3  -8   0   32.30    7.10
   3  -8   0   13.90    6.20
   3  -8   0   35.50    6.90
  -3  -8   0   28.80    7.50
   3  -8   0   33.00    7.70
   3   8   0   31.00    6.60
  -3   8   0   28.70    6.90
   3   8   0   25.10    6.70
   3   8   0   28.40    6.60
  -3   8   0   33.60    6.30
  -4  -8   0   44.30   11.10
   4  -8   0   56.79   11.50
  -4  -8   0   59.39   10.50
  -4  -8   0   41.40   11.00
   4  -8   0   51.19   11.00
  -4  -8   0   56.49   11.20
   4  -8   0   45.70   10.40
   4  -8   0   71.79   12.80
   4   8   0   56.69   10.90
  -4   8   0   45.00   10.90
  -4   8   0   57.49   10.60
   4   8   0   66.49   11.50
   4   8   0   71.09   11.40
   4   8   0   47.20   10.70
  -5  -8   0   59.69   13.50
  -5  -8   0   58.39   12.40
   5  -8   0   48.60   12.90
   5  -8   0   82.89   13.70
  -5  -8   0   56.69   13.00
   5  -8   0   76.29   12.30
  -5  -8   0   64.69   12.10
   5  -8   0   62.59   13.60
   5   8   0   76.79   13.60
  -5   8   0   75.59   12.80
  -5   8   0   41.80   12.20
   5   8   0   65.89   13.40
   5   8   0   84.09   13.30
  -5   8   0   54.79   12.70
   5   8   0   66.59   13.10
   6  -8   0    9.80    4.90
   6  -8   0    6.10    5.50
   6  -8   0    4.00    4.10
  -6  -8   0    6.30    4.60
  -6  -8   0    7.00    4.40
  -6  -8   0   12.20    5.20
   6  -8   0    2.20    4.50
   6   8   0    2.50    4.10
   6   8   0    6.50    5.50
  -6   8   0   12.30    5.20
   6   8   0    6.80    4.50
   6   8   0    2.00    3.90
  -6   8   0    8.10    4.60
  -7  -8   0   21.30    7.20
   7  -8   0    9.40    6.50
   7  -8   0   14.70    6.10
  -7  -8   0    8.00    6.10
   7  -8   0   12.00    7.10
   7  -8   0   15.50    5.60
  -7  -8   0   16.70    6.80
  -7   8   0   15.10    6.00
   7   8   0   16.80    6.40
   7   8   0    2.10    5.10
   7   8   0   19.60    6.90
   7   8   0   20.90    6.80
  -7   8   0    8.20    5.40
  -8  -8   0   10.80    6.50
   8  -8   0   12.90    8.00
   8  -8   0    1.30    5.70
   8  -8   0    4.30    5.00
   8  -8   0   11.90    6.00
  -8  -8   0    8.10    6.00
  -8   8   0    6.50    5.10
   8   8   0    4.10    5.20
  -8   8   0    9.50    5.50
   8   8   0    6.80    7.20
   8   8   0   -2.20    4.50
   8   8   0    0.50    4.80
   0  -9   0   -1.40    1.80
   0  -9   0    1.70    2.50
   0  -9   0    0.80    2.50
   0  -9   0   -2.70    2.10
   0   9   0    2.30    2.90
   0   9   0   -1.20    1.80
   0   9   0   -1.20    2.10
  -1  -9   0  109.99   19.10
   1  -9   0  115.59   19.90
   1  -9   0   91.39   18.70
  -1  -9   0  120.39   19.10
  -1  -9   0   99.69   19.00
   1  -9   0   96.39   18.90
  -1  -9   0  102.39   19.60
   1   9   0  104.89   17.70
  -1   9   0  120.79   17.90
  -1   9   0  107.59   19.20
  -1   9   0  101.19   17.40
   1   9   0   83.19   18.80
   1   9   0  108.29   19.00
   2  -9   0    1.00    2.30
  -2  -9   0    2.40    2.90
  -2  -9   0    2.10    3.30
  -2  -9   0    8.20    3.30
   2  -9   0    7.90    3.80
   2  -9   0   -0.70    3.10
  -2  -9   0    2.00    3.00
   2  -9   0    3.70    4.10
   2   9   0    4.30    3.60
   2   9   0    0.50    2.30
   2   9   0    6.40    3.50
  -2   9   0    1.30    2.90
  -2   9   0    0.20    2.60
   3  -9   0    2.30    3.10
  -3  -9   0   -0.60    2.60
   3  -9   0    5.50    4.80
   3  -9   0    5.60    4.30
  -3  -9   0    0.70    3.40
   3  -9   0    4.50    2.90
  -3  -9   0    0.60    3.10
  -3  -9   0    4.40    3.00
   3   9   0    1.10    2.40
  -3   9   0    2.50    2.90
   3   9   0    1.00    3.00
  -3   9   0   14.90    4.70
   4  -9   0    7.90    4.80
   4  -9   0   -1.70    2.80
  -4  -9   0    8.40    4.60
   4  -9   0    3.40    3.50
  -4  -9   0   -1.10    3.00
  -4  -9   0    2.40    3.00
   4  -9   0    3.30    4.40
  -4  -9   0    8.40    4.20
   4   9   0   -1.70    2.50
  -4   9   0    2.90    3.40
   4   9   0    2.30    3.50
  -4   9   0    5.30    3.80
   4   9   0    9.10    4.40
  -5  -9   0   17.30    6.50
  -5  -9   0   18.10    6.60
   5  -9   0   43.80    8.90
   5  -9   0   32.60    6.60
   5  -9   0   11.60    6.70
  -5  -9   0   30.10    8.30
   5  -9   0   29.00    6.30
  -5  -9   0   15.10    5.80
   5   9   0   25.10    6.70
   5   9   0    9.30    5.70
  -5   9   0   12.00    5.90
   5   9   0   19.80    6.50
  -5   9   0   43.20    7.00
  -5   9   0   17.30    6.50
   5   9   0   22.10    6.40
   6  -9   0   97.59   20.00
   6  -9   0   87.69   18.80
   6  -9   0  101.09   20.40
  -6  -9   0   82.69   19.40
  -6  -9   0   74.59   18.40
   6  -9   0  132.99   20.40
  -6  -9   0   88.59   20.00
   6   9   0  105.89   19.60
  -6   9   0  115.59   19.90
   6   9   0  111.29   19.90
   6   9   0  133.19   20.20
  -6   9   0   94.89   19.30
   6   9   0  145.09   20.80
   7  -9   0    1.20    4.60
  -7  -9   0   -0.90    4.70
   7  -9   0   -3.40    3.80
  -7  -9   0   -2.40    4.50
  -7  -9   0   -1.70    5.70
   7  -9   0    1.10    5.70
   7  -9   0   -5.90    4.40
  -7   9   0    4.90    4.60
   7   9   0    1.70    4.60
   7   9   0   -4.60    4.10
  -7   9   0    0.60    4.20
   7   9   0   -1.90    5.50
   7   9   0   -5.20    3.90
   0 -10   0   36.30    7.30
   0 -10   0   30.40    7.40
   0 -10   0   12.80    6.10
   0 -10   0   25.70    6.50
   0  10   0   33.60    7.30
   0  10   0   29.50    5.90
  -1 -10   0  238.48   41.20
  -1 -10   0  276.87   41.80
  -1 -10   0  243.48   41.80
   1 -10   0  251.17   41.80
  -1 -10   0  254.47   41.30
   1 -10   0  251.47   41.50
   1 -10   0  229.18   41.40
  -1  10   0  250.07   41.50
  -1  10   0  241.78   40.60
   1  10   0  249.88   40.60
   1  10   0  227.58   41.30
   1  10   0  241.38   41.60
   2 -10   0   36.90   11.30
  -2 -10   0   79.19   12.30
  -2 -10   0   38.30   11.30
   2 -10   0   72.99   13.30
   2 -10   0   73.99   12.40
  -2 -10   0   44.70   12.10
  -2 -10   0   69.59   12.40
   2 -10   0   46.80   12.60
   2  10   0   60.69   10.90
  -2  10   0   46.30   11.70
   2  10   0   84.09   13.40
   2  10   0   90.99   12.80
  -2  10   0   71.79   11.30
   3 -10   0    0.40    4.80
   3 -10   0    8.10    4.00
  -3 -10   0   -4.10    3.40
   3 -10   0   13.60    4.70
  -3 -10   0    2.60    3.50
   3 -10   0    7.20    5.00
  -3 -10   0   10.70    4.60
  -3 -10   0    1.30    3.50
  -3  10   0    3.80    4.00
   3  10   0    3.00    3.80
   3  10   0   10.70    3.80
  -3  10   0    5.70    3.40
   3  10   0    0.80    3.90
  -4 -10   0   39.30    9.70
  -4 -10   0   42.50    9.70
   4 -10   0   54.89   10.20
  -4 -10   0   45.30    9.50
   4 -10   0   48.90    9.60
  -4 -10   0   42.20   10.60
   4 -10   0   18.30    9.40
   4 -10   0   41.50   10.40
  -4  10   0   49.60    9.10
   4  10   0   44.90    9.70
   4  10   0   46.90   10.20
   5 -10   0   10.50    4.50
   5 -10   0    0.30    5.40
   5 -10   0    3.30    5.20
   5 -10   0   13.80    5.40
  -5 -10   0    1.30    4.10
  -5 -10   0   -4.40    3.80
  -5 -10   0   13.40    5.40
  -5 -10   0    4.90    4.40
   5  10   0    2.90    4.50
   5  10   0   -2.40    3.60
  -5  10   0    4.40    4.40
  -5  10   0    8.20    4.50
   5  10   0   -1.60    3.60
  -5  10   0    0.90    4.40
  -6 -10   0   23.80    8.50
   6 -10   0   35.40    8.20
  -6 -10   0   31.20    8.70
   6 -10   0   12.90    7.60
   6 -10   0    7.80    7.70
  -6 -10   0   35.90    9.20
  -6  10   0   40.60    8.50
   6  10   0   20.10    7.30
   6  10   0   25.50    7.80
  -6  10   0   24.80    8.00
   6  10   0   31.80    8.30
   6  10   0   39.70    8.60
   0 -11   0   -3.70    3.50
   0 -11   0   -0.10    3.30
   0 -11   0   17.30    4.30
   0  11   0    1.00    3.50
   0  11   0    0.90    3.10
   1 -11   0   18.50    7.20
  -1 -11   0   14.30    6.50
   1 -11   0   23.40    6.00
  -1 -11   0   15.40    6.40
  -1 -11   0   28.10    6.50
   1 -11   0   15.10    6.10
  -1 -11   0   23.00    5.90
  -1  11   0   35.60    5.90
   1  11   0   20.80    5.40
   1  11   0   38.10    7.80
   1  11   0   26.40    6.90
  -1  11   0   12.70    6.10
  -2 -11   0   60.49   12.20
   2 -11   0   59.19   12.10
   2 -11   0   71.89   12.70
  -2 -11   0   62.19   11.90
  -2 -11   0   74.89   12.50
   2 -11   0   36.40   11.90
  -2 -11   0   63.19   13.00
   2 -11   0   73.79   14.10
   2  11   0   48.40   10.70
  -2  11   0   49.10   10.90
  -2  11   0   51.19   11.90
   2  11   0   78.49   12.90
   2  11   0   58.99   12.60
  -3 -11   0   33.60    8.50
  -3 -11   0   42.80    8.50
   3 -11   0   20.00    8.20
   3 -11   0   21.30    8.40
   3 -11   0   30.20    8.00
  -3 -11   0   40.90    8.20
  -3 -11   0   29.20    8.30
   3 -11   0   36.00    8.10
  -3  11   0   32.20    7.10
   3  11   0   31.80    6.90
  -3  11   0   36.70    8.60
   3  11   0   12.10    6.90
   3  11   0   39.90    8.40
  -4 -11   0   51.49    9.80
  -4 -11   0   22.10    9.00
   4 -11   0   35.00    9.80
   4 -11   0   38.40    8.70
   4 -11   0   36.40   10.20
  -4 -11   0   20.80    7.60
   4 -11   0   51.29    9.40
  -4  11   0   22.50    7.40
   4  11   0   38.90    9.10
  -4  11   0   48.70    9.30
  -4  11   0   31.00    7.90
   4  11   0   32.30    8.40
   4  11   0   31.90    7.80
   5 -11   0   -1.70    6.20
   5 -11   0   -2.80    4.50
  -5 -11   0   -3.60    5.20
   5 -11   0    1.30    4.90
   5 -11   0   -4.20    4.10
  -5 -11   0   -1.40    4.50
  -5 -11   0    1.40    5.60
  -5 -11   0   -0.60    4.40
  -5  11   0    2.40    4.70
   5  11   0   -1.70    4.90
  -5  11   0   -0.60    4.40
   5  11   0    3.80    4.90
   6 -11   0   -0.20    6.60
  -6 -11   0   -4.80    4.90
   6 -11   0    0.80    5.60
  -6 -11   0   -8.20    4.10
  -6 -11   0   -0.40    4.90
   6 -11   0   -1.20    5.60
  -6  11   0    3.30    4.50
   6  11   0    9.70    6.00
  -6  11   0   -3.80    4.00
   6  11   0   -5.20    5.30
   0 -12   0   57.19   11.30
   0 -12   0   39.30    9.80
   0 -12   0   42.40    9.60
   0  12   0   36.90    9.60
  -1 -12   0   -1.00    3.60
   1 -12   0   -3.70    3.60
   1 -12   0    1.80    4.60
   1 -12   0   -3.50    3.10
  -1 -12   0   -3.50    3.70
   1 -12   0    1.00    4.70
  -1 -12   0   -1.60    3.30
  -1 -12   0   -0.40    4.10
  -1  12   0    3.70    4.60
   1  12   0    0.70    4.40
   2 -12   0   92.89   17.30
   2 -12   0   98.59   15.80
  -2 -12   0   83.79   15.50
   2 -12   0   64.69   16.30
  -2 -12   0  102.39   16.30
  -2 -12   0   78.69   16.20
   2 -12   0   57.09   15.00
  -2 -12   0   58.49   14.70
  -2  12   0   64.59   15.20
  -2  12   0   88.99   15.70
   2  12   0   82.89   15.50
   2  12   0   67.09   15.50
  -3 -12   0   17.90    6.50
   3 -12   0   31.20    6.90
   3 -12   0   15.40    6.30
  -3 -12   0   13.30    6.90
   3 -12   0   14.10    7.50
   3 -12   0   15.10    7.80
  -3 -12   0   22.90    7.60
  -3 -12   0   15.90    6.50
   3  12   0   21.40    7.40
  -3  12   0    2.30    7.40
  -3  12   0   10.00    5.50
   3  12   0   13.30    6.20
  -3  12   0   12.50    6.10
   4 -12   0   10.30    6.30
  -4 -12   0    0.50    5.00
  -4 -12   0   -1.20    4.40
  -4 -12   0    0.50    4.80
   4 -12   0    3.90    4.60
   4 -12   0   13.30    7.10
  -4 -12   0   -5.70    4.50
   4 -12   0    2.50    5.70
  -4  12   0   11.00    5.50
   4  12   0    3.30    5.00
   4  12   0    9.30    5.80
  -4  12   0    5.60    5.00
  -5 -12   0   11.70    6.70
   5 -12   0   15.00    8.00
  -5 -12   0    7.20    6.20
   5 -12   0   15.80    6.80
   5 -12   0   23.60    8.80
   5 -12   0   18.90    7.40
  -5 -12   0   14.80    7.50
  -5 -12   0   12.80    7.20
   5  12   0    3.50    6.70
   5  12   0   11.00    7.00
  -5  12   0    5.20    5.50
  -5  12   0   31.60    7.60
   0 -13   0   -0.20    4.90
   0 -13   0   -6.50    4.70
   0 -13   0   -0.50    3.80
   0  13   0    3.10    5.40
   1 -13   0    6.90    6.00
   1 -13   0    1.20    4.40
  -1 -13   0    5.20    4.80
   1 -13   0    4.10    6.50
  -1 -13   0    1.90    5.70
   1 -13   0   17.90    6.70
  -1 -13   0   12.60    6.90
   1  13   0    7.90    5.10
  -1  13   0    3.80    4.50
  -1  13   0    4.70    5.80
   2 -13   0   11.20    6.60
  -2 -13   0    3.10    5.70
   2 -13   0   26.70    8.70
  -2 -13   0    4.10    5.50
  -2 -13   0    5.30    4.90
   2 -13   0    8.50    7.40
   2 -13   0    5.30    4.80
   2  13   0   18.80    6.90
  -2  13   0   10.90    6.40
   2  13   0    7.10    6.10
  -2  13   0    7.50    5.40
  -3 -13   0    1.10    5.50
  -3 -13   0   -0.30    6.00
  -3 -13   0    1.20    5.00
   3 -13   0    2.30    5.10
  -3 -13   0   -0.80    5.40
   3 -13   0    5.40    7.00
   3 -13   0    3.30    3.60
   3 -13   0   -1.60    5.40
  -3  13   0   -7.20    4.40
   3  13   0    8.60    6.00
   3  13   0   -0.70    5.40
  -3  13   0    1.50    4.80
   0 -14   0   37.80    9.60
   0 -14   0   38.20   11.20
   0 -14   0   32.10   10.60
   0 -14   0   53.69   11.10
   0  14   0   32.30   10.10
  -1 -14   0    0.10    6.10
  -1 -14   0   -2.40    4.30
   1 -14   0    0.50    4.50
   1 -14   0   -3.60    5.10
   1 -14   0   -2.60    6.40
  -1 -14   0    6.60    6.30
   1 -14   0   -3.10    6.30
   1  14   0    0.10    5.00
  -1  14   0   -1.00    5.60
  -1  14   0   -1.80    5.00
   9   0  -1   -4.70    3.90
   9   0  -1    0.00    4.50
  -9   0   1   -2.20    3.90
   9   0  -1    4.20    4.80
  -9   0   1   -1.20    3.70
   9   0  -1    0.80    3.90
   8   0  -1   -2.70    3.20
   8   0  -1    2.30    4.00
  -8   0   1   -2.70    3.20
  -8   0   1   -1.20    3.10
   8   0  -1    0.00    3.10
   8   0  -1    1.20    4.20
  -8   0   1    2.00    3.60
  -8   0   1   -3.00    2.50
   7   0  -1   -1.10    3.00
   7   0  -1    1.20    2.60
  -7   0   1    4.90    2.80
  -7   0   1   -1.50    2.10
   7   0  -1    0.00    3.30
   7   0  -1    4.70    3.20
  -7   0   1    4.60    2.70
  -7   0   1    0.70    3.00
  -6   0   1    3.30    2.80
   6   0  -1   -3.00    2.40
  -6   0   1    0.10    1.90
   6   0  -1   -1.60    1.50
   6   0  -1   -6.30    1.90
  -6   0   1   -0.80    1.50
  -6   0   1   -1.30    1.90
   6   0  -1    3.00    3.10
  -6   0   1    3.30    2.60
   5   0  -1   43.90    7.60
   5   0  -1   50.09    8.80
  -5   0   1   40.60    8.30
  -5   0   1   48.50    8.50
   5   0  -1   47.50    9.40
  -5   0   1   54.69    9.20
  -5   0   1   47.20    8.80
  -5   0   1   44.30    8.00
   5   0  -1   47.90    9.30
   4   0  -1    0.30    0.90
   4   0  -1   -0.90    1.50
  -4   0   1    0.40    1.60
   4   0  -1    3.40    2.30
  -4   0   1    1.50    1.30
  -4   0   1   -1.10    1.20
  -4   0   1   -2.10    0.80
   4   0  -1    2.90    2.00
  -3   0   1  272.17   42.20
   3   0  -1  265.57   42.20
  -3   0   1  240.48   42.30
  -3   0   1  228.28   42.20
  -3   0   1  242.78   42.10
   3   0  -1  265.67   42.50
   3   0  -1  253.87   42.40
   3   0  -1  276.17   42.30
  -3   0   1  277.07   42.40
  -2   0   1   -0.50    0.50
   2   0  -1    0.30    0.80
  -2   0   1    2.70    1.00
   2   0  -1    2.20    1.20
   2   0  -1    0.30    0.90
   2   0  -1   -0.80    0.50
  -2   0   1   -2.30    0.70
  -2   0   1    0.30    0.70
  -1   0   1 3540.15  546.95
  -1   0   1 3161.88  546.95
  -1   0   1 3408.06  546.95
   1   0   1 2081.99  340.27
   1   0   1 2112.09  340.27
  -1   0  -1 2061.29  340.27
   1   0   1 2044.80  340.37
  -1   0  -1 2097.19  340.27
  -1   0  -1 2178.58  340.27
   2   0   1    0.00    0.60
  -2   0  -1   -0.50    0.70
   2   0   1    0.10    0.60
   2   0   1    2.20    1.20
  -2   0  -1   -0.90    0.60
   2   0   1   -0.50    0.90
  -2   0  -1    0.00    0.80
  -2   0  -1   -0.70    0.80
  -3   0  -1   96.59   14.60
   3   0   1   78.39   14.70
   3   0   1   89.29   14.40
   3   0   1   91.49   14.80
  -3   0  -1   79.19   14.60
  -3   0  -1   75.29   14.60
   3   0   1   87.29   14.70
  -3   0  -1   89.29   14.30
  -3   0  -1   94.29   14.50
  -4   0  -1   -0.40    0.90
  -4   0  -1    0.00    0.70
  -4   0  -1    0.50    1.50
   4   0   1   -0.90    1.50
   4   0   1    3.70    2.40
   4   0   1    0.90    1.20
  -4   0  -1   -0.20    1.60
  -4   0  -1   -0.40    1.30
   4   0   1   -1.90    1.50
  -4   0  -1    0.30    1.70
  -5   0  -1  234.18   42.20
   5   0   1  269.17   42.60
  -5   0  -1  292.47   42.10
  -5   0  -1  245.68   41.60
   5   0   1  242.38   42.40
  -5   0  -1  263.17   42.20
  -5   0  -1  281.37   42.40
   5   0   1  229.58   42.20
   6   0   1   -0.10    2.80
  -6   0  -1   -3.50    2.10
   6   0   1    3.40    3.00
   6   0   1   -0.50    2.20
   6   0   1   -2.10    2.80
  -6   0  -1    0.70    2.10
  -6   0  -1    1.20    2.40
  -6   0  -1    1.40    2.60
  -7   0  -1   51.39   10.10
   7   0   1   63.29   11.50
  -7   0  -1   44.10   10.30
   7   0   1   62.39   11.50
   7   0   1   45.90   10.30
  -7   0  -1   58.69   10.50
  -7   0  -1   44.40   10.60
   7   0   1   55.79   11.20
  -8   0  -1   -2.00    3.30
   8   0   1   -1.00    2.70
   8   0   1    8.70    4.40
   8   0   1   -2.40    3.60
  -8   0  -1   -0.90    3.80
  -8   0  -1    1.60    3.40
   8   0   1   -0.10    4.00
  -9   0  -1   20.80    7.10
   9   0   1    8.60    7.00
   9   0   1   15.90    7.50
  -9   0  -1   29.90    7.20
   9   0   1   37.30    8.70
   9   0   1   36.90    7.80
  -9  -1   1    0.60    4.90
   9  -1  -1   10.50    5.50
  -9  -1   1   -1.90    4.10
   9  -1  -1    1.80    4.20
   9  -1  -1   -0.70    4.60
  -9  -1   1    1.20    4.60
   9  -1  -1   -1.70    5.30
   9   1  -1   -0.40    4.80
   9   1  -1    0.20    4.00
  -9   1   1    0.00    3.80
   9   1  -1    1.50    4.60
  -9   1   1    3.80    4.30
   9   1  -1   -0.60    4.50
  -8  -1   1   16.20    5.40
  -8  -1   1    8.20    4.20
  -8  -1   1    3.50    3.80
  -8  -1   1    3.50    4.10
   8  -1  -1    0.40    3.10
   8  -1  -1    4.90    4.60
   8  -1  -1   25.00    6.80
   8  -1  -1    0.70    3.80
  -8   1   1    0.90    3.60
   8   1  -1    7.10    4.60
  -8   1   1    3.10    3.90
   8   1  -1    6.10    4.90
  -8   1   1    8.30    3.90
   8   1  -1    3.50    4.30
   8   1  -1    9.60    4.30
  -8   1   1    8.40    4.00
  -7  -1   1   49.00   10.30
   7  -1  -1   57.89   10.30
  -7  -1   1   49.70    9.50
   7  -1  -1   38.60   10.30
   7  -1  -1   56.79   10.90
  -7  -1   1   56.79    9.60
  -7  -1   1   56.89    9.90
   7   1  -1   38.90    9.50
  -7   1   1   49.10   10.00
  -7   1   1   63.89    9.60
   7   1  -1   33.70    9.90
  -7   1   1   45.20    9.60
   7   1  -1   49.20   10.30
   7   1  -1   41.30   10.20
  -7   1   1   39.60    9.20
  -6  -1   1  590.24   82.49
  -6  -1   1  501.75   81.89
  -6  -1   1  495.35   82.29
  -6  -1   1  455.15   82.59
   6  -1  -1  459.45   81.79
  -6  -1   1  501.25   82.39
   6  -1  -1  535.75   82.59
   6  -1  -1  528.15   82.89
   6   1  -1  421.26   82.69
  -6   1   1  463.55   82.19
   6   1  -1  548.45   82.79
  -6   1   1  482.45   82.59
  -6   1   1  583.24   82.69
   6   1  -1  556.34   82.69
  -6   1   1  524.25   82.09
   6   1  -1  515.95   82.79
  -6   1   1  484.45   81.69
   5  -1  -1   18.50    4.70
  -5  -1   1   16.80    4.40
  -5  -1   1   20.00    3.90
   5  -1  -1   20.30    5.10
  -5  -1   1   24.90    4.30
  -5  -1   1   14.50    4.60
   5  -1  -1   23.40    4.30
   5  -1  -1   23.50    4.70
  -5  -1   1   14.80    4.00
  -5   1   1   23.60    4.20
   5   1  -1   21.60    4.90
  -5   1   1   10.30    3.90
   5   1  -1   17.30    4.20
  -5   1   1   17.70    4.20
   5   1  -1    6.70    4.30
  -5   1   1   18.90    4.50
   5   1  -1   19.90    4.90
   4  -1  -1  471.35   76.99
  -4  -1   1  392.76   76.79
   4  -1  -1  454.15   77.19
   4  -1  -1  455.55   76.79
  -4  -1   1  481.75   76.69
  -4  -1   1  493.75   76.99
   4  -1  -1  499.25   77.19
  -4  -1   1  469.05   77.09
  -4  -1   1  446.66   76.79
  -4   1   1  514.95   77.09
   4   1  -1  470.05   77.09
  -4   1   1  485.45   77.09
   4   1  -1  511.65   77.29
  -4   1   1  464.25   76.89
  -4   1   1  462.75   76.69
   4   1  -1  471.05   77.19
   4   1  -1  480.85   76.99
  -4   1   1  477.75   76.99
   3  -1  -1   16.30    3.90
  -3  -1   1   13.70    3.60
   3  -1  -1   14.60    3.70
  -3  -1   1   18.70    3.30
   3  -1  -1   24.20    3.80
  -3  -1   1   17.70    3.50
  -3  -1   1   13.30    3.20
   3  -1  -1   15.80    3.30
   3   1  -1   23.00    3.80
   3   1  -1   15.30    3.60
  -3   1   1   18.30    3.50
   3   1  -1   21.30    4.00
  -3   1   1   14.60    3.50
   3   1  -1   14.90    3.60
   3   1  -1   13.40    3.20
  -3   1   1   19.10    3.70
  -3   1   1   14.30    3.20
   2  -1  -1    1.90    1.40
  -2  -1   1    2.40    1.10
  -2  -1   1    5.00    1.10
  -2  -1   1    5.40    1.10
  -2  -1   1    2.10    1.30
   2  -1  -1    0.00    1.00
   2  -1  -1    2.40    1.50
   2  -1  -1    1.60    0.90
   2   1  -1    4.40    1.50
   2   1  -1    4.40    0.80
  -2   1   1    2.00    1.20
  -2   1   1    4.80    1.10
   2   1  -1    3.30    1.30
   2   1  -1    2.60    1.20
  -2   1   1    3.90    1.20
   2   1  -1    9.20    1.80
  -2   1   1    3.80    1.20
  -1  -1   1 1230.28  211.78
   1  -1  -1 1342.47  211.88
   1  -1  -1 1456.05  211.78
   1  -1  -1 1228.88  211.78
  -1  -1   1 1398.66  211.78
  -1   1   1 1274.27  211.78
   1   1  -1 1276.17  211.78
   1   1  -1 1249.18  211.78
  -1   1   1 1193.48  211.78
   1   1  -1 1295.57  211.88
   1   1  -1 1329.87  211.68
  -1   1   1 1295.67  211.78
   1   1  -1 1386.36  211.78
   0  -1  -1    0.30    0.40
   0  -1  -1    0.10    0.40
   0  -1   1    0.00    0.50
   0  -1   1    0.00    0.40
   0  -1  -1    0.20    0.30
   0  -1  -1    1.10    0.60
   0   1   1    1.10    0.50
   0   1  -1   -0.10    0.40
   0   1  -1    0.10    0.30
   0   1  -1    0.50    0.40
   0   1   1    0.50    0.40
  -1  -1  -1  478.95   86.19
   1  -1   1  558.24   86.19
  -1  -1  -1  495.65   86.19
  -1  -1  -1  477.75   86.19
  -1  -1  -1  581.44   86.09
  -1  -1  -1  567.04   86.09
   1  -1   1  510.95   86.29
   1  -1   1  561.04   86.09
   1  -1   1  506.85   86.09
   1   1   1  559.84   86.19
  -1   1  -1  552.94   86.19
  -1   1  -1  506.65   86.09
   1   1   1  509.05   86.09
  -1   1  -1  516.45   86.09
   1   1   1  542.65   86.19
   1   1   1  541.35   86.19
  -1   1  -1  536.15   86.19
  -2  -1  -1 1710.73  288.37
  -2  -1  -1 1889.11  288.47
   2  -1   1 1912.11  288.57
   2  -1   1 1631.54  288.37
  -2  -1  -1 1869.61  288.47
  -2  -1  -1 1861.71  288.37
  -2  -1  -1 1600.44  288.37
   2  -1   1 1638.74  288.47
  -2   1  -1 1833.52  288.47
  -2   1  -1 1804.62  288.37
   2   1   1 1773.92  288.47
   2   1   1 1794.72  288.47
  -2   1  -1 1818.72  288.47
  -2   1  -1 1704.43  288.27
  -2   1  -1 1827.32  288.47
   2   1   1 1762.42  288.47
   2   1   1 1767.22  288.47
  -3  -1  -1 1471.95  241.18
  -3  -1  -1 1357.76  241.38
  -3  -1  -1 1522.15  241.38
   3  -1   1 1587.74  241.68
  -3  -1  -1 1526.35  241.58
   3  -1   1 1478.85  241.28
  -3  -1  -1 1502.45  241.38
   3  -1   1 1578.74  241.48
   3  -1   1 1441.66  241.58
   3   1   1 1499.25  241.58
  -3   1  -1 1575.84  241.48
   3   1   1 1628.24  241.58
  -3   1  -1 1459.55  241.48
   3   1   1 1474.85  241.58
  -3   1  -1 1410.56  241.18
   3   1   1 1279.17  241.38
   4  -1   1  377.86   62.49
   4  -1   1  343.07   62.59
   4  -1   1  381.96   62.29
  -4  -1  -1  412.66   62.39
  -4  -1  -1  381.76   62.09
  -4  -1  -1  354.86   62.49
  -4  -1  -1  399.26   62.49
  -4  -1  -1  363.56   62.39
   4  -1   1  433.96   62.89
  -4   1  -1  371.56   62.59
   4   1   1  352.36   62.59
  -4   1  -1  382.86   62.19
   4   1   1  367.56   62.59
   4   1   1  391.36   62.69
  -4   1  -1  354.56   62.49
   4   1   1  401.56   62.59
  -4   1  -1  407.66   62.49
  -5  -1  -1  182.58   29.80
  -5  -1  -1  211.58   30.30
   5  -1   1  206.98   30.50
   5  -1   1  175.08   30.00
  -5  -1  -1  217.98   30.60
   5  -1   1  190.98   30.60
   5  -1   1  156.18   30.50
  -5  -1  -1  204.18   30.30
  -5  -1  -1  173.48   30.20
  -5   1  -1  163.58   29.90
   5   1   1  165.78   30.30
   5   1   1  172.88   30.50
  -5   1  -1  169.88   30.20
  -5   1  -1  187.78   30.40
  -5   1  -1  177.98   30.40
   5   1   1  170.58   30.50
   5   1   1  188.38   30.50
   6  -1   1  145.79   24.30
   6  -1   1  149.69   24.70
  -6  -1  -1  142.29   25.00
   6  -1   1  142.89   25.30
   6  -1   1  134.29   23.30
  -6  -1  -1  174.18   24.20
  -6  -1  -1  156.18   24.00
  -6  -1  -1  130.09   23.40
  -6  -1  -1  148.29   24.10
   6   1   1  148.49   24.40
  -6   1  -1  139.99   23.70
  -6   1  -1  117.19   24.40
   6   1   1  168.08   24.60
   6   1   1  148.29   24.50
  -6   1  -1  139.89   24.10
  -6   1  -1  141.99   24.00
   6   1   1  137.79   24.40
  -7  -1  -1   12.50    4.20
  -7  -1  -1    7.70    4.10
  -7  -1  -1    8.60    3.70
   7  -1   1    5.30    3.50
   7  -1   1    1.70    3.80
  -7  -1  -1   14.60    4.00
   7  -1   1   20.20    5.60
   7   1   1   10.80    4.60
   7   1   1    8.20    4.40
   7   1   1    4.30    4.10
  -7   1  -1    7.70    3.60
  -7   1  -1    4.30    3.60
  -7   1  -1    7.00    3.60
   7   1   1    9.50    4.00
  -7   1  -1    4.60    3.10
  -8  -1  -1    0.30    3.40
   8  -1   1    3.10    4.60
   8  -1   1   15.50    5.90
  -8  -1  -1   21.50    5.10
   8  -1   1   10.30    5.10
  -8  -1  -1    9.60    4.50
   8  -1   1    6.60    4.10
  -8   1  -1    5.80    4.10
  -8   1  -1    8.10    4.30
   8   1   1    1.90    4.10
   8   1   1    3.90    3.30
   8   1   1    6.80    4.80
   8   1   1   11.70    5.90
  -9  -1  -1   -0.90    4.30
   9  -1   1    0.90    4.00
   9  -1   1   -0.80    4.30
   9  -1   1    4.00    5.30
   9  -1   1    1.60    5.10
  -9  -1  -1   -2.40    3.60
  -9   1  -1    4.90    4.20
   9   1   1   -4.00    4.90
   9   1   1   -0.70    4.60
  -9   1  -1   -4.40    3.90
   9   1   1    3.90    4.30
   9   1   1   -3.40    5.00
  -9  -2   1   10.20    6.00
  -9  -2   1    1.00    4.50
   9  -2  -1    6.70    5.90
   9  -2  -1   13.50    5.40
   9  -2  -1   19.30    6.90
   9  -2  -1   12.60    7.00
   9   2  -1    4.30    6.30
   9   2  -1   10.40    4.50
  -9   2   1    6.40    4.70
  -9   2   1    4.80    4.60
   9   2  -1   -1.60    4.90
   9   2  -1    2.30    5.10
   8  -2  -1   11.90    4.50
   8  -2  -1   14.50    6.50
  -8  -2   1    9.60    4.80
  -8  -2   1    5.10    4.80
  -8  -2   1   17.80    5.90
   8  -2  -1   13.10    6.10
  -8  -2   1   24.50    5.90
   8   2  -1    8.60    5.50
   8   2  -1   16.70    5.80
  -8   2   1   15.20    5.40
  -8   2   1   11.10    4.50
  -8   2   1   10.40    4.80
   8   2  -1   17.00    4.90
   8   2  -1   10.90    5.50
  -7  -2   1   29.00    5.60
   7  -2  -1    2.70    4.60
   7  -2  -1   35.50    7.40
  -7  -2   1   27.50    5.60
  -7  -2   1   24.60    6.30
   7  -2  -1   34.60    7.20
  -7  -2   1   29.40    6.10
  -7  -2   1   18.40    4.60
  -7   2   1   38.30    6.50
  -7   2   1   18.80    4.80
   7   2  -1    6.20    5.10
  -7   2   1   26.50    5.70
   7   2  -1   24.40    5.80
   7   2  -1   29.10    6.80
   7   2  -1   13.90    5.90
  -7   2   1   17.40    5.00
  -6  -2   1  132.09   20.20
  -6  -2   1   87.09   20.90
   6  -2  -1  132.99   20.50
  -6  -2   1  104.89   21.00
   6  -2  -1  114.49   22.00
  -6  -2   1  141.09   20.50
   6  -2  -1  131.49   21.50
   6  -2  -1   95.09   21.40
  -6  -2   1  123.19   20.40
  -6   2   1  146.79   20.80
  -6   2   1  118.59   20.50
   6   2  -1   97.39   21.00
   6   2  -1   98.29   21.40
   6   2  -1  107.99   21.40
  -6   2   1  132.49   21.50
   6   2  -1  146.59   22.00
  -6   2   1  115.89   20.10
  -5  -2   1   11.90    2.70
   5  -2  -1    6.30    3.50
  -5  -2   1    5.90    2.50
   5  -2  -1   11.40    3.10
  -5  -2   1    8.00    3.20
  -5  -2   1    6.70    2.70
   5  -2  -1    6.90    2.70
  -5  -2   1    5.70    3.20
   5  -2  -1   13.10    4.10
  -5   2   1    8.40    2.80
  -5   2   1   13.30    2.70
  -5   2   1    8.70    3.20
  -5   2   1    9.90    3.20
   5   2  -1   17.20    4.10
  -5   2   1   16.90    3.40
   5   2  -1    8.10    3.00
   5   2  -1    6.10    3.30
   5   2  -1    3.90    2.80
  -4  -2   1  270.27   48.50
   4  -2  -1  289.47   48.50
  -4  -2   1  320.17   48.40
  -4  -2   1  266.17   48.40
   4  -2  -1  305.77   48.80
  -4  -2   1  269.37   48.70
   4  -2  -1  325.17   49.00
   4  -2  -1  268.57   48.50
   4   2  -1  299.57   48.70
  -4   2   1  293.17   48.20
  -4   2   1  301.57   48.50
   4   2  -1  306.57   48.80
   4   2  -1  313.27   48.60
   4   2  -1  320.47   48.80
  -4   2   1  288.27   48.70
  -4   2   1  305.57   48.50
  -3  -2   1   41.30    5.40
  -3  -2   1   26.40    5.30
  -3  -2   1   20.80    4.90
   3  -2  -1   31.70    5.80
  -3  -2   1   20.00    5.20
  -3  -2   1   27.00    4.90
   3  -2  -1   37.20    5.40
   3  -2  -1   39.90    6.10
   3  -2  -1   31.00    5.30
  -3   2   1   25.00    5.10
  -3   2   1   19.00    5.10
   3   2  -1   22.20    5.30
   3   2  -1   30.10    5.50
   3   2  -1   23.70    5.40
   3   2  -1   24.90    4.50
   3   2  -1   25.40    5.20
  -3   2   1   29.30    4.80
  -3   2   1   38.30    5.40
   2  -2  -1 2611.04  405.16
   2  -2  -1 2312.67  405.06
  -2  -2   1 2512.15  405.06
   2  -2  -1 2577.94  404.96
  -2  -2   1 2515.85  405.06
  -2  -2   1 2631.84  405.06
   2  -2  -1 2458.35  405.16
  -2  -2   1 2533.45  404.86
   2   2  -1 2505.75  405.06
   2   2  -1 2331.37  405.06
  -2   2   1 2509.15  405.06
   2   2  -1 2559.44  404.86
   2   2  -1 2486.05  405.06
   2   2  -1 2444.56  405.06
  -2   2   1 2419.26  404.96
  -2   2   1 2483.25  405.06
  -1  -2   1  128.79   19.20
   1  -2  -1  124.79   19.20
  -1  -2   1  124.19   19.20
   1  -2  -1  121.59   19.30
   1  -2  -1  112.99   19.20
  -1  -2   1  111.69   19.20
   1  -2  -1  110.79   19.30
  -1   2   1  100.19   19.10
   1   2  -1  115.19   19.20
   1   2  -1  114.79   19.10
  -1   2   1  119.69   19.30
   1   2  -1  110.79   19.20
  -1   2   1  117.59   19.10
   1   2  -1  119.09   19.10
   1   2  -1  116.89   19.20
   0  -2   1   10.90    2.10
   0  -2  -1   12.40    2.20
   0  -2  -1   11.40    2.30
   0  -2  -1    9.40    2.10
   0  -2  -1   13.20    2.30
   0  -2   1    6.50    2.10
   0   2   1    9.80    2.20
   0   2  -1   11.50    2.20
   0   2  -1   10.80    2.10
   0   2  -1   11.50    2.30
   0   2   1   11.50    2.30
   0   2   1   12.80    2.10
  -1  -2  -1 5397.76  905.11
  -1  -2  -1 5606.44  905.01
   1  -2   1 5609.14  905.11
  -1  -2  -1 5201.38  905.11
   1   2   1 5689.53  905.11
   1   2   1 5608.74  905.11
  -1   2  -1 5850.11  905.11
  -1   2  -1 5618.14  905.11
  -1   2  -1 5594.84  905.01
  -2  -2  -1   23.00    4.30
   2  -2   1   18.90    4.00
   2  -2   1   25.90    4.40
  -2  -2  -1   24.60    4.20
   2  -2   1   30.60    4.80
  -2  -2  -1   28.80    4.60
  -2  -2  -1   25.10    4.50
   2  -2   1   29.00    4.90
  -2  -2  -1   20.20    4.20
  -2   2  -1   23.30    4.40
   2   2   1   24.00    4.40
   2   2   1   28.30    4.60
  -2   2  -1   20.10    4.30
  -2   2  -1   17.50    4.00
   2   2   1   22.40    4.40
   2   2   1   23.80    4.50
   3  -2   1   21.50    4.60
   3  -2   1   29.50    5.20
  -3  -2  -1   24.20    4.50
  -3  -2  -1   29.90    5.00
  -3  -2  -1   22.40    4.80
   3  -2   1   28.20    5.50
  -3  -2  -1   28.00    4.80
  -3  -2  -1   20.90    4.30
  -3   2  -1   17.40    4.50
   3   2   1   25.50    4.90
   3   2   1   32.70    5.20
  -3   2  -1   24.20    4.50
   3   2   1   28.80    5.00
  -3   2  -1   20.90    3.90
  -3   2  -1   25.40    4.80
   3   2   1   23.40    4.70
  -3   2  -1   18.60    4.60
  -4  -2  -1   17.20    3.60
   4  -2   1   20.60    4.20
   4  -2   1    8.50    3.70
  -4  -2  -1    9.60    2.80
   4  -2   1   14.90    3.50
  -4  -2  -1   17.30    3.20
  -4  -2  -1    7.30    3.30
   4  -2   1   16.90    3.30
  -4  -2  -1   13.80    3.20
  -4   2  -1   14.30    3.50
   4   2   1   16.50    3.70
   4   2   1    7.40    3.40
   4   2   1   14.00    3.80
  -4   2  -1   14.30    2.70
  -4   2  -1   10.90    3.00
   4   2   1    8.80    3.10
  -4   2  -1   14.20    3.40
  -5  -2  -1  360.96   60.09
  -5  -2  -1  374.06   59.69
   5  -2   1  341.37   60.09
  -5  -2  -1  367.06   59.99
   5  -2   1  389.26   59.89
   5  -2   1  365.16   60.39
  -5  -2  -1  367.46   60.29
  -5  -2  -1  361.56   59.99
   5  -2   1  359.16   60.49
   5   2   1  398.16   60.29
  -5   2  -1  332.07   60.19
  -5   2  -1  358.76   59.59
   5   2   1  394.06   60.39
   5   2   1  387.26   60.39
   5   2   1  356.06   60.29
  -5   2  -1  356.16   60.09
  -5   2  -1  344.77   59.99
  -6  -2  -1   21.20    5.00
   6  -2   1   11.90    4.70
  -6  -2  -1   19.20    5.00
  -6  -2  -1   26.70    5.40
   6  -2   1   28.20    6.40
  -6  -2  -1   24.60    5.70
   6  -2   1   23.60    4.90
   6  -2   1    9.50    5.20
  -6  -2  -1   18.60    4.20
   6   2   1   23.00    5.80
  -6   2  -1   15.30    5.10
  -6   2  -1   23.20    4.30
   6   2   1   30.40    6.10
   6   2   1   30.50    6.30
   6   2   1   20.60    5.10
  -6   2  -1   18.30    5.10
  -6   2  -1   26.80    5.60
   7  -2   1  137.49   28.50
  -7  -2  -1  182.88   27.20
  -7  -2  -1  123.29   27.20
  -7  -2  -1  156.08   27.00
   7  -2   1  161.08   28.10
   7  -2   1  194.88   29.20
  -7  -2  -1  161.48   27.00
   7   2   1  159.58   28.50
   7   2   1  184.48   27.60
  -7   2  -1  175.28   27.30
   7   2   1  145.99   28.20
   7   2   1  144.89   28.10
  -7   2  -1  162.88   28.10
  -7   2  -1  157.88   27.20
   8  -2   1   -0.20    4.00
   8  -2   1    0.50    3.30
   8  -2   1    3.20    4.90
  -8  -2  -1   -1.40    4.00
  -8  -2  -1    2.70    3.80
  -8  -2  -1   -0.60    3.60
   8   2   1    3.80    4.60
   8   2   1    7.40    4.60
   8   2   1   -0.80    3.20
  -8   2  -1    4.10    3.90
   8   2   1    8.20    4.20
  -8   2  -1    9.10    4.30
  -9  -2  -1   -1.10    4.80
  -9  -2  -1    2.70    4.90
   9  -2   1    6.00    5.30
   9  -2   1   -1.30    4.70
   9  -2   1    1.10    4.60
   9  -2   1    4.30    4.60
   9   2   1    9.20    4.90
   9   2   1    5.60    5.60
   9   2   1    8.10    5.20
   9   2   1   13.10    6.50
  -9   2  -1    7.60    4.90
  -9   2  -1   -0.40    4.10
   9  -3  -1   -2.90    4.40
   9  -3  -1    2.30    6.00
  -9  -3   1    2.30    4.60
   9  -3  -1    3.80    5.40
  -9  -3   1    4.40    5.60
   9  -3  -1    4.20    4.60
  -9   3   1    7.90    5.30
   9   3  -1   -3.00    4.80
   9   3  -1    1.10    4.00
   9   3  -1    1.60    5.00
   9   3  -1    5.20    4.90
  -9   3   1    7.90    4.90
  -8  -3   1   53.99   10.60
   8  -3  -1   41.60   11.20
   8  -3  -1   38.00   11.40
   8  -3  -1   54.19   11.40
  -8  -3   1   67.99   11.60
   8   3  -1   65.89   12.20
  -8   3   1   57.89   10.80
   8   3  -1   41.70   11.30
   8   3  -1   46.10   10.80
   8   3  -1   54.39   11.40
  -8   3   1   49.10   11.10
  -8   3   1   56.49   11.10
   7  -3  -1   -1.80    3.50
  -7  -3   1    4.90    3.80
  -7  -3   1    0.20    3.70
   7  -3  -1    3.20    3.00
   7  -3  -1   -5.70    2.20
  -7  -3   1    4.10    3.00
  -7  -3   1   -0.70    2.50
   7  -3  -1    6.50    4.60
   7   3  -1    3.60    3.80
   7   3  -1    1.00    2.90
  -7   3   1    2.60    2.50
  -7   3   1    1.30    3.30
   7   3  -1    5.20    4.00
   7   3  -1   -3.20    3.10
  -7   3   1    1.10    3.10
  -6  -3   1   14.80    5.00
  -6  -3   1   11.00    3.90
  -6  -3   1   11.50    4.30
   6  -3  -1   16.20    5.20
  -6  -3   1   11.30    3.70
   6  -3  -1   20.20    4.30
   6  -3  -1   13.50    5.10
   6  -3  -1    7.50    3.90
  -6   3   1   15.00    3.40
   6   3  -1   21.20    5.50
  -6   3   1   12.40    4.50
   6   3  -1   18.60    4.60
   6   3  -1   19.50    5.00
  -6   3   1   16.90    4.10
  -6   3   1   20.40    5.00
   6   3  -1   19.80    5.10
   5  -3  -1  145.89   23.40
   5  -3  -1  112.69   21.50
  -5  -3   1  130.59   21.30
  -5  -3   1  134.89   21.40
  -5  -3   1  137.69   21.80
  -5  -3   1  127.69   21.70
   5  -3  -1  146.99   22.90
   5  -3  -1  113.49   22.00
  -5   3   1  122.69   21.00
  -5   3   1  113.19   22.10
   5   3  -1  122.49   21.60
   5   3  -1  132.99   21.80
  -5   3   1  132.99   21.50
  -5   3   1  128.49   21.50
   5   3  -1  125.09   21.80
   5   3  -1  134.89   22.60
  -5   3   1  121.29   22.20
   4  -3  -1   33.40    6.70
   4  -3  -1   31.40    7.30
   4  -3  -1   35.50    6.70
   4  -3  -1   35.10    7.20
  -4  -3   1   38.70    7.10
  -4  -3   1   37.90    6.70
  -4  -3   1   25.90    6.70
  -4  -3   1   30.80    6.20
  -4   3   1   41.30    6.70
  -4   3   1   30.20    6.60
   4   3  -1   34.40    7.20
   4   3  -1   31.30    6.70
   4   3  -1   38.50    7.30
  -4   3   1   35.70    6.90
  -4   3   1   34.60    6.00
   4   3  -1   31.70    7.00
  -3  -3   1   44.40    7.90
  -3  -3   1   37.40    8.40
  -3  -3   1   55.29    8.60
   3  -3  -1   51.49    9.00
   3  -3  -1   52.89    8.90
   3  -3  -1   46.30    8.40
  -3  -3   1   47.10    8.70
   3  -3  -1   38.50    8.00
   3   3  -1   41.40    8.50
  -3   3   1   47.90    8.50
  -3   3   1   44.20    8.50
   3   3  -1   49.50    8.70
   3   3  -1   45.40    8.40
   3   3  -1   55.29    8.70
  -3   3   1   49.70    8.30
   2  -3  -1   98.29   15.30
  -2  -3   1   95.19   15.30
  -2  -3   1  101.79   15.30
  -2  -3   1   94.79   15.20
   2  -3  -1   97.99   15.10
   2  -3  -1   88.39   15.40
   2  -3  -1   93.89   15.50
  -2  -3   1   94.29   14.90
   2   3  -1   91.29   15.20
   2   3  -1   91.29   15.20
   2   3  -1   75.39   15.00
  -2   3   1   87.49   15.30
  -2   3   1  109.99   15.30
  -2   3   1   82.29   15.00
   2   3  -1   74.79   15.20
   2   3  -1   94.79   15.20
   1  -3  -1 1048.80  171.48
  -1  -3   1 1043.50  171.48
   1  -3  -1 1075.99  171.48
   1  -3  -1 1163.98  171.58
  -1  -3   1 1015.80  171.48
  -1  -3   1 1060.19  171.38
   1   3  -1 1034.30  171.48
   1   3  -1 1139.09  171.48
  -1   3   1 1053.59  171.38
   1   3  -1 1012.60  171.48
  -1   3   1 1045.10  171.58
   1   3  -1 1026.50  171.48
   1   3  -1  998.20  171.38
   0  -3  -1  776.22  126.89
   0  -3  -1  795.12  126.89
   0  -3  -1  811.12  126.79
   0  -3   1  792.52  126.79
   0  -3   1  792.62  126.89
   0  -3   1  810.42  126.79
   0  -3  -1  785.22  126.79
   0  -3   1  767.82  126.89
   0   3   1  763.52  126.89
   0   3   1  774.82  126.89
   0   3  -1  739.23  126.59
   0   3  -1  763.72  126.79
   0   3   1  763.02  126.69
   0   3  -1  716.83  126.79
   0   3  -1  857.31  126.89
   1  -3   1   58.59   10.00
  -1  -3  -1   60.09   10.00
   1  -3   1   56.29    9.90
   1  -3   1   56.59    9.70
  -1  -3  -1   63.39    9.80
  -1  -3  -1   54.69   10.00
   1  -3   1   67.79   10.40
  -1  -3  -1   59.89    9.90
  -1   3  -1   66.19   10.10
  -1   3  -1   56.29    9.80
   1   3   1   62.39    9.90
   1   3   1   54.39   10.00
   1   3   1   58.69   10.00
   1   3   1   57.19   10.00
  -2  -3  -1   89.69   14.10
  -2  -3  -1   87.39   13.80
   2  -3   1   88.29   14.10
   2  -3   1   99.19   15.20
   2  -3   1   82.29   13.90
  -2  -3  -1   83.29   14.10
   2  -3   1   88.59   14.20
   2   3   1   84.29   14.10
  -2   3  -1   74.39   14.00
  -2   3  -1   78.69   14.10
   2   3   1   78.19   14.00
   2   3   1   80.69   14.10
  -2   3  -1   82.79   13.80
  -3  -3  -1  220.78   34.90
  -3  -3  -1  225.18   35.20
   3  -3   1  205.08   35.40
   3  -3   1  222.48   35.20
  -3  -3  -1  191.18   35.10
   3  -3   1  195.98   35.00
  -3  -3  -1  230.38   35.00
   3  -3   1  205.88   34.80
   3   3   1  211.58   35.10
   3   3   1  183.88   35.10
  -3   3  -1  222.08   35.10
   3   3   1  206.78   35.20
   3   3   1  218.48   35.10
  -3   3  -1  229.78   34.90
  -3   3  -1  215.18   35.20
  -4  -3  -1   72.19   11.20
  -4  -3  -1   49.99   10.90
   4  -3   1   61.49   12.10
   4  -3   1   79.09   12.10
   4  -3   1   57.49   11.30
  -4  -3  -1   64.69   11.70
  -4  -3  -1   54.29   11.20
  -4  -3  -1   51.69   11.20
   4  -3   1   63.09   11.30
  -4   3  -1   70.49   11.20
  -4   3  -1   60.69   11.40
  -4   3  -1   53.09   11.40
   4   3   1   63.79   11.40
  -4   3  -1   82.69   11.90
   4   3   1   69.79   11.80
   4   3   1   66.79   11.60
   4   3   1   64.29   11.70
  -5  -3  -1    3.20    2.50
  -5  -3  -1    3.80    2.00
   5  -3   1    3.30    2.30
   5  -3   1    3.10    3.00
   5  -3   1    0.80    2.50
  -5  -3  -1   -0.20    1.90
   5  -3   1    0.40    1.80
  -5  -3  -1    5.80    2.80
  -5  -3  -1    3.80    2.00
  -5   3  -1    6.60    2.80
  -5   3  -1    1.80    2.10
  -5   3  -1   10.00    3.00
   5   3   1   -1.00    2.10
   5   3   1    1.30    1.80
   5   3   1    9.80    3.30
   5   3   1    4.20    3.00
   6  -3   1    6.50    4.10
  -6  -3  -1    9.50    3.00
  -6  -3  -1    9.00    3.20
   6  -3   1    7.30    3.10
  -6  -3  -1    3.60    2.90
   6  -3   1   17.20    4.70
   6  -3   1    5.60    3.00
  -6  -3  -1    4.80    3.70
  -6  -3  -1   10.90    4.20
   6   3   1    8.40    4.00
   6   3   1   13.70    4.20
  -6   3  -1    3.10    2.90
   6   3   1   18.70    4.80
  -6   3  -1    2.30    3.00
  -6   3  -1    9.60    3.80
   6   3   1    4.90    3.70
   7  -3   1    3.90    3.30
   7  -3   1    2.40    3.10
   7  -3   1   -2.20    3.60
  -7  -3  -1   -1.70    2.80
  -7  -3  -1   -2.80    2.20
  -7  -3  -1   -5.30    2.50
   7  -3   1    2.90    4.20
   7   3   1    3.40    3.60
   7   3   1   -2.30    2.80
  -7   3  -1   -0.90    2.50
   7   3   1   -2.20    3.40
  -7   3  -1    5.80    3.10
  -7   3  -1    3.40    3.80
   7   3   1    1.60    3.50
  -8  -3  -1   77.29   15.00
   8  -3   1  114.59   17.50
   8  -3   1   66.29   15.30
   8  -3   1   72.59   16.00
  -8  -3  -1   92.09   15.70
  -8   3  -1   84.09   15.20
   8   3   1   91.09   16.40
   8   3   1   79.49   15.80
   8   3   1   68.49   15.60
   8   3   1   69.49   16.00
  -8   3  -1   74.79   15.30
  -9  -3  -1   16.40    7.40
   9  -3   1   29.00    7.80
   9  -3   1   21.90    7.90
   9  -3   1   22.00    8.20
  -9  -3  -1   14.00    6.20
   9  -3   1   11.40    7.30
   9   3   1   13.70    6.40
   9   3   1   10.70    6.30
   9   3   1   14.70    7.30
  -9   3  -1   30.00    6.90
  -9   3  -1   30.00    7.00
   9   3   1   11.40    6.60
   9  -4  -1   54.09   11.40
   9  -4  -1   52.39   12.90
  -9  -4   1   46.30   11.80
   9  -4  -1   45.40   12.00
  -9   4   1   49.60   10.60
   9   4  -1   32.70   11.00
   9   4  -1   58.09   11.80
  -9   4   1   48.50   11.10
   9   4  -1   58.29   11.90
  -8  -4   1  100.19   15.40
   8  -4  -1   49.30   13.80
   8  -4  -1   56.69   15.00
  -8  -4   1   84.49   13.80
   8  -4  -1   94.49   16.10
   8  -4  -1   76.79   14.00
   8   4  -1   75.69   14.60
  -8   4   1   82.59   15.10
   8   4  -1   68.79   14.90
  -8   4   1   74.09   14.20
   8   4  -1   73.99   15.20
  -8   4   1   66.19   14.20
  -7  -4   1    8.70    4.10
  -7  -4   1    4.10    3.40
  -7  -4   1   -0.50    2.80
   7  -4  -1    4.90    4.70
  -7  -4   1   -6.10    2.50
   7  -4  -1   -1.70    2.70
   7  -4  -1    5.00    4.70
   7  -4  -1   -0.60    3.20
   7   4  -1    0.30    3.00
   7   4  -1   -5.10    2.50
  -7   4   1    0.60    2.40
   7   4  -1    4.20    3.70
  -7   4   1   -0.30    2.60
  -7   4   1    4.50    3.70
   6  -4  -1   10.80    4.90
   6  -4  -1   15.10    5.50
   6  -4  -1   24.10    4.90
  -6  -4   1   16.00    5.20
  -6  -4   1    7.80    3.80
   6  -4  -1   16.70    4.60
  -6  -4   1   17.00    4.60
  -6  -4   1   23.30    4.20
   6   4  -1   16.10    5.30
  -6   4   1    9.00    4.00
   6   4  -1   10.70    4.70
   6   4  -1    9.70    4.30
  -6   4   1   22.70    4.70
  -6   4   1   13.10    4.60
   5  -4  -1   68.09   11.60
  -5  -4   1   53.29    9.90
   5  -4  -1   84.69   11.50
  -5  -4   1   52.09   10.40
   5  -4  -1   50.39   11.10
   5  -4  -1   67.49   10.80
  -5  -4   1   62.29   11.10
  -5  -4   1   55.29   10.90
   5   4  -1   61.29   11.00
  -5   4   1   61.69   10.80
   5   4  -1   49.40   10.60
  -5   4   1   49.90   10.20
  -5   4   1   40.00   10.30
   5   4  -1   50.29   10.90
   4  -4  -1  244.58   41.80
  -4  -4   1  253.27   40.90
  -4  -4   1  251.17   41.30
  -4  -4   1  228.88   41.40
  -4  -4   1  255.07   41.40
   4  -4  -1  270.07   41.70
   4  -4  -1  225.48   41.20
  -4   4   1  255.27   41.10
   4   4  -1  255.37   41.40
  -4   4   1  247.88   40.70
   4   4  -1  255.57   41.50
  -4   4   1  262.27   41.40
  -4   4   1  259.67   41.40
   4   4  -1  237.68   41.40
  -3  -4   1  127.39   22.10
   3  -4  -1  152.38   22.60
   3  -4  -1  138.59   22.40
  -3  -4   1  121.89   22.00
   3  -4  -1  139.99   22.10
  -3  -4   1  131.39   22.10
   3  -4  -1  139.39   21.90
  -3  -4   1  127.69   21.60
   3   4  -1  138.59   22.10
  -3   4   1  123.99   21.80
  -3   4   1  136.19   22.10
   3   4  -1  113.99   22.00
   3   4  -1  136.39   22.20
  -3   4   1  143.49   22.20
   3   4  -1  125.89   22.10
   2  -4  -1    8.80    2.50
   2  -4  -1    7.30    3.30
  -2  -4   1   12.90    3.00
  -2  -4   1   15.10    2.90
  -2  -4   1    9.80    2.10
   2  -4  -1    6.10    2.90
   2  -4  -1   11.20    2.90
  -2  -4   1    6.80    2.60
   2   4  -1   18.60    3.20
  -2   4   1   15.80    2.50
   2   4  -1   10.70    2.80
  -2   4   1    7.40    2.80
  -2   4   1   16.70    2.90
   2   4  -1    8.80    2.60
   2   4  -1    8.10    2.60
   1  -4  -1  534.65   88.69
  -1  -4   1  543.35   88.69
   1  -4  -1  562.04   88.69
   1  -4  -1  539.15   88.79
  -1  -4   1  518.95   88.69
   1   4  -1  501.85   88.69
  -1   4   1  541.35   88.79
   1   4  -1  552.34   88.69
   1   4  -1  525.65   88.59
  -1   4   1  565.24   88.59
   1   4  -1  588.64   88.69
   0  -4   1 1019.20  162.48
   0  -4   1  935.21  162.38
   0  -4  -1 1003.70  162.48
   0  -4   1 1010.00  162.28
   0  -4  -1 1003.80  162.38
   0  -4  -1 1007.10  162.38
   0  -4   1 1064.29  162.48
   0  -4  -1 1010.50  162.48
   0   4  -1  992.70  162.38
   0   4   1  966.20  162.28
   0   4   1 1039.90  162.48
   0   4  -1  964.30  162.18
   0   4  -1  968.50  162.48
   0   4   1 1002.70  162.48
  -1  -4  -1  966.40  148.89
  -1  -4  -1  879.41  148.69
   1  -4   1  964.70  148.79
  -1  -4  -1  920.01  148.79
   1  -4   1  921.21  148.79
   1  -4   1  915.11  148.49
   1  -4   1  923.21  148.79
  -1  -4  -1  920.21  148.89
   1   4   1  885.41  148.79
   1   4   1  902.41  148.79
  -1   4  -1  964.30  148.79
  -1   4  -1  862.21  148.39
   1   4   1  907.61  148.69
   1   4   1  882.91  148.69
   2  -4   1    8.10    2.60
  -2  -4  -1    4.00    1.90
   2  -4   1    7.80    2.30
  -2  -4  -1    8.40    1.70
  -2  -4  -1    3.30    2.10
   2  -4   1    4.20    1.90
   2  -4   1    2.30    2.50
   2   4   1    5.20    2.10
  -2   4  -1    7.30    2.30
  -2   4  -1    6.20    2.10
   2   4   1    9.60    2.40
  -2   4  -1    7.30    1.40
  -2   4  -1    3.80    1.80
   2   4   1   11.30    2.10
   2   4   1    1.70    1.90
  -3  -4  -1  102.69   19.10
   3  -4   1  102.39   18.90
   3  -4   1   95.99   18.70
   3  -4   1  110.19   19.20
  -3  -4  -1  116.19   18.70
  -3  -4  -1  112.39   19.00
   3  -4   1  113.09   19.30
   3   4   1  104.49   19.00
  -3   4  -1  113.59   19.10
   3   4   1  123.89   19.10
  -3   4  -1  117.69   19.00
  -3   4  -1  126.79   18.60
   3   4   1  131.39   19.10
   3   4   1  104.79   19.00
  -4  -4  -1   90.19   15.00
   4  -4   1   89.89   15.50
  -4  -4  -1  101.09   16.00
   4  -4   1   98.39   16.20
  -4  -4  -1   81.59   14.70
   4  -4   1   86.19   16.40
  -4   4  -1   81.49   14.80
   4   4   1   77.19   15.60
  -4   4  -1   85.89   15.70
  -4   4  -1   95.09   15.60
  -4   4  -1   82.99   15.60
   4   4   1   88.89   15.90
   4   4   1  103.29   15.80
   5  -4   1  135.79   24.00
   5  -4   1  124.69   23.40
  -5  -4  -1  137.79   23.00
  -5  -4  -1  149.79   22.70
  -5  -4  -1  129.09   22.50
   5  -4   1  119.59   22.70
   5  -4   1  136.69   24.40
  -5   4  -1  132.29   22.60
   5   4   1  137.69   24.00
   5   4   1  129.49   22.90
  -5   4  -1  141.79   23.00
   5   4   1  125.99   23.60
  -5   4  -1  151.18   23.20
   6  -4   1    2.10    3.50
   6  -4   1    0.60    2.80
  -6  -4  -1    5.60    3.20
  -6  -4  -1    1.10    2.50
   6  -4   1   -1.70    3.10
  -6  -4  -1    2.20    2.40
   6  -4   1    3.00    2.80
   6   4   1   -2.70    2.50
  -6   4  -1    0.20    2.50
  -6   4  -1    1.90    2.70
   6   4   1    0.50    2.30
  -6   4  -1   -0.60    2.70
   6   4   1    5.00    3.80
   7  -4   1   64.99   10.90
  -7  -4  -1   33.40    8.70
   7  -4   1   22.40    8.30
  -7  -4  -1   41.30    8.10
  -7  -4  -1   47.70    8.80
   7  -4   1   37.40    8.30
   7  -4   1   37.30    9.80
   7   4   1   33.30    9.10
   7   4   1   48.20   10.10
   7   4   1   38.30    9.00
  -7   4  -1   60.79    9.70
  -7   4  -1   52.49    9.30
  -7   4  -1   46.90    9.10
   8  -4   1    1.80    4.00
   8  -4   1    4.60    5.40
  -8  -4  -1    2.20    3.80
   8  -4   1    2.40    3.80
  -8  -4  -1    1.40    4.70
   8  -4   1    0.90    4.50
  -8   4  -1   -1.80    3.20
   8   4   1    3.20    4.50
   8   4   1    4.90    4.70
  -8   4  -1   -0.20    2.60
   8   4   1   -1.70    2.50
   9  -4   1    9.30    5.50
   9  -4   1    5.10    7.50
  -9  -4  -1    0.90    5.30
  -9  -4  -1   11.60    5.60
   9  -4   1   12.60    6.90
   9   4   1    9.10    5.60
  -9   4  -1    2.50    4.40
   9   4   1    7.90    6.20
  -9   4  -1   13.40    5.80
   9   4   1   -2.30    4.20
   9  -5  -1   10.70    7.70
  -9  -5   1    9.60    6.90
   9  -5  -1   10.00    5.30
   9  -5  -1   18.00    7.40
   9   5  -1    8.20    5.90
  -9   5   1   13.40    6.10
   9   5  -1   11.20    7.40
  -9   5   1    9.20    5.40
   9   5  -1    4.60    5.50
   9   5  -1    8.60    5.50
   8  -5  -1   55.59   14.80
   8  -5  -1   60.89   13.80
   8  -5  -1   54.59   14.40
   8  -5  -1   75.39   14.20
  -8  -5   1   82.39   14.80
   8   5  -1   80.69   15.20
  -8   5   1   80.59   14.70
   8   5  -1   68.39   14.30
  -8   5   1   70.29   13.70
   8   5  -1   73.49   14.60
  -8   5   1   71.89   13.70
   7  -5  -1   -1.80    2.70
   7  -5  -1   -1.80    3.30
   7  -5  -1    3.10    3.40
  -7  -5   1    2.70    3.50
  -7  -5   1   -0.30    2.90
  -7  -5   1   -1.60    3.30
   7  -5  -1   -1.10    4.20
  -7   5   1    1.70    3.40
   7   5  -1   -1.70    3.10
   7   5  -1   -1.20    3.00
   7   5  -1    5.90    4.20
  -7   5   1   -3.10    2.70
  -7   5   1   -3.60    2.70
   6  -5  -1    4.70    4.10
  -6  -5   1    2.80    2.50
   6  -5  -1    3.00    3.50
  -6  -5   1   -2.40    2.00
  -6  -5   1    8.20    3.30
   6  -5  -1   -4.20    2.30
   6  -5  -1   -0.60    2.70
  -6  -5   1    6.50    3.80
   6   5  -1   -1.30    2.50
  -6   5   1    7.20    3.60
  -6   5   1    7.60    3.40
  -6   5   1    1.10    2.80
  -6   5   1    0.70    2.90
   6   5  -1    2.50    3.10
   6   5  -1    7.40    3.90
   5  -5  -1    6.20    2.90
   5  -5  -1    3.50    3.50
  -5  -5   1   -2.70    2.30
   5  -5  -1    5.00    3.90
   5  -5  -1    2.50    2.60
  -5  -5   1    3.40    2.80
  -5  -5   1    0.60    1.80
  -5  -5   1    1.80    2.80
   5   5  -1    4.10    2.90
  -5   5   1    3.30    2.70
  -5   5   1    1.30    2.20
   5   5  -1    1.60    1.90
  -5   5   1    0.70    2.40
   5   5  -1   -1.10    2.20
   5   5  -1    2.40    2.70
  -4  -5   1   15.50    4.00
   4  -5  -1    6.00    3.60
   4  -5  -1    4.60    4.10
  -4  -5   1   14.80    4.00
   4  -5  -1   19.50    3.80
   4  -5  -1   11.10    4.30
  -4  -5   1   19.20    4.80
  -4  -5   1   15.90    3.30
  -4   5   1   11.90    3.40
   4   5  -1   21.10    4.60
  -4   5   1   15.20    2.90
   4   5  -1   19.60    4.30
   4   5  -1   24.40    4.90
   4   5  -1   18.60    4.50
  -4   5   1   22.80    4.50
  -4   5   1   20.40    4.30
  -3  -5   1  528.45   88.79
  -3  -5   1  515.05   88.79
  -3  -5   1  565.84   88.89
   3  -5  -1  597.34   89.09
  -3  -5   1  561.64   88.29
   3  -5  -1  492.15   88.79
   3  -5  -1  531.45   89.19
   3  -5  -1  519.65   88.59
  -3   5   1  541.65   88.69
  -3   5   1  516.15   88.89
   3   5  -1  540.05   88.79
   3   5  -1  548.75   88.79
   3   5  -1  562.14   88.89
  -3   5   1  551.14   88.39
   3   5  -1  560.64   88.79
  -2  -5   1  627.04  106.79
   2  -5  -1  604.24  106.99
   2  -5  -1  694.83  107.09
   2  -5  -1  672.43  106.89
  -2  -5   1  650.83  106.89
   2  -5  -1  742.43  106.79
   2   5  -1  629.84  106.79
   2   5  -1  679.63  106.79
  -2   5   1  624.24  106.39
  -2   5   1  661.63  106.99
   2   5  -1  598.84  106.69
   2   5  -1  659.23  106.89
  -2   5   1  673.33  106.69
   1  -5  -1    6.80    2.40
  -1  -5   1    7.80    2.30
  -1  -5   1    3.80    1.90
  -1  -5   1    2.70    1.80
   1  -5  -1    7.20    2.40
   1  -5  -1    7.40    2.60
   1   5  -1    6.50    2.10
   1   5  -1    8.70    2.50
  -1   5   1    5.30    2.30
  -1   5   1    8.70    2.00
   0  -5  -1  228.38   37.10
   0  -5  -1  199.18   37.20
   0  -5   1  218.88   37.30
   0  -5   1  219.28   37.20
   0  -5   1  238.08   37.10
   0  -5   1  235.58   37.20
   0  -5  -1  225.68   37.10
   0  -5  -1  231.38   37.30
   0   5   1  254.47   37.40
   0   5   1  221.28   36.90
   0   5  -1  221.18   36.80
   0   5  -1  247.28   37.20
   0   5   1  207.88   37.20
   0   5  -1  210.88   37.20
   1  -5   1  389.46   63.69
  -1  -5  -1  382.06   63.89
   1  -5   1  368.66   63.39
   1  -5   1  420.76   63.79
  -1  -5  -1  399.46   63.69
  -1  -5  -1  398.96   63.59
  -1  -5  -1  404.76   63.79
   1  -5   1  356.86   63.69
   1   5   1  402.36   63.79
  -1   5  -1  380.46   63.39
   1   5   1  371.06   63.69
  -1   5  -1  411.96   63.79
   1   5   1  378.76   63.69
  -2  -5  -1   26.10    5.90
   2  -5   1   22.90    5.70
  -2  -5  -1   29.10    5.90
   2  -5   1   42.40    6.00
   2  -5   1   32.20    6.60
   2  -5   1   29.10    6.20
  -2  -5  -1   29.40    5.60
   2   5   1   17.40    5.30
   2   5   1   28.40    5.90
  -2   5  -1   30.10    6.00
  -2   5  -1   28.70    5.90
  -2   5  -1   29.60    4.80
  -2   5  -1   22.90    5.40
   2   5   1   26.30    5.70
   2   5   1   40.50    6.30
  -3  -5  -1   20.40    5.10
  -3  -5  -1   29.20    6.00
   3  -5   1   21.00    6.10
   3  -5   1   27.90    6.00
  -3  -5  -1   33.50    6.00
   3  -5   1   38.30    5.70
   3  -5   1   29.30    6.60
   3   5   1   23.00    5.80
   3   5   1   26.80    5.80
  -3   5  -1   27.90    5.70
  -3   5  -1   35.60    6.10
   3   5   1   28.90    6.00
  -3   5  -1   29.00    5.00
   3   5   1   23.50    5.70
   4  -5   1   37.90    9.50
   4  -5   1   51.09   10.20
  -4  -5  -1   51.29    9.70
  -4  -5  -1   33.20    9.60
  -4  -5  -1   55.59    9.20
   4  -5   1   55.79   10.80
   4  -5   1   61.29    9.30
  -4   5  -1   49.50    9.90
  -4   5  -1   49.80    9.60
   4   5   1   59.99   10.30
   4   5   1   39.10    9.60
   4   5   1   48.40    9.70
  -4   5  -1   55.39    9.10
   4   5   1   62.39   10.40
  -5  -5  -1  118.39   19.70
   5  -5   1   87.19   19.40
  -5  -5  -1  114.09   19.00
   5  -5   1   95.39   19.00
   5  -5   1  137.69   19.60
   5  -5   1   97.29   19.90
  -5  -5  -1  102.99   18.10
  -5   5  -1   82.59   19.00
  -5   5  -1  107.49   18.10
   5   5   1  132.09   19.90
   5   5   1  117.69   19.80
   5   5   1  105.19   19.20
   5   5   1  107.49   19.50
  -5   5  -1  122.99   19.60
  -6  -5  -1    8.90    4.20
   6  -5   1   23.80    6.10
  -6  -5  -1   19.20    4.80
  -6  -5  -1   10.60    5.10
   6  -5   1   10.20    4.80
   6  -5   1   27.60    5.70
   6  -5   1   17.10    6.20
  -6   5  -1   20.30    5.00
  -6   5  -1   38.10    6.80
   6   5   1   30.10    5.90
   6   5   1   21.80    5.80
  -6   5  -1   21.10    5.40
   6   5   1   23.70    5.90
  -7  -5  -1   48.80    8.40
   7  -5   1   39.30    8.70
  -7  -5  -1   37.20    8.00
   7  -5   1   42.90    9.20
   7  -5   1   30.70    9.20
  -7  -5  -1   40.80    9.10
   7  -5   1   36.80    9.50
   7   5   1   36.40    8.60
   7   5   1   28.40    8.60
   7   5   1   43.10    9.10
  -7   5  -1   27.90    8.50
  -7   5  -1   52.99    9.50
  -8  -5  -1    1.30    4.60
   8  -5   1    5.80    5.80
  -8  -5  -1   -0.80    3.70
   8  -5   1   -0.30    5.00
   8  -5   1   -5.10    3.80
   8  -5   1   -3.10    3.20
  -8   5  -1   -3.70    3.00
   8   5   1   -2.80    3.70
  -8   5  -1    3.50    3.80
   8   5   1   -2.20    3.70
   8   5   1    6.10    4.60
  -9  -5  -1    3.70    5.80
   9  -5   1    7.20    7.10
   9  -5   1   -2.20    5.40
   9  -5   1   -2.30    3.90
   9   5   1    6.60    5.20
   9   5   1    5.00    6.10
   9   5   1    1.70    6.30
   9   5   1    7.30    5.80
  -9   5  -1    0.40    4.30
  -9   5  -1    0.80    4.30
   8  -6  -1    3.40    4.60
   8  -6  -1   12.50    6.50
   8  -6  -1    6.80    4.90
   8  -6  -1    1.60    5.20
  -8  -6   1    3.00    4.70
   8   6  -1    3.70    4.60
  -8   6   1    6.30    4.50
  -8   6   1    3.60    5.30
   8   6  -1    5.80    4.80
   8   6  -1   10.70    6.80
   8   6  -1    3.30    4.70
   7  -6  -1   16.20    6.50
  -7  -6   1   14.80    5.50
  -7  -6   1   24.30    6.00
   7  -6  -1    8.10    5.00
   7  -6  -1    9.90    6.70
   7  -6  -1   39.40    6.70
  -7   6   1   12.60    5.40
  -7   6   1    4.30    4.50
   7   6  -1   18.10    6.10
  -7   6   1    5.80    4.50
   7   6  -1   18.90    6.50
   7   6  -1   36.10    6.70
   7   6  -1   22.00    6.10
  -6  -6   1  111.89   15.50
   6  -6  -1  112.99   15.90
  -6  -6   1   71.49   15.50
   6  -6  -1   64.59   14.90
   6  -6  -1   69.29   15.60
   6  -6  -1   81.99   16.10
  -6  -6   1   67.09   14.00
  -6   6   1   86.79   15.50
   6   6  -1   86.19   15.50
  -6   6   1   79.99   15.40
   6   6  -1   70.69   15.30
   6   6  -1  109.39   16.20
  -6   6   1   94.09   16.10
  -6   6   1   72.49   14.40
   6   6  -1   81.39   15.70
   5  -6  -1    1.20    3.60
   5  -6  -1    4.60    3.70
   5  -6  -1    1.70    2.90
  -5  -6   1    0.00    1.90
  -5  -6   1    1.90    2.70
  -5  -6   1    5.00    2.80
  -5   6   1   -0.70    2.40
   5   6  -1    4.60    3.00
   5   6  -1    0.90    3.50
  -5   6   1   -0.20    2.60
   5   6  -1    1.70    2.70
  -5   6   1    3.50    2.50
   5   6  -1    3.30    3.30
  -4  -6   1  119.69   21.90
   4  -6  -1  138.59   22.70
   4  -6  -1  153.78   22.50
  -4  -6   1  120.99   22.50
   4  -6  -1  137.79   24.10
  -4  -6   1  143.59   23.80
   4  -6  -1  159.08   24.20
  -4   6   1  125.09   21.70
  -4   6   1  137.59   22.10
   4   6  -1  130.49   23.30
  -4   6   1  142.09   22.60
   4   6  -1  153.58   23.80
   4   6  -1  126.99   22.60
  -4   6   1  126.49   23.30
   4   6  -1  145.39   22.80
   3  -6  -1  244.18   36.60
   3  -6  -1  244.68   36.80
  -3  -6   1  225.18   36.80
   3  -6  -1  193.38   37.00
  -3  -6   1  215.38   36.70
   3  -6  -1  224.98   37.00
  -3   6   1  221.28   36.50
  -3   6   1  230.38   36.90
   3   6  -1  203.38   36.50
   3   6  -1  218.98   36.60
   3   6  -1  216.98   36.70
  -3   6   1  214.48   36.70
   3   6  -1  189.28   36.60
  -3   6   1  234.48   36.10
   2  -6  -1  824.02  126.19
   2  -6  -1  697.53  126.29
   2  -6  -1  724.83  126.29
  -2  -6   1  739.83  126.19
   2  -6  -1  817.32  126.09
  -2  -6   1  814.22  126.19
   2   6  -1  783.02  126.09
   2   6  -1  762.82  125.99
  -2   6   1  766.52  126.29
   2   6  -1  796.22  126.19
  -2   6   1  769.42  125.89
   2   6  -1  786.12  126.09
  -2   6   1  761.32  125.59
  -1  -6   1  205.48   32.20
   1  -6  -1  168.38   32.20
   1  -6  -1  198.18   32.20
  -1  -6   1  183.08   32.20
  -1  -6   1  205.08   32.20
  -1  -6   1  212.18   32.40
   1  -6  -1  190.78   32.20
   1   6  -1  177.58   32.20
   1   6  -1  181.68   32.10
  -1   6   1  201.78   31.90
   1   6  -1  199.58   31.70
  -1   6   1  193.18   32.20
   0  -6  -1  113.69   18.00
   0  -6   1  116.59   18.90
   0  -6   1  100.39   17.80
   0  -6  -1  103.69   17.80
   0  -6  -1  118.19   18.90
   0  -6  -1  112.29   18.10
   0  -6   1  100.79   18.40
   0  -6   1   98.79   17.90
   0   6   1  101.89   17.60
   0   6  -1  112.19   18.00
   0   6   1  105.49   18.00
   0   6  -1   99.99   18.50
   0   6   1  108.89   18.10
   0   6  -1  103.59   17.50
  -1  -6  -1   24.30    4.70
  -1  -6  -1   13.20    5.00
   1  -6   1   22.20    5.00
   1  -6   1   18.90    4.60
   1  -6   1   17.60    4.50
  -1  -6  -1   21.00    4.70
  -1  -6  -1   16.20    4.30
   1  -6   1   32.80    4.70
   1   6   1   21.60    4.70
   1   6   1   19.90    4.20
   1   6   1   22.60    4.80
  -1   6  -1   18.00    4.60
  -1   6  -1   24.20    4.20
  -2  -6  -1  114.79   21.00
  -2  -6  -1  129.79   22.00
   2  -6   1  125.79   20.90
   2  -6   1  135.59   22.40
  -2  -6  -1  148.89   21.20
   2  -6   1  137.79   21.10
   2  -6   1  134.49   21.20
  -2  -6  -1  110.99   20.70
  -2   6  -1  106.99   21.00
   2   6   1  129.79   21.00
   2   6   1  124.59   20.90
   2   6   1  120.39   21.00
   2   6   1  126.39   21.00
  -2   6  -1  115.29   20.70
   3  -6   1   26.90    5.70
   3  -6   1   19.80    4.30
   3  -6   1   20.10    4.80
  -3  -6  -1   14.40    4.40
   3  -6   1   12.50    5.50
  -3  -6  -1   21.30    4.30
  -3  -6  -1   14.70    4.40
  -3   6  -1   22.10    3.50
   3   6   1    7.90    4.00
  -3   6  -1   18.70    4.80
  -3   6  -1   20.50    4.40
   3   6   1   22.40    4.90
   3   6   1   14.30    4.10
   3   6   1   27.50    5.10
   4  -6   1    3.20    3.50
   4  -6   1    5.20    3.00
  -4  -6  -1    4.30    2.60
   4  -6   1    4.10    2.60
   4  -6   1   15.60    4.80
  -4  -6  -1    9.00    2.50
  -4  -6  -1   11.80    2.80
  -4  -6  -1    9.50    3.30
  -4   6  -1    5.60    3.30
   4   6   1    5.70    3.10
   4   6   1    4.20    2.80
   4   6   1    7.70    3.60
   4   6   1   -1.00    2.40
  -4   6  -1    8.50    2.20
  -4   6  -1    2.70    2.50
   5  -6   1   62.39   10.30
  -5  -6  -1   72.39   11.20
   5  -6   1   52.39   10.70
   5  -6   1   31.40   10.10
  -5  -6  -1   46.40    9.60
  -5  -6  -1   38.50    8.80
   5   6   1   46.50   10.10
   5   6   1   57.89   10.50
  -5   6  -1   54.29   10.20
  -5   6  -1   46.30   10.00
  -5   6  -1   57.89    9.10
   5   6   1   39.30    9.50
   5   6   1   46.50   10.30
  -5   6  -1   55.79    9.90
  -6  -6  -1   86.79   14.90
   6  -6   1   82.19   16.80
   6  -6   1   64.39   16.10
  -6  -6  -1  103.49   16.80
   6  -6   1   86.09   16.10
   6  -6   1   95.29   16.10
  -6  -6  -1   78.19   14.90
  -6  -6  -1   92.09   15.60
  -6   6  -1   73.19   15.80
   6   6   1   83.49   16.10
  -6   6  -1   74.29   15.90
   6   6   1   92.99   16.70
   6   6   1   77.59   16.00
   6   6   1  109.29   17.30
  -7  -6  -1   19.00    4.70
  -7  -6  -1   -0.30    4.20
   7  -6   1    5.60    4.60
  -7  -6  -1    7.20    4.70
   7  -6   1   19.90    6.80
   7  -6   1    5.80    4.20
   7  -6   1   19.50    7.00
   7   6   1   12.30    5.30
   7   6   1   13.80    5.10
   7   6   1    8.70    4.80
  -7   6  -1   12.40    4.60
   7   6   1   13.70    6.00
  -8  -6  -1    2.70    5.10
   8  -6   1    5.00    5.60
   8  -6   1   -0.20    5.40
   8  -6   1    5.00    4.70
   8  -6   1   -0.30    4.00
  -8   6  -1    1.90    4.20
   8   6   1   -0.60    4.30
   8   6   1    1.10    4.80
  -8   6  -1   11.70    5.00
   8   6   1    5.40    4.70
   8   6   1   -1.10    6.00
   8  -7  -1    8.70    5.20
  -8  -7   1    3.60    5.50
   8  -7  -1   10.20    6.70
   8  -7  -1   11.50    7.70
   8  -7  -1    3.30    5.80
   8   7  -1   -1.40    6.40
  -8   7   1   10.00    5.80
   8   7  -1   11.10    6.00
  -8   7   1   14.70    5.90
   8   7  -1    3.80    4.80
   8   7  -1    7.30    5.20
  -7  -7   1   -2.20    3.90
  -7  -7   1    3.80    4.40
   7  -7  -1    0.40    3.50
   7  -7  -1    4.60    5.50
   7  -7  -1    3.30    5.00
   7  -7  -1    8.20    5.10
   7   7  -1    6.30    4.50
   7   7  -1    3.70    5.40
  -7   7   1    1.30    3.70
   7   7  -1   15.50    5.50
  -7   7   1    1.40    4.00
   7   7  -1   -5.10    3.10
  -6  -7   1   -2.10    2.80
   6  -7  -1   -2.20    3.70
   6  -7  -1    5.00    3.30
  -6  -7   1    3.40    4.10
   6  -7  -1    1.50    4.20
   6  -7  -1   11.90    4.60
  -6   7   1    5.30    4.10
   6   7  -1    3.00    3.80
  -6   7   1   -2.10    2.90
   6   7  -1    0.90    3.20
   6   7  -1   -0.60    4.20
  -6   7   1    2.80    3.30
  -6   7   1   -3.80    2.90
   6   7  -1    3.50    3.90
  -5  -7   1   14.70    4.30
  -5  -7   1    6.70    3.60
   5  -7  -1   11.40    3.80
   5  -7  -1   -0.60    3.90
   5  -7  -1    2.80    4.10
   5   7  -1   10.10    4.30
  -5   7   1   17.10    4.70
   5   7  -1    3.30    3.50
  -5   7   1    2.70    3.40
   5   7  -1    6.70    3.60
   5   7  -1   12.80    4.60
  -5   7   1    9.20    3.20
   4  -7  -1  143.29   21.70
   4  -7  -1  112.79   20.70
  -4  -7   1  112.19   21.00
   4  -7  -1  117.19   19.80
   4  -7  -1  121.09   21.90
  -4  -7   1   95.19   20.40
   4   7  -1  131.69   20.80
  -4   7   1  109.79   19.30
   4   7  -1  130.59   21.00
   4   7  -1  118.39   20.90
  -4   7   1   95.59   20.50
  -4   7   1  115.39   20.40
   4   7  -1  137.79   21.10
  -3  -7   1   -2.40    1.90
   3  -7  -1    1.10    2.60
  -3  -7   1   -0.20    2.30
  -3  -7   1   -0.70    2.10
   3  -7  -1   -2.20    1.80
   3  -7  -1   -0.10    2.10
   3  -7  -1   -2.00    2.70
   3   7  -1    1.50    2.10
  -3   7   1   -1.80    1.50
  -3   7   1    1.00    2.50
   3   7  -1   -1.30    2.00
  -3   7   1    1.50    2.30
   3   7  -1   -0.30    2.30
  -3   7   1   -0.10    1.60
   3   7  -1    1.00    2.20
  -2  -7   1   29.50    6.20
   2  -7  -1   28.20    6.10
  -2  -7   1   29.70    6.30
   2  -7  -1   30.70    5.80
   2  -7  -1   44.50    7.50
  -2  -7   1   20.90    5.50
  -2  -7   1   30.40    5.60
   2  -7  -1   22.60    5.60
   2   7  -1   18.80    5.30
   2   7  -1   27.90    5.60
  -2   7   1   29.40    6.10
  -2   7   1   16.20    4.60
   2   7  -1   31.90    6.20
  -2   7   1   24.10    5.30
   1  -7  -1  299.97   48.10
  -1  -7   1  277.27   47.70
  -1  -7   1  299.37   47.80
  -1  -7   1  264.37   48.00
   1  -7  -1  304.07   47.90
  -1  -7   1  293.87   48.00
   1  -7  -1  272.47   47.80
   1   7  -1  311.17   48.00
  -1   7   1  297.57   48.00
  -1   7   1  298.67   47.50
   1   7  -1  269.47   47.70
   1   7  -1  284.87   47.30
   0  -7   1   29.70    5.80
   0  -7  -1   15.80    4.70
   0  -7  -1   11.10    4.70
   0  -7  -1   31.20    5.50
   0  -7   1   23.40    5.10
   0  -7   1   22.70    4.90
   0  -7   1   11.30    4.80
   0  -7  -1   23.60    5.60
   0   7  -1   14.30    4.70
   0   7   1   17.60    5.00
   0   7  -1   25.90    4.50
   0   7  -1   31.60    5.60
   0   7   1   31.30    5.50
   0   7   1   33.30    4.80
  -1  -7  -1  221.98   35.90
   1  -7   1  214.58   35.40
  -1  -7  -1  230.18   36.10
  -1  -7  -1  202.18   35.60
   1  -7   1  212.38   35.90
   1  -7   1  208.78   35.70
  -1  -7  -1  218.18   35.60
   1  -7   1  203.88   35.70
  -1   7  -1  205.98   35.70
   1   7   1  218.38   35.30
   1   7   1  235.08   35.80
  -1   7  -1  211.98   35.20
   1   7   1  206.58   35.80
   2  -7   1  886.21  141.19
   2  -7   1  843.22  141.39
  -2  -7  -1  837.12  141.09
  -2  -7  -1  808.32  141.49
  -2  -7  -1  919.51  141.39
   2  -7   1  921.81  141.39
  -2  -7  -1  856.51  141.39
   2  -7   1  853.71  141.69
  -2   7  -1  814.72  141.39
   2   7   1  911.31  141.29
  -2   7  -1  876.51  140.89
   2   7   1  840.82  141.39
   2   7   1  864.81  141.29
  -3  -7  -1   17.30    5.90
  -3  -7  -1   40.00    6.40
   3  -7   1   32.50    6.30
   3  -7   1   28.80    7.10
  -3  -7  -1   34.70    7.20
  -3  -7  -1   31.60    6.70
   3  -7   1   26.00    7.30
   3  -7   1   27.30    6.30
   3   7   1   24.90    6.30
  -3   7  -1   22.80    5.70
   3   7   1   34.30    6.90
   3   7   1   30.90    6.50
   3   7   1   39.90    7.00
  -3   7  -1   23.40    6.50
  -4  -7  -1    6.10    3.10
   4  -7   1    0.40    3.50
  -4  -7  -1   -1.90    2.70
  -4  -7  -1    0.80    2.50
   4  -7   1    5.70    3.10
   4  -7   1    9.30    3.30
   4  -7   1    4.90    3.80
   4   7   1    1.00    2.10
  -4   7  -1    3.80    3.10
  -4   7  -1    1.70    2.90
   4   7   1    5.70    3.50
   4   7   1   11.20    3.40
   4   7   1    5.10    3.20
  -5  -7  -1    4.80    3.30
  -5  -7  -1    8.00    4.20
  -5  -7  -1    6.00    3.20
   5  -7   1    0.40    4.00
   5  -7   1   11.50    4.20
  -5  -7  -1    4.50    2.90
   5  -7   1    3.50    3.80
   5   7   1    5.50    3.40
  -5   7  -1    3.20    3.50
   5   7   1    9.50    3.90
  -5   7  -1    6.90    4.00
  -5   7  -1    6.30    3.70
   5   7   1   12.80    4.50
   5   7   1    8.90    4.10
  -6  -7  -1    0.70    3.30
   6  -7   1   -0.60    3.30
   6  -7   1    2.00    3.10
   6  -7   1    1.10    4.50
  -6  -7  -1    1.80    3.20
   6  -7   1   -3.90    2.90
  -6  -7  -1    3.20    4.00
   6   7   1    0.90    3.40
  -6   7  -1    2.50    3.50
   6   7   1   -1.80    3.20
   6   7   1    1.70    3.50
  -6   7  -1    9.50    4.30
   6   7   1    5.40    4.30
   7  -7   1  147.79   25.60
  -7  -7  -1  134.69   25.60
  -7  -7  -1  178.88   25.30
   7  -7   1  112.69   25.60
   7  -7   1  122.59   25.00
   7  -7   1  161.08   26.30
   7   7   1  178.78   26.60
  -7   7  -1  154.98   25.80
  -7   7  -1  111.89   24.90
   7   7   1  157.48   25.80
   7   7   1  123.19   25.20
   7   7   1  115.39   25.10
   8  -7   1   -0.70    6.60
   8  -7   1    4.10    4.70
   8  -7   1    0.40    4.80
  -8  -7  -1   19.70    7.60
   8  -7   1   18.00    7.20
  -8  -7  -1    7.30    6.80
  -8   7  -1   14.10    5.90
   8   7   1   17.10    6.40
   8   7   1    7.50    5.60
   8   7   1    6.00    4.80
   8   7   1   -6.20    7.20
  -8   7  -1    5.10    5.10
   8  -8  -1   -1.50    6.60
   8  -8  -1    3.70    4.60
   8  -8  -1   -0.20    5.40
  -8  -8   1   -0.70    5.20
   8  -8  -1    0.40    5.00
  -8  -8   1   -0.60    4.90
   8   8  -1   -4.00    7.00
   8   8  -1   -1.60    4.00
  -8   8   1    2.10    4.60
   8   8  -1   -0.70    5.20
   8   8  -1   -2.30    4.30
  -8   8   1    0.90    4.30
   7  -8  -1    0.00    4.20
  -7  -8   1    3.00    4.80
  -7  -8   1    2.80    4.70
   7  -8  -1   -0.50    3.60
   7  -8  -1    3.80    5.60
   7  -8  -1    6.50    6.50
   7   8  -1   -0.80    4.20
   7   8  -1   11.90    6.30
   7   8  -1   -3.10    4.30
  -7   8   1    0.00    3.80
  -7   8   1   -0.40    3.70
   7   8  -1   -2.90    3.70
  -6  -8   1   40.20    8.80
  -6  -8   1   24.80    7.10
  -6  -8   1   42.30    8.10
   6  -8  -1   28.00    7.90
   6  -8  -1   28.30    8.50
   6  -8  -1   39.20    9.30
   6  -8  -1   30.50    7.40
   6   8  -1   22.00    7.80
   6   8  -1   39.90    8.70
  -6   8   1   32.50    7.90
  -6   8   1   25.60    7.50
  -6   8   1   39.80    8.10
   6   8  -1   31.20    7.80
   6   8  -1   31.10    7.90
  -5  -8   1   39.00    7.00
   5  -8  -1   20.70    7.70
   5  -8  -1   32.10    8.30
  -5  -8   1   33.50    7.40
  -5  -8   1   28.30    6.90
   5  -8  -1   27.00    6.60
   5   8  -1   17.90    6.60
   5   8  -1   38.80    7.60
  -5   8   1   23.80    6.70
  -5   8   1   30.60    6.80
   5   8  -1   29.60    7.50
   5   8  -1   22.20    6.80
  -4  -8   1   71.09   16.40
  -4  -8   1   86.89   16.90
   4  -8  -1   72.49   16.40
   4  -8  -1  109.69   18.00
   4  -8  -1   90.49   16.40
   4  -8  -1   96.79   18.10
  -4  -8   1  110.99   16.60
   4   8  -1   84.49   16.70
   4   8  -1   78.29   16.40
  -4   8   1  120.69   17.00
  -4   8   1   91.49   17.00
   4   8  -1   89.19   16.90
   4   8  -1   92.69   17.20
   3  -8  -1    6.20    3.10
  -3  -8   1   -2.70    1.40
   3  -8  -1   -2.50    2.20
  -3  -8   1    3.10    2.40
   3  -8  -1    3.00    3.60
   3  -8  -1   -4.10    3.10
  -3  -8   1    2.50    3.40
  -3  -8   1    2.30    2.40
  -3   8   1   -0.20    1.60
   3   8  -1    0.20    2.60
  -3   8   1   -3.00    2.30
  -3   8   1   -1.00    2.50
  -3   8   1   -1.60    2.30
   3   8  -1   -1.10    2.30
   3   8  -1   -0.70    2.20
  -2  -8   1  107.59   16.00
   2  -8  -1   92.39   16.70
   2  -8  -1   82.19   16.00
  -2  -8   1   76.29   16.20
   2  -8  -1  116.99   17.60
   2  -8  -1   97.09   16.00
  -2  -8   1   84.59   15.90
  -2  -8   1   75.89   15.90
   2   8  -1   84.29   14.70
  -2   8   1   66.79   15.80
   2   8  -1   77.49   15.90
   2   8  -1   91.29   15.80
  -2   8   1   93.79   14.50
  -2   8   1   74.29   15.10
   1  -8  -1  578.14   94.39
  -1  -8   1  561.34   94.29
   1  -8  -1  576.34   94.69
  -1  -8   1  561.94   94.29
   1  -8  -1  575.34   94.39
  -1  -8   1  601.04   94.69
  -1  -8   1  529.85   94.39
  -1   8   1  594.94   94.59
   1   8  -1  674.83   94.49
   1   8  -1  518.45   94.39
  -1   8   1  588.84   93.99
   1   8  -1  552.74   93.79
   0  -8  -1   93.19   14.80
   0  -8   1   63.49   14.30
   0  -8   1   78.59   14.70
   0  -8  -1   85.79   15.00
   0  -8  -1   79.89   14.70
   0  -8  -1  100.09   15.70
   0  -8   1   94.09   14.80
   0  -8   1   67.39   14.80
   0   8  -1   74.69   13.50
   0   8  -1   93.29   15.30
   0   8   1   64.59   14.50
   0   8   1   86.89   13.70
   0   8  -1   80.49   14.70
  -1  -8  -1   20.50    4.70
  -1  -8  -1   17.30    4.40
  -1  -8  -1   18.20    5.40
   1  -8   1   23.80    5.30
   1  -8   1   16.90    4.10
  -1  -8  -1   23.40    4.90
   1  -8   1   25.90    5.70
   1  -8   1   22.70    4.90
  -1   8  -1   11.20    3.20
  -1   8  -1   19.30    4.80
  -1   8  -1   14.60    3.80
   1   8   1   24.40    5.10
   1   8   1   16.30    4.90
   1   8   1   21.50    4.20
  -2  -8  -1   11.20    4.40
   2  -8   1   15.20    4.70
  -2  -8  -1    7.10    3.40
  -2  -8  -1    7.20    4.30
   2  -8   1   15.90    5.10
   2  -8   1    9.70    3.90
   2  -8   1   20.80    5.70
  -2  -8  -1   18.80    4.60
   2   8   1   11.50    4.20
  -2   8  -1   21.60    5.10
   2   8   1   12.90    4.30
  -2   8  -1   23.50    4.10
  -3  -8  -1    0.80    2.50
  -3  -8  -1   -2.70    2.60
   3  -8   1   -0.80    3.30
   3  -8   1   -1.00    2.30
  -3  -8  -1    4.60    2.80
   3  -8   1   -2.50    2.10
   3  -8   1    4.40    4.00
  -3  -8  -1   -2.50    2.30
  -3   8  -1   -2.70    2.10
   3   8   1    0.60    2.70
  -3   8  -1   -0.20    2.30
   3   8   1    0.30    2.50
   3   8   1   -2.30    2.10
   4  -8   1   -0.70    2.60
   4  -8   1   -2.40    2.10
  -4  -8  -1   -2.20    2.30
  -4  -8  -1   -1.60    2.40
   4  -8   1    7.10    4.90
  -4  -8  -1   -1.70    2.80
   4  -8   1   -0.90    3.10
  -4  -8  -1    4.80    3.50
   4   8   1   -2.90    2.40
  -4   8  -1   -0.40    2.80
   4   8   1    0.60    3.10
  -4   8  -1   -1.70    2.30
   4   8   1   -1.00    1.70
   4   8   1   -1.80    2.60
  -5  -8  -1   -2.20    2.60
   5  -8   1    3.20    3.30
   5  -8   1    4.20    4.40
  -5  -8  -1   -2.80    2.80
   5  -8   1   -8.00    3.60
  -5  -8  -1    1.40    3.60
  -5  -8  -1    4.20    3.30
   5  -8   1   -2.00    2.80
   5   8   1    0.90    3.00
   5   8   1   -1.00    2.90
  -5   8  -1   -2.70    2.50
   5   8   1   -1.80    4.00
  -5   8  -1    0.70    2.40
   5   8   1    1.60    3.20
   6  -8   1   77.79   14.10
   6  -8   1   78.79   12.80
   6  -8   1   68.99   12.90
  -6  -8  -1   54.99   12.70
  -6  -8  -1   32.70   11.80
   6  -8   1   38.20   12.40
  -6  -8  -1   80.89   12.70
  -6   8  -1   61.29   12.50
   6   8   1   43.10   12.10
  -6   8  -1   72.29   12.80
   6   8   1   61.79   13.00
   6   8   1   89.39   13.90
   6   8   1   52.79   12.20
   7  -8   1   -0.60    3.90
   7  -8   1    6.30    4.80
   7  -8   1   -2.60    4.50
   7  -8   1    3.90    5.80
  -7  -8  -1   -6.10    4.90
  -7  -8  -1    5.00    5.70
  -7  -8  -1   -3.10    4.50
   7   8   1    7.80    5.30
  -7   8  -1   -1.20    3.80
   7   8   1    5.20    6.30
  -7   8  -1    3.00    4.10
   7   8   1    1.80    4.90
   7   8   1   -2.80    4.40
  -7  -9   1    2.60    6.40
   7  -9  -1   48.20    8.60
  -7  -9   1   39.10    8.80
   7  -9  -1    9.30    6.90
  -7  -9   1   30.50    7.40
   7  -9  -1   14.50    8.10
   7  -9  -1   36.50   10.00
   7   9  -1   41.20    8.30
   7   9  -1   24.50    7.30
   7   9  -1   33.60    8.40
  -7   9   1   40.00    9.20
  -7   9   1    9.90    6.70
   7   9  -1   35.00    8.70
   6  -9  -1    3.70    6.00
  -6  -9   1    6.90    4.90
   6  -9  -1    1.00    3.90
   6  -9  -1    1.10    4.60
  -6  -9   1    0.60    4.00
  -6  -9   1    1.20    4.50
  -6  -9   1    6.30    4.30
   6  -9  -1   -2.70    3.20
  -6   9   1   -2.70    3.60
   6   9  -1   -0.40    3.60
   6   9  -1    3.50    4.40
  -6   9   1    3.90    4.20
   6   9  -1   -3.40    4.90
   6   9  -1   10.90    5.10
  -5  -9   1  116.09   21.10
  -5  -9   1   99.99   21.10
   5  -9  -1   88.19   21.00
  -5  -9   1  110.29   20.10
   5  -9  -1  127.59   20.30
   5  -9  -1  106.99   20.70
   5  -9  -1  126.49   22.00
  -5   9   1  122.19   20.50
  -5   9   1  101.19   20.60
   5   9  -1  135.19   21.60
   5   9  -1  111.69   20.40
   5   9  -1   94.79   20.50
   5   9  -1  120.29   21.00
  -4  -9   1   12.70    4.40
   4  -9  -1   16.80    6.10
   4  -9  -1    5.40    5.40
  -4  -9   1    9.50    4.40
   4  -9  -1   11.70    4.60
  -4  -9   1    7.20    4.30
  -4  -9   1   10.60    5.30
   4  -9  -1    7.60    4.10
  -4   9   1    1.60    3.60
  -4   9   1    9.40    4.20
   4   9  -1   15.10    4.80
   4   9  -1    5.50    4.00
   4   9  -1   12.90    4.40
   3  -9  -1    5.10    3.30
   3  -9  -1   10.70    5.50
  -3  -9   1    6.80    4.30
   3  -9  -1    2.20    4.60
   3  -9  -1   23.60    4.80
  -3  -9   1    4.40    3.60
  -3  -9   1    9.40    4.10
  -3  -9   1   10.40    3.90
   3   9  -1    4.50    3.80
   3   9  -1   19.40    5.20
  -3   9   1    3.80    3.70
  -3   9   1    7.10    3.90
  -3   9   1   15.80    3.90
   2  -9  -1   28.10    7.00
   2  -9  -1   11.60    6.30
  -2  -9   1   32.20    7.40
   2  -9  -1   32.50    8.50
  -2  -9   1   35.60    7.40
  -2  -9   1   58.49    8.10
   2  -9  -1   39.80    8.20
  -2  -9   1   32.70    8.00
  -2   9   1   40.50    6.90
   2   9  -1   24.70    7.00
   2   9  -1   31.20    7.10
  -2   9   1   32.20    5.70
  -2   9   1   32.60    7.60
   2   9  -1   29.20    6.20
  -1  -9   1    8.00    3.50
   1  -9  -1    1.80    2.40
  -1  -9   1    6.40    3.50
   1  -9  -1    6.00    2.90
  -1  -9   1    8.00    3.50
  -1  -9   1    7.60    3.70
   1  -9  -1   10.00    4.30
   1   9  -1   14.30    4.20
  -1   9   1    7.30    3.00
   1   9  -1   11.60    2.90
  -1   9   1    5.70    3.60
   1   9  -1   20.30    4.60
   0  -9  -1  132.99   19.80
   0  -9  -1   87.69   18.10
   0  -9   1   85.99   18.10
   0  -9   1   74.69   18.30
   0  -9   1   99.89   18.60
   0  -9  -1  111.19   18.30
   0  -9   1  110.89   18.30
   0  -9  -1  116.39   18.90
   0   9   1  117.79   17.30
   0   9   1  111.19   18.60
   0   9   1   91.29   18.40
   0   9  -1   88.09   18.10
   0   9  -1   98.89   17.00
   1  -9   1  138.69   28.90
  -1  -9  -1  141.99   29.00
  -1  -9  -1  167.68   27.80
  -1  -9  -1  143.49   28.30
  -1  -9  -1  163.58   28.80
   1  -9   1  173.58   28.90
   1  -9   1  168.88   28.90
  -1   9  -1  158.58   27.90
   1   9   1  163.98   28.10
   1   9   1  186.18   27.40
   1   9   1  168.78   27.90
  -1   9  -1  162.58   27.20
  -2  -9  -1   -2.20    2.80
   2  -9   1    0.20    2.00
   2  -9   1    0.90    2.70
  -2  -9  -1   -3.60    1.90
   2  -9   1    8.60    4.50
  -2  -9  -1   -1.30    2.70
   2  -9   1    3.70    3.60
  -2  -9  -1   -2.00    1.60
   2   9   1   -0.90    2.20
  -2   9  -1   -0.50    2.30
  -2   9  -1    1.40    2.90
   2   9   1    1.50    2.90
   2   9   1    0.80    2.60
   3  -9   1  176.78   30.10
  -3  -9  -1  151.18   27.80
  -3  -9  -1  170.08   29.20
   3  -9   1  172.38   28.10
  -3  -9  -1  163.78   29.00
  -3  -9  -1  156.88   29.40
   3  -9   1  166.68   29.10
   3  -9   1  130.39   29.50
   3   9   1  156.28   28.80
   3   9   1  158.28   29.10
  -3   9  -1  188.68   27.80
  -3   9  -1  173.08   29.30
   4  -9   1   68.49   15.60
  -4  -9  -1   90.29   16.40
  -4  -9  -1   79.39   16.70
   4  -9   1  113.49   18.40
   4  -9   1   82.99   16.80
   4  -9   1  105.79   16.10
  -4  -9  -1   94.49   15.60
  -4  -9  -1   74.89   15.80
   4   9   1   72.59   15.80
  -4   9  -1   75.79   16.00
  -4   9  -1   70.29   15.70
   4   9   1   77.89   16.30
   4   9   1   87.89   16.10
  -4   9  -1   94.89   15.50
   5  -9   1  359.46   57.49
   5  -9   1  356.56   56.49
  -5  -9  -1  343.87   56.29
   5  -9   1  323.47   57.59
  -5  -9  -1  336.57   57.09
   5  -9   1  387.36   57.19
  -5  -9  -1  348.37   57.49
   5   9   1  314.47   56.99
   5   9   1  342.67   56.99
  -5   9  -1  308.37   56.99
   5   9   1  356.86   57.09
  -5   9  -1  310.77   56.79
  -6  -9  -1    1.90    4.60
   6  -9   1   -7.20    5.20
   6  -9   1   10.60    5.20
  -6  -9  -1    8.70    5.80
  -6  -9  -1    5.20    5.00
   6  -9   1   -6.00    3.10
   6   9   1   -0.50    4.00
   6   9   1   -2.10    5.20
   6   9   1   -1.50    3.50
  -6   9  -1    5.60    4.50
   6   9   1    7.50    4.90
  -6   9  -1    5.20    4.40
   7  -9   1    1.60    6.10
  -7  -9  -1   -2.90    4.80
   7  -9   1   -2.40    4.50
  -7  -9  -1   -3.80    4.90
   7  -9   1    1.30    5.00
  -7  -9  -1   -3.70    5.70
   7  -9   1    1.40    4.20
   7   9   1    7.60    6.20
   7   9   1   -4.60    3.60
   7   9   1   -0.70    4.00
   7   9   1   -2.40    4.10
  -7   9  -1    1.00    4.20
  -7   9  -1    1.20    4.40
  -6 -10   1    7.40    5.30
  -6 -10   1   26.30    8.10
   6 -10  -1   12.30    6.50
  -6 -10   1    5.20    5.60
   6 -10  -1    9.50    7.40
  -6 -10   1    2.50    5.20
   6 -10  -1   16.30    6.20
   6  10  -1   16.70    6.60
  -6  10   1   13.00    6.10
   6  10  -1   11.90    6.20
  -6  10   1   16.20    6.20
   6  10  -1    9.70    5.30
   5 -10  -1   61.19   13.30
  -5 -10   1   75.69   14.90
  -5 -10   1   57.79   13.00
   5 -10  -1   83.39   14.90
  -5 -10   1   90.39   13.10
  -5 -10   1   53.29   12.80
   5 -10  -1   75.19   13.00
   5 -10  -1   54.19   14.00
   5  10  -1   58.49   12.70
   5  10  -1   72.89   13.40
  -5  10   1   59.19   12.40
  -5  10   1   57.49   13.20
   5  10  -1   40.00   12.20
  -5  10   1   79.79   13.60
   4 -10  -1    2.20    5.20
  -4 -10   1   13.90    5.30
  -4 -10   1    7.60    4.60
  -4 -10   1   10.20    5.70
   4 -10  -1   10.20    4.90
  -4 -10   1    3.80    4.20
   4 -10  -1    7.70    4.50
   4 -10  -1    2.80    4.70
  -4  10   1    8.20    4.40
  -4  10   1   15.70    5.40
   4  10  -1   11.70    5.40
   4  10  -1   11.30    5.20
   3 -10  -1    9.20    5.70
  -3 -10   1    4.50    4.60
   3 -10  -1   21.80    6.60
   3 -10  -1    7.90    3.70
  -3 -10   1   10.50    4.70
  -3 -10   1    7.80    4.30
  -3 -10   1   13.70    4.40
   3 -10  -1    6.70    4.30
   3  10  -1    8.00    3.70
   3  10  -1   13.50    4.80
  -3  10   1    9.10    4.50
   3  10  -1   26.20    5.60
  -3  10   1    9.70    4.70
  -3  10   1    1.30    3.60
   2 -10  -1   -0.20    2.90
  -2 -10   1   12.00    4.90
   2 -10  -1    4.70    3.50
   2 -10  -1   12.10    5.50
  -2 -10   1    8.00    3.50
  -2 -10   1   -0.80    2.90
   2 -10  -1    7.70    4.80
  -2 -10   1    1.20    3.10
   2  10  -1    3.30    3.70
  -2  10   1    2.50    3.00
   2  10  -1    1.20    3.40
   2  10  -1   -0.10    2.60
  -2  10   1   -1.40    3.30
   1 -10  -1    4.30    3.10
  -1 -10   1   -1.20    1.80
  -1 -10   1   -0.50    2.70
   1 -10  -1    2.50    2.60
  -1 -10   1   -2.80    2.60
  -1 -10   1   -0.90    3.30
   1 -10  -1   -2.60    3.20
   1  10  -1    6.70    4.00
   1  10  -1   -3.40    2.40
   1  10  -1    1.40    2.60
  -1  10   1    0.20    3.10
  -1  10   1    0.10    2.70
  -1  10   1   -0.80    2.40
   0 -10  -1   -0.20    3.70
   0 -10  -1    4.40    3.20
   0 -10   1    2.80    4.10
   0 -10   1    9.40    3.40
   0 -10   1    3.80    3.50
   0 -10   1    1.80    2.90
   0 -10  -1    8.70    3.60
   0  10  -1    4.80    2.70
   0  10   1   -2.40    2.90
   0  10   1    6.50    3.20
   0  10  -1    6.90    3.80
   1 -10   1   -1.30    3.40
  -1 -10  -1    6.60    3.50
  -1 -10  -1   -5.10    2.40
  -1 -10  -1   -2.80    3.20
   1 -10   1   -4.80    2.40
   1 -10   1   -0.30    3.10
  -1 -10  -1   -1.80    2.60
   1  10   1   -0.30    3.10
  -1  10  -1    8.90    3.80
   1  10   1    0.50    2.70
  -1  10  -1    0.60    2.40
   1  10   1   -1.50    2.50
   2 -10   1   -1.80    3.50
   2 -10   1    0.60    2.80
  -2 -10  -1   -2.30    2.90
  -2 -10  -1   -4.20    2.70
   2 -10   1   -1.40    3.00
  -2 -10  -1   -1.70    2.60
   2 -10   1    4.10    4.40
  -2 -10  -1   -0.60    3.00
  -2  10  -1   -0.90    2.60
   2  10   1   -1.70    2.80
  -2  10  -1    1.90    2.70
  -2  10  -1   -4.60    2.50
   2  10   1    3.20    2.90
   2  10   1   -2.00    2.80
   3 -10   1    4.50    5.00
  -3 -10  -1    2.90    3.60
  -3 -10  -1    2.00    3.40
   3 -10   1   -3.70    2.80
  -3 -10  -1   -5.30    2.90
   3 -10   1   -2.20    3.90
   3 -10   1    6.20    3.90
  -3 -10  -1    4.10    3.80
   3  10   1   -1.30    3.30
   3  10   1    1.90    3.70
  -3  10  -1   -1.10    3.20
   3  10   1   -3.00    2.70
  -3  10  -1   -1.70    2.90
   4 -10   1   11.40    8.10
   4 -10   1   22.20    8.80
  -4 -10  -1   44.50    8.90
   4 -10   1   53.49    8.70
   4 -10   1   32.10    7.80
  -4 -10  -1   32.80    8.70
  -4 -10  -1   18.60    6.80
  -4 -10  -1   38.60    8.50
  -4  10  -1   58.39    9.90
  -4  10  -1   28.90    7.20
   4  10   1   26.60    8.00
  -4  10  -1   36.70    8.10
   4  10   1   32.70    8.10
  -5 -10  -1    4.90    4.30
  -5 -10  -1   -0.10    4.60
  -5 -10  -1    2.50    4.80
   5 -10   1    4.60    5.20
  -5 -10  -1    3.20    4.40
   5 -10   1    5.60    4.50
   5 -10   1    2.90    6.50
   5 -10   1    9.50    4.80
  -5  10  -1    4.90    4.80
   5  10   1    5.70    4.40
   5  10   1    4.90    4.50
   5  10   1   -1.30    3.40
  -5  10  -1    4.60    4.10
   6 -10   1   -1.90    4.30
  -6 -10  -1    2.90    5.20
   6 -10   1    3.90    6.90
   6 -10   1   -0.30    4.80
  -6 -10  -1   -0.80    4.70
  -6 -10  -1   -2.30    4.40
   6  10   1   -3.50    4.60
   6  10   1   -1.00    4.10
   6  10   1   -0.80    4.10
   6  10   1    1.70    4.70
  -6  10  -1   -1.60    3.70
  -6  10  -1   -1.70    3.90
  -6 -11   1    6.00    6.20
   6 -11  -1   13.40    8.10
  -6 -11   1    2.30    5.70
  -6 -11   1   22.10    7.60
   6 -11  -1    2.20    5.70
   6 -11  -1   16.10    6.90
   6  11  -1    8.50    6.80
  -6  11   1   14.70    6.20
   6  11  -1    8.80    6.00
  -6  11   1    3.70    5.30
  -5 -11   1   -2.10    4.20
   5 -11  -1   -0.40    4.90
  -5 -11   1    8.20    5.30
   5 -11  -1    3.40    6.30
  -5 -11   1   -1.00    4.60
  -5 -11   1   -5.10    4.50
   5 -11  -1   -0.80    5.40
   5 -11  -1    0.90    4.80
   5  11  -1    1.60    4.90
  -5  11   1    1.20    5.00
  -5  11   1    4.90    4.70
   5  11  -1    9.50    5.90
  -5  11   1    3.90    4.90
  -4 -11   1    4.40    3.70
  -4 -11   1    1.50    3.70
  -4 -11   1   -1.50    4.30
   4 -11  -1   -0.80    5.20
   4 -11  -1   -0.50    4.00
   4 -11  -1    1.30    4.70
  -4 -11   1    6.80    4.80
   4 -11  -1    0.60    3.80
   4  11  -1    2.00    4.50
   4  11  -1   -2.60    3.80
   4  11  -1   -2.00    3.90
  -4  11   1    3.90    4.30
  -4  11   1    0.10    3.90
  -3 -11   1   27.90    8.30
  -3 -11   1   27.60    6.60
  -3 -11   1   27.30    7.50
  -3 -11   1   11.50    6.30
   3 -11  -1   31.60    7.40
   3 -11  -1   31.90    7.70
   3 -11  -1   35.10    8.80
   3 -11  -1   23.20    8.30
   3  11  -1   32.50    7.80
  -3  11   1   24.00    6.20
   3  11  -1   36.30    7.60
  -3  11   1   27.00    7.10
   3  11  -1    5.30    5.20
  -2 -11   1   10.30    5.60
  -2 -11   1    4.90    4.40
   2 -11  -1    0.40    3.50
  -2 -11   1    6.40    4.40
   2 -11  -1    0.30    4.10
   2 -11  -1    7.70    6.00
   2 -11  -1    2.20    3.10
  -2 -11   1    8.60    4.30
   2  11  -1    5.50    4.30
  -2  11   1    6.20    4.00
  -2  11   1   -0.20    3.80
   2  11  -1   13.00    5.00
   1 -11  -1   -1.40    3.30
  -1 -11   1   -4.80    3.40
  -1 -11   1   12.20    4.40
  -1 -11   1    3.70    3.70
   1 -11  -1    5.20    4.30
  -1 -11   1    7.60    5.00
   1 -11  -1   -1.40    3.00
   1 -11  -1    2.10    4.50
  -1  11   1    1.50    3.20
  -1  11   1   -1.40    3.20
   1  11  -1    2.40    4.00
   1  11  -1    4.00    3.90
   0 -11   1    2.50    4.50
   0 -11  -1   11.90    4.20
   0 -11  -1    2.00    3.70
   0 -11   1    3.60    3.40
   0 -11   1    3.60    3.40
   0 -11   1   -0.50    3.20
   0 -11  -1    0.70    4.10
   0  11   1    7.80    4.20
   0  11   1    4.20    3.40
   0  11  -1    2.80    3.70
  -1 -11  -1   98.89   17.90
   1 -11   1   87.39   17.80
  -1 -11  -1   87.99   18.70
   1 -11   1   86.29   18.30
   1 -11   1  104.89   18.30
  -1 -11  -1  118.19   18.50
  -1 -11  -1   84.09   17.80
   1  11   1   74.19   17.80
   1  11   1   91.29   18.10
  -1  11  -1  120.39   18.80
  -1  11  -1   95.89   16.50
   1  11   1   96.99   16.90
   2 -11   1   -3.70    3.10
  -2 -11  -1   -3.30    2.90
  -2 -11  -1    0.40    2.80
  -2 -11  -1   -2.10    3.60
  -2 -11  -1   10.70    5.40
   2 -11   1   -4.90    4.00
   2 -11   1   -3.70    3.70
   2 -11   1   -1.30    2.60
   2  11   1   -0.70    3.10
   2  11   1    1.10    3.30
   2  11   1   -1.90    3.00
  -2  11  -1    0.90    3.30
  -2  11  -1    1.00    4.10
  -2  11  -1   -4.80    2.80
   3 -11   1   63.49   13.80
  -3 -11  -1   44.60   12.20
  -3 -11  -1   71.09   12.70
  -3 -11  -1   51.79   12.30
   3 -11   1   56.39   12.70
  -3 -11  -1   64.89   13.50
   3 -11   1   73.49   14.80
   3 -11   1   62.79   12.90
   3  11   1   54.39   11.70
  -3  11  -1   69.79   13.60
  -3  11  -1   65.89   12.60
   3  11   1   76.89   13.50
   3  11   1   59.49   12.60
  -3  11  -1   63.89   11.80
   4 -11   1   14.80    6.70
   4 -11   1    9.50    5.40
  -4 -11  -1   -1.90    4.30
   4 -11   1    1.60    3.90
  -4 -11  -1    4.30    4.70
  -4 -11  -1    8.50    5.30
  -4 -11  -1    2.30    4.20
   4 -11   1    5.90    5.60
  -4  11  -1    1.80    4.50
   4  11   1   -4.80    3.40
   4  11   1    3.10    4.20
   4  11   1    7.10    4.70
  -4  11  -1   -0.40    3.90
  -5 -11  -1   15.00    7.10
  -5 -11  -1   34.00    9.00
   5 -11   1   38.50    8.20
   5 -11   1   28.00    8.20
  -5 -11  -1   49.40    9.40
  -5 -11  -1   39.60    9.10
   5 -11   1   25.60    9.10
   5 -11   1   20.20    8.80
  -5  11  -1   44.30    9.10
  -5  11  -1   43.00    8.90
   5  11   1    8.70    6.80
   5  11   1   25.80    8.00
  -6 -11  -1   33.30    9.60
   6 -11   1   41.80   11.90
   6 -11   1   56.39   10.80
   6 -11   1   38.70   10.60
  -6 -11  -1   20.70    9.30
  -6 -11  -1   60.39   11.60
   6  11   1   20.40    9.50
  -6  11  -1   30.30    9.30
  -6  11  -1   22.50    8.80
   6  11   1   45.10   10.10
   5 -12  -1    2.00    4.90
  -5 -12   1   -0.90    5.00
  -5 -12   1    1.80    5.70
   5 -12  -1    1.50    5.70
  -5 -12   1   -2.40    4.90
  -5 -12   1    3.50    5.50
   5 -12  -1    5.50    6.90
   5 -12  -1    4.30    5.20
   5  12  -1   -2.70    5.60
   5  12  -1   -1.40    4.90
  -5  12   1    5.00    5.30
  -5  12   1    2.60    4.70
   4 -12  -1   10.00    5.80
  -4 -12   1   14.00    6.70
   4 -12  -1   21.20    7.10
  -4 -12   1   12.80    7.50
  -4 -12   1   33.20    7.20
   4 -12  -1   24.50    7.20
  -4 -12   1    8.60    6.60
   4 -12  -1    4.60    6.70
  -4  12   1   14.40    5.70
  -4  12   1   -3.00    5.00
  -4  12   1   19.40    6.90
   4  12  -1   29.10    8.00
   4  12  -1   16.90    6.90
   3 -12  -1   -0.10    5.30
   3 -12  -1   -2.40    3.50
  -3 -12   1    4.10    5.20
  -3 -12   1    5.10    5.00
  -3 -12   1    0.60    4.40
  -3 -12   1   -4.00    3.30
   3 -12  -1   11.80    5.40
   3 -12  -1    1.50    5.10
   3  12  -1    8.70    5.50
   3  12  -1    2.70    4.40
  -3  12   1    0.90    4.30
  -3  12   1   -0.70    4.50
   2 -12  -1   61.19   12.60
  -2 -12   1   36.90   10.40
   2 -12  -1   45.80   11.10
  -2 -12   1   74.79   13.50
   2 -12  -1   49.30   12.40
  -2 -12   1   50.49   11.10
  -2 -12   1   73.79   12.30
   2 -12  -1   46.10   11.10
  -2  12   1   25.40   10.60
   2  12  -1   59.09   11.20
   2  12  -1   78.39   12.70
   1 -12  -1    3.00    4.50
   1 -12  -1   -0.20    3.40
  -1 -12   1   -0.80    3.90
  -1 -12   1   -4.70    3.80
   1 -12  -1   -5.20    4.30
  -1 -12   1   -0.30    3.40
   1 -12  -1    6.90    6.60
  -1 -12   1    0.80    3.90
  -1  12   1    0.10    4.10
   1  12  -1   -4.10    3.20
  -1  12   1    0.50    3.70
   0 -12   1   -2.30    4.40
   0 -12  -1   -2.50    3.90
   0 -12  -1    1.50    3.00
   0 -12   1    3.50    3.90
   0 -12  -1   -2.60    3.20
   0 -12   1   -1.30    2.80
   0  12   1    0.70    3.80
   0  12  -1   -5.70    3.70
  -1 -12  -1   32.60    7.30
   1 -12   1   13.90    6.30
   1 -12   1   32.60    8.40
   1 -12   1   33.40    8.20
  -1 -12  -1   16.20    6.80
   1 -12   1   42.50    8.60
  -1 -12  -1    1.00    6.10
  -1  12  -1   39.00    8.00
   1  12   1   25.70    7.90
   1  12   1   29.20    7.70
   2 -12   1   50.19   11.80
  -2 -12  -1   83.59   13.60
   2 -12   1   64.69   13.50
  -2 -12  -1   46.20   11.80
   2 -12   1   49.60   12.90
   2 -12   1   48.80   12.10
  -2 -12  -1   53.49   11.70
  -2 -12  -1   58.29   13.10
   2  12   1   66.59   12.70
  -2  12  -1   57.59   11.50
   2  12   1   49.20   12.10
  -2  12  -1   67.59   12.90
  -3 -12  -1    3.10    4.60
   3 -12   1    7.80    5.40
   3 -12   1   14.40    5.70
  -3 -12  -1   10.20    6.10
  -3 -12  -1    4.40    5.10
   3 -12   1    4.60    5.80
  -3 -12  -1    5.20    5.20
   3 -12   1    0.00    5.40
   3  12   1    4.20    5.30
  -3  12  -1    7.70    4.90
   3  12   1   19.30    6.60
  -3  12  -1   -2.00    4.20
   4 -12   1   15.10    7.30
  -4 -12  -1    8.90    6.00
   4 -12   1   13.00    5.60
   4 -12   1    2.20    7.00
  -4 -12  -1    5.20    6.90
  -4 -12  -1    4.50    5.50
  -4 -12  -1    1.40    5.20
   4 -12   1   14.30    6.30
   4  12   1   17.10    6.80
  -4  12  -1   45.90    8.00
   4  12   1   11.10    5.90
  -4  12  -1   10.70    6.30
  -5 -12  -1    1.20    5.60
   5 -12   1   -4.10    4.90
  -5 -12  -1   -3.30    4.80
   5 -12   1    1.80    7.00
   5 -12   1   -0.80    4.60
  -5 -12  -1   -3.70    4.40
   5 -12   1    3.40    5.70
  -5 -12  -1   -6.00    6.20
   5  12   1  -10.30    6.30
   5  12   1    4.20    5.50
  -5  12  -1    2.20    5.30
  -5  12  -1    0.70    4.90
   4 -13  -1    4.10    6.30
  -4 -13   1    4.20    6.10
  -4 -13   1    1.70    5.00
   4 -13  -1    5.50    5.20
  -4 -13   1    9.30    6.30
   4 -13  -1   13.40    8.60
  -4 -13   1   10.30    6.90
   4 -13  -1    4.10    6.20
   4  13  -1    9.00    7.50
  -4  13   1    2.40    5.70
  -4  13   1   20.20    7.40
   4  13  -1   -2.50    4.80
  -3 -13   1    8.60    6.50
  -3 -13   1   -4.30    3.90
   3 -13  -1    1.00    5.50
   3 -13  -1   -3.60    3.70
  -3 -13   1   -2.40    5.10
   3 -13  -1    5.40    5.60
  -3 -13   1  -15.70    4.60
   3 -13  -1   -3.50    5.30
  -3  13   1   -0.80    4.70
   3  13  -1   -4.70    4.00
  -3  13   1   -7.20    3.90
   3  13  -1   -0.30    5.30
  -2 -13   1   16.10    7.30
   2 -13  -1   23.70    7.50
  -2 -13   1   22.40    7.40
  -2 -13   1   30.40    7.40
   2 -13  -1    9.80    8.40
  -2 -13   1    6.30    5.10
   2 -13  -1    7.30    7.00
   2 -13  -1   18.20    7.00
   2  13  -1    9.30    5.00
  -2  13   1   11.90    6.50
   2  13  -1    7.10    6.10
  -2  13   1   25.00    7.70
   1 -13  -1    6.50    6.50
  -1 -13   1    1.70    4.40
   1 -13  -1   15.10    6.40
  -1 -13   1    0.60    5.20
   1 -13  -1   16.80    5.80
  -1 -13   1    3.10    5.50
   1 -13  -1    5.80    6.30
  -1  13   1   -3.60    4.00
   1  13  -1   11.60    6.00
   0 -13  -1    4.60    5.60
   0 -13  -1   17.10    6.80
   0 -13   1    2.80    5.50
   0 -13   1   -1.20    3.60
   0 -13  -1   -1.70    3.80
   0 -13   1   -5.90    3.40
   0 -13  -1    5.60    5.70
   0  13  -1   -0.80    4.20
   0  13   1    6.30    5.30
   1 -13   1   12.20    7.30
   1 -13   1   19.60    7.20
   1 -13   1    5.60    5.40
  -1 -13  -1    5.50    5.10
  -1 -13  -1   25.80    7.70
  -1 -13  -1   15.10    6.90
   1 -13   1   17.90    7.20
  -1  13  -1    6.10    5.10
  -1  13  -1   20.10    7.20
  -1  13  -1   21.70    7.20
   1  13   1   13.60    6.50
   2 -13   1   10.10    7.30
   2 -13   1   16.50    6.80
   2 -13   1   27.10    9.40
  -2 -13  -1   10.70    6.80
  -2 -13  -1   19.60    7.70
  -2 -13  -1   15.70    6.30
   2 -13   1   25.90    7.70
   2  13   1    8.30    6.60
  -2  13  -1   25.70    7.70
   2  13   1    6.10    5.70
  -2  13  -1   37.10    7.20
  -3 -13  -1   66.29   13.70
   3 -13   1   50.39   13.50
  -3 -13  -1   61.99   12.70
   3 -13   1   72.19   14.70
  -3 -13  -1   37.50   11.40
   3 -13   1   59.89   12.70
   3 -13   1   47.30   11.70
  -3 -13  -1   58.49   12.70
   3  13   1   48.50   12.40
  -3  13  -1   46.70   11.90
   3  13   1   52.29   12.60
   1 -14  -1   51.99   12.80
  -1 -14   1   38.60   12.90
   1 -14  -1   54.39   14.20
  -1 -14   1   66.09   13.70
   1 -14  -1   98.59   15.10
   1 -14  -1   68.79   15.00
  -1 -14   1   58.09   12.80
  -1  14   1   55.79   13.50
   1  14  -1   47.10   13.20
   0 -14  -1   17.70    7.40
   0 -14  -1    1.20    5.60
   0 -14  -1   -2.10    4.00
   0 -14   1    5.10    6.10
   0 -14   1    5.60    6.50
   0 -14   1   -3.50    5.60
   0 -14   1    7.50    5.10
   0 -14  -1    2.70    7.00
   0  14   1    1.80    5.20
   0  14  -1   -1.10    6.10
  -1 -14  -1    0.70    5.30
  -1 -14  -1    5.40    6.80
   1 -14   1   -2.30    6.00
   1 -14   1   -0.40    6.00
  -1 -14  -1    8.40    6.50
   1 -14   1    5.50    5.00
   1 -14   1    7.00    6.40
  -1  14  -1    0.50    5.80
  -1  14  -1   -1.10    4.80
   1  14   1   -1.50    4.80
  -9   0   2   -0.60    4.70
   9   0  -2   -7.00    3.00
  -9   0   2    2.30    4.50
   9   0  -2   -0.80    4.50
   9   0  -2    1.90    4.60
  -9   0   2    1.50    3.90
   9   0  -2   -5.70    4.40
  -8   0   2    3.60    3.90
  -8   0   2    4.60    3.90
  -8   0   2    1.80    3.70
   8   0  -2   -6.00    3.30
   8   0  -2   -1.20    3.50
   8   0  -2    3.00    4.20
  -8   0   2    0.10    3.30
   8   0  -2    1.40    3.20
   7   0  -2    2.00    3.30
   7   0  -2    5.70    3.90
  -7   0   2    1.20    3.10
   7   0  -2   -1.60    3.20
  -7   0   2   -0.10    2.50
  -7   0   2    1.80    2.80
  -7   0   2   -0.70    2.70
   7   0  -2   -2.60    2.30
   6   0  -2  320.47   52.89
   6   0  -2  279.97   52.49
  -6   0   2  328.77   51.89
  -6   0   2  298.17   52.09
  -6   0   2  283.27   52.49
  -6   0   2  365.16   52.29
   6   0  -2  335.67   52.79
   6   0  -2  315.17   52.49
  -6   0   2  320.97   52.39
   5   0  -2    4.70    3.10
   5   0  -2    5.10    2.80
   5   0  -2    1.60    1.50
  -5   0   2    3.80    2.20
   5   0  -2    1.00    1.70
  -5   0   2    2.60    1.80
  -5   0   2    2.40    2.30
  -5   0   2    3.80    2.10
   4   0  -2   94.79   16.00
  -4   0   2  101.59   16.30
  -4   0   2   96.99   16.20
  -4   0   2   97.79   16.50
  -4   0   2  100.69   16.50
   4   0  -2   90.19   17.00
   4   0  -2   95.49   17.20
  -4   0   2   97.59   16.10
   4   0  -2   93.59   16.30
   3   0  -2    1.30    0.90
   3   0  -2    0.50    1.00
  -3   0   2    0.40    0.80
  -3   0   2   -0.40    1.10
  -3   0   2   -0.80    0.80
   3   0  -2   -0.30    1.40
  -3   0   2   -0.40    1.20
   3   0  -2    1.60    1.50
  -2   0   2  805.22  134.49
   2   0  -2  854.61  134.49
  -2   0   2  728.33  134.59
   2   0  -2  838.02  134.59
  -2   0   2  812.62  134.39
  -2   0   2  900.81  134.59
   2   0  -2  864.81  134.49
   2   0  -2  836.02  134.39
   2   0  -2  807.72  134.69
   1   0  -2   -0.90    0.60
   1   0  -2    1.70    0.80
   1   0  -2   -1.70    0.40
   1   0  -2    0.40    0.40
   1   0  -2   -1.00    0.40
  -1   0   2   -0.50    0.60
  -1   0   2    0.10    0.40
   1   0   2    0.80    0.60
  -1   0  -2    0.50    0.50
  -1   0  -2    0.80    0.60
  -1   0  -2   -0.10    0.40
  -1   0  -2    1.60    0.80
   1   0   2   -0.40    0.50
  -1   0  -2   -0.50    0.60
  -2   0  -2   33.10    5.80
  -2   0  -2   41.50    6.30
   2   0   2   40.70    6.30
  -2   0  -2   46.00    6.40
   2   0   2   31.50    5.80
  -2   0  -2   32.00    5.90
  -2   0  -2   34.30    6.20
   2   0   2   33.10    6.20
   2   0   2   41.40    6.10
  -2   0  -2   34.40    5.90
  -3   0  -2    0.40    0.90
  -3   0  -2    1.70    1.10
   3   0   2   -1.00    0.70
   3   0   2   -0.10    1.20
   3   0   2   -0.20    0.70
   3   0   2    0.90    1.60
  -3   0  -2    2.50    1.40
  -3   0  -2    0.20    1.00
  -3   0  -2    0.30    1.20
   4   0   2  473.05   70.09
  -4   0  -2  414.76   69.89
  -4   0  -2  463.75   69.99
  -4   0  -2  447.06   69.49
   4   0   2  474.25   69.99
  -4   0  -2  415.66   69.89
   4   0   2  411.76   69.59
  -4   0  -2  368.46   69.59
   4   0   2  400.76   69.99
   5   0   2    4.00    2.90
   5   0   2   -3.00    1.50
  -5   0  -2    4.10    2.10
  -5   0  -2    0.10    1.80
   5   0   2    0.70    2.20
  -5   0  -2   -0.30    1.10
  -5   0  -2    1.10    1.40
  -5   0  -2    3.20    2.40
   6   0   2  240.18   35.80
  -6   0  -2  192.28   35.30
   6   0   2  228.48   35.70
  -6   0  -2  208.68   35.20
  -6   0  -2  229.18   35.00
   6   0   2  197.68   35.40
  -6   0  -2  191.78   35.40
   6   0   2  195.58   35.60
   7   0   2    1.60    2.80
  -7   0  -2    8.00    3.20
  -7   0  -2   -0.20    2.40
  -7   0  -2   -0.90    2.50
   7   0   2    2.90    2.90
   7   0   2    2.90    4.10
   7   0   2   -1.70    3.10
   8   0   2   85.49   19.20
   8   0   2   92.99   18.90
   8   0   2  131.09   20.40
  -8   0  -2   92.99   18.70
   8   0   2  132.39   20.40
   9   0   2    2.20    5.10
   9   0   2   -5.00    4.70
   9   0   2   -2.60    4.20
  -9   0  -2    1.20    4.10
   9   0   2   -4.10    3.30
  -9   0  -2   -3.20    4.10
   9  -1  -2   11.90    6.10
  -9  -1   2    7.60    5.20
   9  -1  -2    9.80    6.30
  -9  -1   2    5.90    5.70
   9  -1  -2   14.70    6.00
   9  -1  -2    8.70    5.90
  -9  -1   2   17.00    6.90
   9   1  -2   11.20    5.80
  -9   1   2   16.40    5.90
  -9   1   2   20.00    6.50
   9   1  -2   11.30    6.80
  -9   1   2   15.60    5.70
   9   1  -2   22.20    7.40
   9   1  -2   10.90    5.40
   8  -1  -2    7.20    4.20
  -8  -1   2   14.90    5.40
   8  -1  -2   10.30    5.20
  -8  -1   2   10.50    4.50
  -8  -1   2    7.60    4.70
  -8  -1   2   11.20    4.80
   8  -1  -2   23.40    6.40
   8  -1  -2    4.20    4.90
   8   1  -2   17.20    5.70
   8   1  -2   13.50    5.90
  -8   1   2    8.10    4.10
  -8   1   2   11.70    5.40
   8   1  -2    8.40    4.00
   8   1  -2   19.70    6.30
  -8   1   2   11.70    4.60
  -8   1   2    8.90    4.40
  -7  -1   2   24.50    6.00
   7  -1  -2   22.30    6.80
  -7  -1   2   27.20    6.30
   7  -1  -2   23.40    6.90
  -7  -1   2   33.90    5.50
  -7  -1   2   20.80    5.70
   7  -1  -2   16.10    6.00
  -7  -1   2   43.60    7.70
   7   1  -2   26.70    6.90
   7   1  -2   27.60    6.10
   7   1  -2   25.20    6.60
  -7   1   2   30.30    6.50
   7   1  -2   37.70    7.90
  -7   1   2   14.10    6.20
  -7   1   2   29.30    6.00
  -7   1   2   27.80    5.90
  -6  -1   2    6.40    2.50
   6  -1  -2    1.90    3.00
  -6  -1   2    0.40    1.90
  -6  -1   2    0.80    2.50
  -6  -1   2    2.00    2.40
   6  -1  -2   -1.20    2.10
   6  -1  -2    0.50    1.80
   6  -1  -2   -3.60    2.40
  -6  -1   2    0.90    2.60
   6   1  -2    0.50    2.50
  -6   1   2   -0.40    1.90
   6   1  -2    1.00    2.70
   6   1  -2   -0.80    2.40
  -6   1   2   -1.30    2.30
  -6   1   2    1.80    2.40
  -6   1   2    3.30    2.20
   6   1  -2   -2.70    1.90
   5  -1  -2   96.29   16.60
   5  -1  -2   90.89   15.40
  -5  -1   2  104.19   15.40
   5  -1  -2   72.29   15.80
  -5  -1   2  101.79   15.50
   5  -1  -2   83.79   16.60
  -5  -1   2  110.59   16.70
  -5  -1   2   95.19   16.10
  -5  -1   2   80.89   15.20
  -5   1   2   86.59   15.40
   5   1  -2   81.29   16.30
   5   1  -2   89.79   16.60
   5   1  -2   88.19   16.10
   5   1  -2   90.79   16.30
  -5   1   2   94.19   16.20
  -5   1   2   86.59   16.10
  -5   1   2   89.89   15.30
  -5   1   2   99.79   16.30
   4  -1  -2  137.99   25.00
  -4  -1   2  186.28   24.80
   4  -1  -2  142.49   24.70
  -4  -1   2  131.09   24.60
   4  -1  -2  152.48   25.00
  -4  -1   2  136.59   24.80
  -4  -1   2  156.48   24.50
   4  -1  -2  151.08   24.70
  -4   1   2  172.38   24.90
  -4   1   2  143.79   24.60
   4   1  -2  151.28   24.80
  -4   1   2  152.78   24.80
   4   1  -2  140.09   24.80
   4   1  -2  139.19   24.30
   4   1  -2  132.89   24.90
   4   1  -2  172.68   25.10
  -4   1   2  154.78   24.60
  -3  -1   2   25.10    4.60
   3  -1  -2   22.50    4.80
   3  -1  -2   28.10    4.90
  -3  -1   2   25.80    5.00
   3  -1  -2   32.10    5.60
  -3  -1   2   26.40    4.70
  -3  -1   2   21.10    5.00
   3  -1  -2   24.10    5.30
   3   1  -2   20.80    4.40
   3   1  -2   24.00    5.20
   3   1  -2   25.40    4.90
   3   1  -2   26.20    5.20
  -3   1   2   36.40    4.90
   3   1  -2   22.20    5.00
  -3   1   2   25.70    4.90
  -3   1   2   30.70    5.20
   2  -1  -2   68.49   12.20
   2  -1  -2   69.79   12.20
  -2  -1   2   77.29   12.30
  -2  -1   2   70.89   12.30
   2  -1  -2   85.09   12.50
   2  -1  -2   64.79   12.40
  -2  -1   2   73.79   12.10
  -2  -1   2   77.89   12.40
   2   1  -2   72.09   12.30
  -2   1   2   68.59   12.30
  -2   1   2   74.79   12.20
   2   1  -2   66.09   12.40
   2   1  -2   76.99   12.30
  -2   1   2   79.69   12.40
   2   1  -2   80.89   12.40
   2   1  -2   77.39   12.10
  -1   1   2 5385.76  874.31
   0  -1  -2 3415.16  548.45
   0  -1   2 3368.36  548.35
   0  -1  -2 3467.55  548.35
   0   1  -2 3597.84  548.35
   0   1  -2 3128.09  548.35
   0   1   2 3307.87  548.45
   0   1   2 3364.76  548.35
  -1  -1  -2 9344.67 1539.95
   1  -1   2 9876.31 1561.44
   1  -1   2 9273.27 1534.95
  -1   1  -2 9128.99 1534.55
  -1   1  -2 9296.87 1557.64
   1   1   2 9565.44 1573.64
   1   1   2 9454.75 1539.85
  -2  -1  -2  698.13  116.99
   2  -1   2  710.63  116.99
   2  -1   2  656.83  116.99
  -2  -1  -2  757.22  116.79
   2  -1   2  782.42  116.89
  -2  -1  -2  707.33  116.89
  -2  -1  -2  624.74  116.99
  -2  -1  -2  651.03  116.89
  -2   1  -2  713.53  116.79
   2   1   2  775.32  116.99
  -2   1  -2  752.12  116.99
  -2   1  -2  690.43  116.99
   2   1   2  702.03  116.99
  -2   1  -2  790.22  116.89
  -2   1  -2  717.63  116.69
  -2   1  -2  740.73  116.89
   2   1   2  679.13  116.99
   2   1   2  764.32  116.99
  -3  -1  -2   47.60    7.90
  -3  -1  -2   44.50    7.80
   3  -1   2   58.59    7.80
  -3  -1  -2   44.60    7.30
   3  -1   2   46.90    8.30
  -3  -1  -2   37.60    7.80
   3  -1   2   44.30    7.90
   3  -1   2   45.20    8.10
  -3  -1  -2   42.90    8.00
   3   1   2   49.40    8.20
   3   1   2   57.29    8.40
  -3   1  -2   41.50    7.30
  -3   1  -2   46.00    8.00
   3   1   2   46.10    7.90
  -3   1  -2   36.40    7.20
  -3   1  -2   45.60    8.00
  -3   1  -2   43.30    7.80
   3   1   2   48.80    8.30
   4  -1   2  593.44  100.19
  -4  -1  -2  641.44  100.09
  -4  -1  -2  590.34  100.09
  -4  -1  -2  654.73  100.29
   4  -1   2  613.24   99.89
  -4  -1  -2  655.43  100.19
   4  -1   2  620.64  100.29
   4  -1   2  580.14  100.39
  -4  -1  -2  587.14   99.69
   4   1   2  646.14  100.39
  -4   1  -2  586.54  100.29
   4   1   2  569.44  100.29
  -4   1  -2  672.63  100.19
  -4   1  -2  596.84  100.19
  -4   1  -2  618.14   99.89
   4   1   2  587.04  100.29
   4   1   2  635.54  100.29
   5  -1   2   24.70    5.70
  -5  -1  -2   18.30    4.90
   5  -1   2   28.90    4.90
  -5  -1  -2   22.40    4.10
  -5  -1  -2   21.80    5.10
  -5  -1  -2   15.40    5.20
   5  -1   2   21.20    5.30
  -5  -1  -2   20.80    4.50
   5  -1   2   19.30    5.70
  -5  -1  -2   22.60    5.00
  -5   1  -2   19.30    5.10
  -5   1  -2   25.00    4.70
   5   1   2   41.40    6.50
   5   1   2   42.60    6.80
   5   1   2   26.10    5.70
  -5   1  -2   34.90    5.70
  -5   1  -2   29.10    5.60
   5   1   2   20.90    5.00
  -6  -1  -2   93.59   15.30
  -6  -1  -2   83.99   13.40
  -6  -1  -2   66.09   14.20
  -6  -1  -2  103.59   14.70
   6  -1   2   77.99   15.00
  -6  -1  -2   72.49   14.40
   6  -1   2   83.19   14.90
   6  -1   2   90.09   15.60
   6   1   2   71.69   14.60
   6   1   2   83.09   15.30
   6   1   2   60.79   14.70
  -6   1  -2   92.79   14.80
   6   1   2   76.19   15.00
  -6   1  -2   62.59   14.20
  -6   1  -2   81.89   13.60
  -6   1  -2   82.69   14.80
   7  -1   2  122.69   20.80
   7  -1   2  124.19   20.50
  -7  -1  -2   96.79   19.10
   7  -1   2   97.89   19.40
  -7  -1  -2  133.09   19.50
  -7  -1  -2   86.59   18.90
  -7   1  -2   97.49   19.00
  -7   1  -2  107.09   18.40
   7   1   2  117.09   20.20
   7   1   2  124.09   20.20
  -7   1  -2  113.99   19.70
   7   1   2   98.09   19.80
   7   1   2   95.69   19.20
  -8  -1  -2   -1.90    2.90
   8  -1   2    3.90    4.30
   8  -1   2   -2.00    3.90
   8  -1   2   -3.60    2.70
  -8  -1  -2    2.20    3.30
   8  -1   2   -6.70    3.30
  -8  -1  -2   -2.40    3.90
   8   1   2   -3.70    3.90
   8   1   2   -3.80    3.30
   8   1   2   -0.80    3.40
   8   1   2   -0.60    3.70
  -8   1  -2   -0.50    3.20
  -8   1  -2   -0.80    3.00
   9  -1   2    0.30    4.00
   9  -1   2    0.10    4.70
  -9  -1  -2   -1.90    4.20
   9  -1   2   -0.50    5.60
   9  -1   2   -4.30    4.10
  -9  -1  -2    2.80    4.40
   9   1   2   -2.90    5.20
   9   1   2   -1.20    4.30
   9   1   2    6.80    6.00
  -9   1  -2    0.40    4.80
   9   1   2    2.70    4.20
  -9   1  -2    9.70    5.10
   9  -2  -2   12.50    6.50
   9  -2  -2    3.10    5.10
   9  -2  -2   -6.70    4.00
  -9  -2   2    1.30    4.50
  -9  -2   2    5.30    5.30
   9  -2  -2    7.90    4.60
   9   2  -2    9.70    5.00
  -9   2   2    9.70    5.30
   9   2  -2   -7.20    4.50
  -9   2   2    1.40    3.80
  -9   2   2    6.00    4.70
   9   2  -2    7.80    5.40
   9   2  -2    0.00    5.20
  -8  -2   2   45.90    9.00
  -8  -2   2   30.50    8.10
   8  -2  -2   44.00    8.90
   8  -2  -2   30.60    9.60
  -8  -2   2   50.19    9.50
   8  -2  -2   35.20    9.30
   8   2  -2   51.09   10.40
  -8   2   2   24.00    7.80
   8   2  -2   28.90    8.30
   8   2  -2   80.49   11.70
  -8   2   2   38.80    8.90
  -8   2   2   56.89    9.40
   8   2  -2   35.80    8.80
  -7  -2   2   11.60    4.30
  -7  -2   2   24.50    4.60
  -7  -2   2   19.90    4.50
   7  -2  -2   14.90    4.90
  -7  -2   2   20.60    5.30
  -7  -2   2   13.00    5.10
   7  -2  -2   15.80    5.70
   7  -2  -2   18.30    4.20
   7  -2  -2   13.20    5.10
  -7   2   2   28.10    5.20
  -7   2   2    8.60    4.60
   7   2  -2   17.30    5.30
   7   2  -2   22.00    5.60
  -7   2   2   15.30    4.40
  -7   2   2    6.00    3.90
   7   2  -2   13.40    5.40
   7   2  -2   30.20    6.60
   6  -2  -2    0.00    2.30
   6  -2  -2    2.60    3.40
  -6  -2   2   -0.20    2.00
  -6  -2   2   -1.00    1.80
  -6  -2   2    2.80    2.40
   6  -2  -2    4.10    2.50
  -6  -2   2    0.40    2.70
  -6  -2   2    0.20    2.70
   6  -2  -2    1.50    2.80
   6   2  -2   -0.60    2.50
   6   2  -2   -0.30    2.00
  -6   2   2   -0.30    1.90
  -6   2   2    2.60    2.60
  -6   2   2    1.50    2.30
   6   2  -2    1.80    3.10
  -6   2   2    2.70    2.30
   6   2  -2   -1.80    2.40
  -5  -2   2   41.10   10.30
   5  -2  -2   70.99   11.70
   5  -2  -2   55.79   10.40
   5  -2  -2   57.59   11.00
   5  -2  -2   50.59   10.20
  -5  -2   2   52.19    9.90
  -5  -2   2   55.09   10.10
  -5  -2   2   60.89   10.20
  -5  -2   2   67.69   10.80
   5   2  -2   58.49   10.60
   5   2  -2   62.89   11.20
  -5   2   2   69.49   10.10
  -5   2   2   50.09   10.40
   5   2  -2   41.90   10.40
  -5   2   2   59.19   10.70
   5   2  -2   64.19   11.10
  -5   2   2   49.90   10.10
   4  -2  -2  158.98   25.50
   4  -2  -2  159.78   26.00
  -4  -2   2  151.38   25.40
   4  -2  -2  153.38   25.90
  -4  -2   2  138.49   25.60
  -4  -2   2  169.28   25.40
  -4  -2   2  132.39   25.60
  -4  -2   2  159.78   25.50
   4  -2  -2  142.39   25.60
  -4   2   2  169.18   25.70
   4   2  -2  133.09   25.50
  -4   2   2  162.78   25.50
   4   2  -2  156.98   25.10
   4   2  -2  151.08   25.80
   4   2  -2  156.98   25.70
  -4   2   2  155.68   25.30
   4   2  -2  151.88   25.80
  -4   2   2  147.09   25.70
   3  -2  -2 3109.49  476.85
   3  -2  -2 2820.52  476.85
   3  -2  -2 3036.70  477.05
   3  -2  -2 2949.90  477.05
  -3  -2   2 2956.40  476.95
  -3  -2   2 2993.50  476.65
  -3  -2   2 3052.19  476.85
  -3  -2   2 3122.09  476.95
  -3  -2   2 2911.21  476.65
   3   2  -2 2908.21  476.55
   3   2  -2 2939.71  476.85
  -3   2   2 2910.01  476.65
   3   2  -2 2894.11  476.85
  -3   2   2 2722.33  476.85
   3   2  -2 2876.11  477.05
  -3   2   2 2740.23  476.85
   3   2  -2 3030.50  476.95
  -3   2   2 2878.21  476.85
   2  -2  -2   99.59   15.70
   2  -2  -2   85.49   15.80
  -2  -2   2   89.69   15.70
  -2  -2   2   85.99   15.70
   2  -2  -2  109.29   16.00
   2  -2  -2  103.79   15.80
  -2  -2   2   91.89   15.70
  -2  -2   2   94.59   15.50
   2   2  -2  101.19   15.70
   2   2  -2  111.39   15.90
   2   2  -2   89.69   15.70
   2   2  -2   90.69   15.60
  -2   2   2   87.89   15.80
  -2   2   2   92.99   15.70
  -2   2   2   88.59   15.70
   2   2  -2   90.69   15.70
   1  -2  -2  448.86   71.29
   1  -2  -2  401.76   71.19
  -1  -2   2  455.65   71.29
   1  -2  -2  418.16   71.19
   1  -2  -2  429.66   71.29
  -1  -2   2  434.26   71.19
  -1  -2   2  478.05   71.29
  -1   2   2  447.66   71.19
   1   2  -2  434.06   71.09
   1   2  -2  464.35   71.19
   1   2  -2  455.55   71.19
  -1   2   2  423.16   71.29
   1   2  -2  422.86   71.19
   1   2  -2  411.06   71.19
   0  -2  -2  191.48   29.40
   0  -2   2  180.48   29.40
   0  -2  -2  191.88   29.50
   0  -2  -2  173.78   29.30
   0  -2  -2  180.28   29.40
   0  -2   2  181.78   29.30
   0   2  -2  159.48   29.40
   0   2   2  179.38   29.40
   0   2  -2  187.68   29.40
   0   2   2  190.68   29.40
   0   2  -2  168.68   29.30
   0   2  -2  177.48   29.40
   1  -2   2    2.10    0.80
  -1  -2  -2    1.70    0.80
   1  -2   2    0.00    0.70
   1  -2   2    2.60    1.00
  -1  -2  -2    4.00    0.80
  -1  -2  -2    1.00    1.10
  -1  -2  -2    1.10    0.80
   1   2   2    0.90    1.10
   1   2   2    2.60    1.00
  -1   2  -2    0.80    0.80
  -1   2  -2   -0.10    0.60
  -1   2  -2    0.60    1.00
   1   2   2    2.40    1.10
   1   2   2    3.00    0.90
  -1   2  -2    2.20    1.00
  -2  -2  -2  922.21  148.89
   2  -2   2  944.71  148.99
  -2  -2  -2  907.31  148.89
   2  -2   2  893.01  148.89
  -2  -2  -2  892.31  148.99
  -2  -2  -2  967.40  148.99
   2  -2   2  938.71  148.79
   2  -2   2  915.61  149.19
   2   2   2  892.31  148.89
  -2   2  -2  883.91  148.89
  -2   2  -2  923.51  148.99
  -2   2  -2  952.70  148.99
   2   2   2  909.01  148.99
  -2   2  -2  909.71  148.79
   2   2   2  926.51  148.89
   2   2   2  932.51  148.99
  -2   2  -2  864.61  148.69
  -3  -2  -2   22.30    4.80
  -3  -2  -2   26.30    5.40
  -3  -2  -2   30.00    5.10
   3  -2   2   19.40    5.10
  -3  -2  -2   26.10    5.20
   3  -2   2   29.60    5.70
  -3  -2  -2   28.50    5.20
   3  -2   2   34.50    5.30
   3   2   2   25.50    5.40
   3   2   2   28.50    5.40
  -3   2  -2   24.60    5.10
  -3   2  -2   23.80    4.90
   3   2   2   23.20    5.00
  -3   2  -2   32.10    5.50
   3   2   2   26.60    5.40
  -4  -2  -2    0.60    2.00
   4  -2   2    1.50    2.40
  -4  -2  -2    0.10    1.90
   4  -2   2    0.70    1.40
  -4  -2  -2   -0.50    1.30
   4  -2   2    3.60    1.70
   4  -2   2    2.40    2.20
  -4  -2  -2    0.50    1.60
  -4  -2  -2    0.40    1.30
  -4   2  -2    0.90    0.90
  -4   2  -2    0.20    1.70
   4   2   2    2.60    1.50
   4   2   2   -0.40    2.00
  -4   2  -2    0.00    1.50
  -4   2  -2    2.70    1.60
   4   2   2    3.40    2.30
   4   2   2    0.60    2.00
  -5  -2  -2  299.57   46.60
  -5  -2  -2  291.17   45.80
  -5  -2  -2  298.77   46.30
  -5  -2  -2  291.37   46.20
   5  -2   2  263.77   46.30
   5  -2   2  286.97   46.70
   5  -2   2  282.07   46.50
   5  -2   2  326.57   46.10
   5   2   2  267.17   46.50
  -5   2  -2  271.47   46.30
  -5   2  -2  248.68   46.10
  -5   2  -2  274.27   45.70
   5   2   2  238.48   46.30
   5   2   2  307.37   46.60
  -5   2  -2  260.97   46.30
   5   2   2  280.37   46.40
  -6  -2  -2  154.38   29.30
  -6  -2  -2  165.28   28.60
   6  -2   2  168.18   29.60
   6  -2   2  208.98   29.30
  -6  -2  -2  166.98   29.30
   6  -2   2  195.48   29.90
  -6  -2  -2  177.98   29.40
   6  -2   2  156.18   29.80
  -6   2  -2  146.89   29.40
  -6   2  -2  192.88   29.60
   6   2   2  182.58   29.80
  -6   2  -2  175.98   29.50
   6   2   2  194.48   29.70
   6   2   2  199.38   30.00
   6   2   2  171.68   30.50
   7  -2   2   15.50    6.50
   7  -2   2   19.30    6.30
  -7  -2  -2   36.10    6.00
  -7  -2  -2    5.20    4.70
   7  -2   2   14.00    4.90
  -7  -2  -2   11.10    4.70
  -7  -2  -2   20.60    5.30
   7   2   2   11.40    5.00
   7   2   2   23.90    6.10
   7   2   2   23.00    6.20
  -7   2  -2   15.60    5.30
   7   2   2   25.70    6.00
  -7   2  -2   22.50    5.20
   8  -2   2   59.49   12.00
   8  -2   2   45.40   12.40
  -8  -2  -2   63.09   11.70
  -8  -2  -2   71.59   12.00
   8  -2   2   50.19   12.30
  -8  -2  -2   57.89   11.70
   8   2   2   56.19   12.00
   8   2   2   38.90   12.00
   8   2   2   60.79   12.70
  -8   2  -2   61.29   11.60
   8   2   2   97.09   14.10
  -8   2  -2   46.80   11.50
   9  -2   2   -3.80    5.30
   9  -2   2   -1.70    3.90
  -9  -2  -2   -0.90    4.60
   9  -2   2    8.40    6.40
  -9  -2  -2   -3.10    5.10
  -9  -2  -2    0.70    4.10
   9  -2   2   -1.30    4.60
   9   2   2   -1.60    3.90
   9   2   2    2.10    4.90
  -9   2  -2    6.50    4.70
  -9   2  -2    0.40    3.90
   9   2   2    7.20    5.20
   9   2   2    0.70    5.30
  -9  -3   2   14.20    5.50
   9  -3  -2   -0.50    4.60
   9  -3  -2    6.00    5.90
   9  -3  -2    5.80    5.60
  -9  -3   2    4.10    5.10
   9  -3  -2    8.70    4.70
   9   3  -2    7.80    5.80
   9   3  -2    2.90    4.90
  -9   3   2    2.50    4.70
   9   3  -2    9.30    5.80
  -9   3   2   -1.10    3.70
  -9   3   2    3.70    4.50
   9   3  -2    7.00    5.00
  -8  -3   2    5.80    4.20
   8  -3  -2    5.00    5.70
  -8  -3   2    2.00    4.80
   8  -3  -2   11.90    5.60
   8  -3  -2    8.10    4.30
  -8  -3   2    3.10    3.80
   8   3  -2   11.60    4.80
   8   3  -2    5.80    4.70
  -8   3   2   14.70    5.10
  -8   3   2    6.10    4.20
   8   3  -2   19.20    6.10
   8   3  -2    9.40    5.20
  -8   3   2    7.60    4.40
   7  -3  -2   14.10    5.20
   7  -3  -2   12.20    4.10
  -7  -3   2    5.50    3.40
   7  -3  -2    4.80    3.20
  -7  -3   2    4.90    3.10
  -7  -3   2    1.80    3.30
   7  -3  -2    6.00    4.60
  -7  -3   2    1.90    3.70
  -7   3   2    1.00    3.20
   7   3  -2   11.60    4.90
  -7   3   2    4.60    3.80
   7   3  -2    7.40    4.10
   7   3  -2    4.30    3.40
  -7   3   2    7.50    3.30
   7   3  -2   -3.40    3.00
  -6  -3   2   70.09   13.30
   6  -3  -2   68.59   13.80
  -6  -3   2   58.89   12.30
  -6  -3   2   70.09   13.20
   6  -3  -2   88.39   14.80
  -6  -3   2   68.79   12.50
   6  -3  -2   66.19   12.90
   6  -3  -2   65.69   12.70
  -6   3   2   53.19   12.80
   6   3  -2   84.49   13.60
  -6   3   2   72.99   13.30
  -6   3   2   72.09   11.80
  -6   3   2   80.69   13.20
  -6   3   2   76.59   12.80
   6   3  -2   82.29   14.00
   6   3  -2   47.40   12.90
   6   3  -2   65.09   13.00
   5  -3  -2    6.20    3.30
   5  -3  -2    4.70    2.80
  -5  -3   2    0.80    2.40
   5  -3  -2    0.70    1.60
  -5  -3   2    5.80    2.10
  -5  -3   2    2.20    2.60
   5  -3  -2    4.50    2.40
  -5  -3   2    3.10    2.20
  -5   3   2    1.80    1.80
   5   3  -2    5.80    2.60
  -5   3   2    7.70    3.00
  -5   3   2    2.70    2.20
   5   3  -2   -1.20    1.80
  -5   3   2    4.50    2.60
   5   3  -2    4.60    2.70
   5   3  -2    6.80    2.80
  -4  -3   2   26.30    5.10
   4  -3  -2   16.70    5.00
   4  -3  -2   23.30    4.60
  -4  -3   2   15.20    4.70
  -4  -3   2   26.00    4.20
   4  -3  -2   22.00    5.30
   4  -3  -2   23.70    4.80
  -4  -3   2   21.20    4.60
   4   3  -2   23.90    5.30
  -4   3   2   29.50    5.30
   4   3  -2   10.20    4.40
  -4   3   2   16.80    4.40
  -4   3   2   21.40    4.10
   4   3  -2   26.10    5.00
   4   3  -2   17.70    4.90
  -4   3   2   24.30    4.80
   3  -3  -2  536.15   86.79
   3  -3  -2  547.25   86.49
   3  -3  -2  502.55   86.69
  -3  -3   2  604.64   86.59
  -3  -3   2  517.75   86.49
  -3  -3   2  524.65   86.09
  -3  -3   2  511.15   86.39
   3  -3  -2  508.75   85.99
  -3   3   2  514.05   86.29
   3   3  -2  522.55   86.59
   3   3  -2  574.14   86.49
   3   3  -2  592.14   86.59
  -3   3   2  490.35   86.39
  -3   3   2  511.15   86.49
   3   3  -2  517.55   86.19
   2  -3  -2   67.29   10.10
   2  -3  -2   50.69    9.50
  -2  -3   2   64.09   10.10
   2  -3  -2   70.39   10.40
  -2  -3   2   56.99   10.00
  -2  -3   2   56.09    9.20
   2  -3  -2   71.89   10.00
  -2  -3   2   59.89    9.90
  -2   3   2   54.39   10.10
  -2   3   2   62.59    9.70
   2   3  -2   57.39   10.00
   2   3  -2   48.10    9.50
   2   3  -2   62.49    9.70
   2   3  -2   55.99    9.80
   2   3  -2   45.40    9.40
  -2   3   2   51.89    9.50
  -1  -3   2 2025.10  325.17
  -1  -3   2 2017.40  324.97
   1  -3  -2 1949.60  325.07
   1  -3  -2 2127.19  325.07
   1  -3  -2 2022.80  325.17
  -1  -3   2 1975.50  325.07
   1  -3  -2 2013.70  325.17
   1   3  -2 1980.90  325.07
  -1   3   2 2006.20  325.07
   1   3  -2 1969.90  325.07
   1   3  -2 1969.00  324.97
   1   3  -2 1947.71  325.07
  -1   3   2 2006.90  325.17
   0  -3  -2  399.46   63.99
   0  -3  -2  389.46   64.09
   0  -3  -2  409.36   64.09
   0  -3  -2  398.96   63.99
   0  -3   2  390.16   64.09
   0  -3   2  401.36   63.99
   0   3  -2  407.36   64.09
   0   3  -2  341.57   63.89
   0   3   2  396.96   64.09
   0   3   2  401.36   64.09
   0   3  -2  381.26   64.09
   0   3   2  399.86   63.99
   0   3  -2  392.86   63.79
   1  -3   2  301.97   45.30
   1  -3   2  260.17   45.00
  -1  -3  -2  278.17   45.30
  -1  -3  -2  276.67   45.10
  -1  -3  -2  286.07   45.40
  -1  -3  -2  289.87   45.10
   1  -3   2  256.47   45.20
   1  -3   2  273.97   45.20
  -1  -3  -2  281.27   45.30
   1   3   2  270.17   45.20
  -1   3  -2  268.27   45.30
   1   3   2  280.37   45.30
  -1   3  -2  287.17   45.30
  -1   3  -2  281.27   45.30
   1   3   2  270.37   45.30
  -1   3  -2  263.17   45.10
   1   3   2  292.47   45.30
   2  -3   2    3.90    2.30
  -2  -3  -2    0.60    1.10
   2  -3   2    0.50    1.60
   2  -3   2   -0.60    1.10
   2  -3   2    2.30    1.10
  -2  -3  -2    1.80    1.20
  -2  -3  -2    1.50    1.20
   2   3   2    4.20    1.80
   2   3   2    0.50    1.30
  -2   3  -2    2.80    1.40
  -2   3  -2    1.10    0.80
  -2   3  -2    2.40    1.20
   2   3   2    1.40    1.20
   3  -3   2  125.69   17.90
   3  -3   2   90.99   18.10
  -3  -3  -2  109.79   17.70
  -3  -3  -2  117.69   18.00
   3  -3   2  102.19   18.00
  -3  -3  -2  114.29   18.00
  -3  -3  -2   99.89   17.70
   3  -3   2  103.69   17.60
   3   3   2   90.29   17.90
   3   3   2   94.09   18.00
  -3   3  -2  106.59   17.90
   3   3   2   95.99   17.80
  -3   3  -2  122.09   17.70
  -3   3  -2  115.59   18.10
  -3   3  -2  119.89   18.00
   3   3   2  103.39   17.90
   4  -3   2  157.48   26.60
   4  -3   2  153.08   26.30
   4  -3   2  145.19   26.20
  -4  -3  -2  172.28   26.00
  -4  -3  -2  169.38   26.00
   4  -3   2  145.99   26.00
  -4  -3  -2  167.18   26.20
  -4  -3  -2  164.28   26.20
   4   3   2  141.89   26.30
  -4   3  -2  156.98   26.30
   4   3   2  140.09   26.10
  -4   3  -2  154.58   26.20
  -4   3  -2  155.28   25.90
   4   3   2  148.39   26.30
   4   3   2  168.58   26.20
   5  -3   2    2.10    2.80
   5  -3   2   -0.50    2.50
   5  -3   2    0.80    1.90
  -5  -3  -2   -0.80    1.60
  -5  -3  -2    4.50    2.60
   5  -3   2    2.40    2.30
  -5  -3  -2    9.10    2.90
  -5  -3  -2   -0.20    1.70
   5   3   2    0.60    2.30
  -5   3  -2   -0.80    2.10
  -5   3  -2    1.20    2.10
   5   3   2    0.60    2.00
   5   3   2   -0.90    2.60
  -5   3  -2    2.80    2.50
   5   3   2    0.50    2.30
  -6  -3  -2   39.10    9.90
   6  -3   2   49.20   10.40
  -6  -3  -2   53.99   10.10
   6  -3   2   59.29   11.30
   6  -3   2   61.89   11.00
   6  -3   2   42.30    9.70
  -6  -3  -2   69.39   10.80
  -6  -3  -2   60.69    9.40
   6   3   2   58.39   11.00
  -6   3  -2   40.60    9.90
   6   3   2   57.69   10.70
  -6   3  -2   44.50   10.00
   6   3   2   59.39   11.10
  -6   3  -2   47.90   10.40
   6   3   2   50.59   10.30
   7  -3   2    2.20    3.80
   7  -3   2   -2.00    2.80
  -7  -3  -2   -2.40    2.60
  -7  -3  -2   -3.80    2.80
   7  -3   2   -0.60    2.80
  -7  -3  -2   -1.00    2.60
   7  -3   2   -1.70    4.10
  -7  -3  -2    2.40    3.10
   7   3   2    0.70    3.60
   7   3   2    5.00    3.90
  -7   3  -2   -3.10    2.50
   7   3   2   -1.30    3.70
   7   3   2    1.70    3.20
  -7   3  -2   -1.00    2.80
   8  -3   2   14.10    5.20
  -8  -3  -2   11.00    5.10
  -8  -3  -2    6.40    4.60
   8  -3   2   10.30    6.00
   8  -3   2   14.10    6.00
  -8   3  -2    1.70    3.60
  -8   3  -2   12.80    5.00
   8   3   2    3.70    4.40
   8   3   2    2.50    4.10
   8   3   2    8.20    5.90
   8   3   2    7.00    5.70
   9  -3   2   -0.40    5.70
   9  -3   2   15.70    7.90
  -9  -3  -2   11.10    6.70
   9  -3   2   15.40    6.00
  -9  -3  -2   13.10    5.70
   9  -3   2    1.60    5.30
   9   3   2    7.10    6.60
  -9   3  -2   14.10    5.40
   9   3   2    2.50    4.70
   9   3   2    9.60    5.80
  -9   3  -2    0.20    4.20
   9   3   2   21.80    6.50
  -9  -4   2    3.30    5.90
   9  -4  -2    0.30    4.30
   9  -4  -2    1.20    5.50
   9  -4  -2   12.90    7.10
   9   4  -2   13.00    5.80
   9   4  -2    0.90    4.30
  -9   4   2    8.70    4.90
   9   4  -2   10.70    6.10
  -9   4   2    8.70    5.70
  -9   4   2    8.20    5.10
   8  -4  -2   12.70    7.40
  -8  -4   2   18.10    7.00
   8  -4  -2   21.00    6.80
  -8  -4   2   18.80    6.40
   8  -4  -2   28.80    8.20
   8  -4  -2   26.50    7.00
   8   4  -2   34.40    7.60
  -8   4   2   18.40    6.90
   8   4  -2   19.10    7.60
  -8   4   2   41.00    7.80
   8   4  -2   35.80    7.60
  -8   4   2   33.60    7.10
   7  -4  -2   44.70   10.10
   7  -4  -2   46.00    9.90
  -7  -4   2   37.30    9.70
   7  -4  -2   41.90   10.70
  -7  -4   2   63.29    9.90
   7  -4  -2   63.09   11.80
  -7  -4   2   40.40    9.10
  -7  -4   2   46.70   10.30
   7   4  -2   43.90   10.10
  -7   4   2   33.80    9.70
   7   4  -2   69.59   11.00
  -7   4   2   45.50    9.80
   7   4  -2   74.89   11.80
  -7   4   2   48.70    9.70
   6  -4  -2    9.60    5.10
  -6  -4   2   10.40    4.30
   6  -4  -2    7.00    4.30
  -6  -4   2   22.00    4.20
  -6  -4   2   12.10    4.40
  -6  -4   2   30.90    5.90
   6  -4  -2   17.20    4.40
   6  -4  -2   21.00    4.90
   6   4  -2   19.70    5.20
   6   4  -2   22.00    5.20
  -6   4   2   16.70    5.00
  -6   4   2    8.80    4.10
  -6   4   2   15.20    4.20
   6   4  -2   25.70    6.00
  -6   4   2   22.60    5.10
   5  -4  -2   92.49   20.10
   5  -4  -2  104.09   19.60
   5  -4  -2  107.49   19.50
  -5  -4   2   99.29   19.70
  -5  -4   2  106.29   19.80
   5  -4  -2  115.29   20.40
  -5  -4   2  122.89   19.10
  -5  -4   2  118.59   18.60
   5   4  -2  111.69   19.70
   5   4  -2  113.09   20.10
   5   4  -2  119.49   19.90
  -5   4   2  106.69   18.40
  -5   4   2  116.29   19.10
  -5   4   2  118.69   19.00
  -5   4   2  107.09   19.80
  -4  -4   2   12.90    3.80
   4  -4  -2   17.00    4.80
  -4  -4   2   23.00    3.30
  -4  -4   2   20.70    4.00
   4  -4  -2   11.30    4.30
   4  -4  -2   13.70    3.80
  -4  -4   2   10.00    3.90
  -4   4   2   20.10    4.30
  -4   4   2   21.80    3.40
  -4   4   2   14.00    3.50
   4   4  -2   16.20    4.10
   4   4  -2    3.60    3.30
   4   4  -2    9.10    3.90
  -4   4   2   16.10    3.90
   3  -4  -2   34.80    6.90
  -3  -4   2   34.90    5.40
  -3  -4   2   42.90    6.70
   3  -4  -2   23.90    6.00
  -3  -4   2   23.30    6.00
   3  -4  -2   22.10    6.30
   3  -4  -2   42.40    6.10
  -3  -4   2   37.50    6.40
   3   4  -2   30.20    6.20
   3   4  -2   30.50    6.00
  -3   4   2   24.70    6.00
  -3   4   2   30.30    5.80
   3   4  -2   27.90    6.00
  -3   4   2   30.00    6.20
   3   4  -2   29.00    6.00
   3   4  -2   29.00    5.60
  -2  -4   2    5.60    1.90
   2  -4  -2    3.00    2.40
  -2  -4   2    8.00    2.40
   2  -4  -2    6.30    2.10
   2  -4  -2    9.90    2.20
  -2  -4   2    6.00    2.20
   2  -4  -2    6.20    2.80
  -2   4   2    8.20    2.10
  -2   4   2    4.60    1.70
   2   4  -2    7.90    2.20
   2   4  -2    7.90    2.20
  -2   4   2    7.70    2.60
   2   4  -2    9.50    2.00
   2   4  -2    2.40    1.70
   2   4  -2    0.60    1.70
  -1  -4   2  852.51  146.59
  -1  -4   2  906.11  146.49
  -1  -4   2  910.41  146.79
   1  -4  -2  900.51  146.79
   1  -4  -2  900.51  146.69
   1  -4  -2  919.51  146.69
  -1   4   2  879.01  146.59
   1   4  -2  879.01  146.59
   1   4  -2  948.11  146.69
  -1   4   2  885.51  146.79
   1   4  -2  874.11  146.69
   1   4  -2  950.70  146.59
   0  -4   2  896.11  147.09
   0  -4  -2  899.11  147.19
   0  -4  -2  929.51  147.09
   0  -4   2  900.51  146.99
   0  -4  -2  887.11  147.09
   0  -4   2  881.71  147.09
   0  -4   2  873.71  147.09
   0  -4  -2  896.91  147.09
   0   4  -2  888.51  146.79
   0   4  -2  901.41  147.19
   0   4   2  876.91  147.09
   0   4  -2  976.80  147.09
   0   4   2  903.21  147.19
   0   4   2  901.11  146.99
   0   4  -2  936.31  147.19
  -1  -4  -2 1626.74  276.67
   1  -4   2 1665.43  276.87
  -1  -4  -2 1707.73  276.87
  -1  -4  -2 1722.33  276.87
  -1  -4  -2 1743.63  276.97
   1  -4   2 1699.93  276.87
   1  -4   2 1670.63  276.57
   1  -4   2 1780.42  276.87
   1   4   2 1728.93  276.87
   1   4   2 1760.22  276.87
   1   4   2 1603.44  276.87
  -1   4  -2 1648.04  276.57
   1   4   2 1768.02  276.77
  -1   4  -2 1730.33  276.87
  -2  -4  -2   76.49   11.80
  -2  -4  -2   68.29   11.00
   2  -4   2   74.09   11.80
   2  -4   2   69.19   11.60
  -2  -4  -2   69.69   11.00
  -2  -4  -2   76.69   11.70
   2  -4   2   86.29   12.60
   2  -4   2   59.49   11.00
   2   4   2   69.19   11.70
   2   4   2   80.09   12.00
  -2   4  -2   56.79   10.70
   2   4   2   63.89   11.80
  -2   4  -2   66.69   11.00
   2   4   2   61.09   11.40
  -2   4  -2   58.19   11.60
  -3  -4  -2    1.60    2.00
  -3  -4  -2    7.70    2.80
  -3  -4  -2   14.40    2.30
   3  -4   2    9.70    3.50
   3  -4   2   21.30    3.80
   3  -4   2    5.40    2.00
   3  -4   2    4.80    2.30
  -3   4  -2    6.10    2.50
  -3   4  -2    2.40    2.00
   3   4   2   20.50    3.50
   3   4   2    5.40    2.60
   3   4   2    4.60    2.40
   3   4   2    5.80    2.10
  -3   4  -2    6.80    1.80
   4  -4   2   73.39   11.60
   4  -4   2   74.39   12.20
  -4  -4  -2   47.60   11.40
  -4  -4  -2   62.69   11.00
   4  -4   2   63.59   12.20
  -4  -4  -2   70.69   11.30
   4   4   2   59.79   11.60
  -4   4  -2   71.79   11.10
   4   4   2   49.70   11.50
  -4   4  -2   60.79   11.60
  -4   4  -2   55.39   11.50
   4   4   2   60.19   11.50
   5  -4   2   32.20    7.60
  -5  -4  -2   34.00    6.60
  -5  -4  -2   31.40    6.50
  -5  -4  -2   40.40    7.50
   5  -4   2   35.90    6.90
   5  -4   2   42.30    8.20
   5  -4   2   31.90    6.90
   5   4   2   37.00    7.60
  -5   4  -2   26.40    6.40
   5   4   2   28.90    7.00
  -5   4  -2   27.60    6.90
  -5   4  -2   29.90    6.90
   5   4   2   32.20    7.30
  -6  -4  -2   15.20    3.90
   6  -4   2   11.30    5.40
   6  -4   2    7.40    3.90
   6  -4   2   27.30    5.00
  -6  -4  -2   13.50    4.70
   6  -4   2   18.30    6.00
  -6  -4  -2    9.40    3.90
  -6   4  -2   13.30    4.50
   6   4   2    9.80    4.60
   6   4   2   12.20    4.90
  -6   4  -2   22.40    5.00
  -6   4  -2   23.60    4.80
   6   4   2    7.80    4.40
  -7  -4  -2    6.60    3.60
  -7  -4  -2    6.70    4.00
   7  -4   2    7.30    3.80
   7  -4   2   -1.00    2.10
   7  -4   2    9.70    5.30
   7  -4   2   -1.00    3.70
   7   4   2    2.00    3.60
   7   4   2    6.30    4.10
   7   4   2    2.40    2.60
  -7   4  -2   -1.70    3.00
  -7   4  -2    1.60    3.20
   8  -4   2   90.09   14.20
  -8  -4  -2   83.29   15.30
  -8  -4  -2   66.19   13.80
   8  -4   2   85.29   15.30
   8  -4   2  114.29   17.40
   8  -4   2   72.29   15.50
   8   4   2   51.19   14.20
  -8   4  -2   65.59   14.50
   8   4   2   84.09   15.40
   8   4   2   81.09   15.10
  -8   4  -2   53.19   13.70
  -9  -4  -2   -0.50    6.10
   9  -4   2    3.30    7.00
   9  -4   2    2.80    4.70
  -9  -4  -2    0.30    4.60
   9  -4   2    4.70    6.40
  -9   4  -2    4.80    4.70
   9   4   2   -1.90    3.90
  -9   4  -2   -5.90    4.60
   9   4   2    1.90    4.90
   9   4   2   -0.20    4.80
   9  -5  -2   43.10    9.40
   9  -5  -2   33.10   10.20
   9  -5  -2   36.50   10.50
  -9  -5   2   33.40    9.50
   9   5  -2   34.30    9.30
   9   5  -2   22.00    8.70
   9   5  -2   43.00    9.90
   9   5  -2   34.00   10.40
  -9   5   2   31.90    8.70
  -9   5   2   28.00    8.20
   8  -5  -2    9.70    5.90
   8  -5  -2   12.20    5.10
   8  -5  -2    3.20    4.80
   8  -5  -2    2.90    4.00
  -8  -5   2    0.90    4.70
  -8   5   2    6.20    4.60
   8   5  -2    6.60    4.50
   8   5  -2    2.60    4.40
  -8   5   2    3.80    4.70
   8   5  -2    2.80    4.60
  -8   5   2    9.10    4.60
   7  -5  -2   -2.80    3.40
   7  -5  -2    0.30    4.40
  -7  -5   2    1.30    2.80
  -7  -5   2    4.40    3.20
   7  -5  -2    3.20    3.50
   7  -5  -2    0.70    3.20
  -7  -5   2    4.70    3.70
  -7  -5   2    6.80    4.00
  -7   5   2    0.80    3.40
   7   5  -2    0.90    3.60
   7   5  -2    2.60    3.80
  -7   5   2   -1.50    3.30
   7   5  -2    2.30    3.60
  -7   5   2   -0.50    3.20
   6  -5  -2   -6.10    3.20
   6  -5  -2    3.10    3.50
  -6  -5   2   -1.40    2.70
  -6  -5   2    1.10    3.10
  -6  -5   2    2.10    2.30
   6  -5  -2   -1.20    2.40
  -6  -5   2   -0.80    2.80
   6  -5  -2    0.90    2.70
   6   5  -2    5.30    3.60
   6   5  -2   -1.90    2.40
  -6   5   2    0.30    2.70
  -6   5   2   -0.20    2.80
   6   5  -2   -0.80    2.70
  -6   5   2    2.50    3.00
  -6   5   2   -1.10    2.70
   5  -5  -2   33.90    9.40
   5  -5  -2   37.40    8.80
  -5  -5   2   43.10    9.40
   5  -5  -2   51.99   10.60
  -5  -5   2   50.69    9.60
  -5  -5   2   40.20    8.80
  -5  -5   2   62.89    8.40
   5   5  -2   38.00    9.20
   5   5  -2   61.79    9.80
   5   5  -2   48.20    9.50
  -5   5   2   50.89    8.90
  -5   5   2   65.39    9.70
  -5   5   2   54.19    9.60
  -5   5   2   38.60    7.60
   5   5  -2   44.90    9.20
  -4  -5   2  329.67   56.59
   4  -5  -2  336.17   56.89
  -4  -5   2  340.47   55.89
  -4  -5   2  345.17   56.49
   4  -5  -2  323.97   56.89
  -4  -5   2  311.07   56.49
   4  -5  -2  335.17   56.59
   4   5  -2  365.86   56.59
   4   5  -2  350.06   56.69
  -4   5   2  338.07   56.59
   4   5  -2  382.66   56.59
   4   5  -2  345.97   56.59
  -4   5   2  341.47   56.59
  -4   5   2  347.47   56.19
   3  -5  -2  224.48   34.80
   3  -5  -2  203.98   34.70
  -3  -5   2  191.08   34.40
  -3  -5   2  184.88   34.30
  -3  -5   2  222.08   34.50
   3  -5  -2  210.38   34.30
   3  -5  -2  194.98   34.40
   3   5  -2  195.58   34.40
  -3   5   2  225.68   34.40
   3   5  -2  182.98   34.20
  -3   5   2  217.38   34.70
  -3   5   2  211.08   34.10
  -3   5   2  202.58   34.50
   3   5  -2  239.18   34.60
   3   5  -2  215.68   34.50
   2  -5  -2    1.40    1.40
  -2  -5   2    2.00    1.90
  -2  -5   2   -0.70    1.70
   2  -5  -2    7.00    2.90
   2  -5  -2    1.90    1.70
  -2  -5   2   -0.60    1.30
   2  -5  -2    3.10    2.40
   2   5  -2   -1.70    1.40
   2   5  -2    0.30    1.50
   2   5  -2    4.20    1.90
   2   5  -2    0.20    1.50
  -2   5   2   -0.10    1.80
  -2   5   2    1.00    1.20
  -2   5   2    1.00    1.50
  -1  -5   2   31.90    7.90
   1  -5  -2   42.60    8.20
  -1  -5   2   57.59    8.50
   1  -5  -2   40.10    8.00
   1  -5  -2   53.79    8.70
  -1   5   2   42.90    8.40
   1   5  -2   52.49    8.10
   1   5  -2   46.90    8.20
  -1   5   2   37.10    7.80
   0  -5   2  107.69   20.20
   0  -5  -2  115.29   20.20
   0  -5   2  131.99   20.10
   0  -5   2  113.29   20.20
   0  -5  -2  109.79   20.10
   0  -5   2  126.29   20.30
   0  -5  -2  133.69   20.20
   0  -5  -2  123.89   20.40
   0   5   2  119.49   20.30
   0   5   2  137.79   20.10
   0   5  -2  119.19   20.20
   0   5   2  117.29   20.30
   0   5  -2  119.99   19.80
   0   5  -2  111.59   20.20
   1  -5   2    2.60    1.80
  -1  -5  -2   -1.20    1.20
   1  -5   2    1.00    1.20
  -1  -5  -2   -0.50    1.90
  -1  -5  -2   -0.90    1.10
   1  -5   2    0.30    1.40
   1  -5   2    0.70    1.20
  -1  -5  -2    0.80    1.30
   1   5   2    1.30    1.50
   1   5   2    6.80    2.00
  -1   5  -2   -1.20    1.00
  -1   5  -2    0.10    1.40
   1   5   2    0.70    1.60
  -2  -5  -2   96.19   18.30
   2  -5   2  119.49   18.70
  -2  -5  -2  117.09   18.20
  -2  -5  -2  109.09   17.70
  -2  -5  -2  103.29   17.50
   2  -5   2   99.69   17.90
   2  -5   2  119.19   17.80
  -2  -5  -2   99.49   17.80
   2   5   2   93.79   17.70
   2   5   2  110.59   17.90
  -2   5  -2   98.49   17.90
  -2   5  -2  107.59   17.60
   2   5   2  111.29   18.00
   2   5   2   98.69   17.80
   3  -5   2  252.97   40.90
   3  -5   2  257.57   41.30
   3  -5   2  276.47   41.20
   3  -5   2  257.87   41.70
  -3  -5  -2  255.87   40.80
  -3  -5  -2  212.98   41.10
  -3  -5  -2  259.97   41.10
  -3  -5  -2  245.28   40.80
   3   5   2  268.87   41.10
   3   5   2  233.88   41.20
   3   5   2  237.68   41.20
  -3   5  -2  243.18   40.50
   3   5   2  233.98   41.20
  -3   5  -2  246.88   41.30
  -3   5  -2  251.17   41.00
   4  -5   2  268.37   46.10
  -4  -5  -2  262.97   45.20
  -4  -5  -2  285.47   45.50
   4  -5   2  294.47   45.90
   4  -5   2  286.97   45.60
   4  -5   2  289.17   45.20
  -4  -5  -2  275.87   45.70
   4   5   2  254.07   45.70
  -4   5  -2  294.27   45.80
  -4   5  -2  299.77   45.10
  -4   5  -2  259.07   45.70
   4   5   2  281.47   45.60
   4   5   2  250.17   45.70
  -4   5  -2  264.37   45.50
   4   5   2  244.88   45.70
  -5  -5  -2    1.70    2.10
  -5  -5  -2    1.80    2.70
   5  -5   2    2.50    2.60
   5  -5   2    4.80    2.30
   5  -5   2    0.50    3.30
  -5  -5  -2   -1.10    2.00
   5  -5   2    1.50    3.00
   5   5   2   -0.20    2.20
  -5   5  -2    2.50    2.30
   5   5   2    2.00    2.80
  -5   5  -2   -0.60    2.20
   5   5   2   -1.90    2.20
  -5   5  -2   -1.30    2.30
   5   5   2   -0.70    2.90
   6  -5   2   25.40    5.00
  -6  -5  -2   12.90    4.70
  -6  -5  -2   10.50    3.80
   6  -5   2    6.90    4.00
  -6  -5  -2    9.30    3.30
   6  -5   2   20.60    6.10
   6  -5   2    9.20    5.20
  -6  -5  -2   15.90    4.20
  -6   5  -2   11.80    4.60
  -6   5  -2    3.80    3.90
   6   5   2   11.60    4.60
   6   5   2   24.50    5.30
   6   5   2    7.80    4.20
   7  -5   2    3.80    4.70
  -7  -5  -2    0.50    3.00
   7  -5   2   -0.20    3.00
   7  -5   2    2.00    3.80
  -7  -5  -2    4.40    4.00
  -7  -5  -2    2.50    3.50
   7  -5   2    2.40    4.20
   7   5   2    3.20    4.50
   7   5   2   -1.20    3.00
  -7   5  -2    1.40    3.30
  -7   5  -2    4.10    3.50
   7   5   2   -3.10    3.10
   8  -5   2    4.80    5.70
   8  -5   2    4.00    5.10
  -8  -5  -2    2.20    4.20
  -8  -5  -2   17.90    6.30
   8  -5   2    1.10    4.60
   8  -5   2    8.70    5.00
  -8  -5  -2   -1.00    4.30
  -8   5  -2    5.60    4.40
   8   5   2    3.70    4.20
   8   5   2    2.90    5.00
   8   5   2   14.20    6.10
  -8   5  -2   17.40    5.90
   8  -6  -2    9.20    5.00
  -8  -6   2    6.30    5.50
   8  -6  -2    8.80    4.50
   8  -6  -2   14.10    7.20
  -8  -6   2    0.10    4.80
   8  -6  -2   10.30    6.50
  -8   6   2   -2.30    4.40
  -8   6   2    0.90    3.90
   8   6  -2   -2.80    5.20
   8   6  -2    2.50    4.70
   8   6  -2   12.80    6.20
   8   6  -2    3.70    4.60
  -8   6   2   -2.60    4.30
   7  -6  -2    4.10    5.00
   7  -6  -2   -0.40    3.30
   7  -6  -2    6.10    3.80
   7  -6  -2    6.10    5.20
  -7  -6   2    9.70    4.80
  -7  -6   2    4.60    4.20
  -7   6   2    7.00    4.00
   7   6  -2   -2.70    3.10
   7   6  -2    2.30    3.60
   7   6  -2    1.30    4.10
   7   6  -2   -0.60    4.90
  -7   6   2   -0.10    3.00
  -7   6   2    9.30    4.50
   6  -6  -2   -1.50    3.10
  -6  -6   2    0.10    3.60
   6  -6  -2    0.20    2.70
   6  -6  -2    8.30    3.90
   6  -6  -2   -5.10    3.00
  -6  -6   2   11.00    3.80
  -6   6   2   -0.70    2.70
  -6   6   2    2.90    2.60
  -6   6   2    2.90    3.20
   6   6  -2   -2.30    2.80
   6   6  -2   -1.10    3.80
  -6   6   2    2.60    3.40
   6   6  -2   -0.20    2.80
   6   6  -2    1.30    3.10
  -5  -6   2   21.50    3.80
   5  -6  -2    4.80    4.80
   5  -6  -2   29.90    6.90
  -5  -6   2   22.70    5.10
  -5  -6   2   15.80    5.40
   5  -6  -2   18.20    5.00
  -5  -6   2   10.90    4.70
   5   6  -2   36.10    6.10
   5   6  -2   13.30    5.00
   5   6  -2   20.50    5.30
   5   6  -2   22.30    5.40
  -5   6   2   15.40    4.30
  -5   6   2   23.80    5.30
  -5   6   2   20.90    5.30
   4  -6  -2   44.10    7.70
  -4  -6   2   25.10    7.60
  -4  -6   2   51.79    8.40
  -4  -6   2   46.10    8.40
   4  -6  -2   37.50    7.90
   4  -6  -2   43.80    8.90
   4  -6  -2   29.20    8.40
   4   6  -2   53.59    8.60
   4   6  -2   52.09    8.20
  -4   6   2   32.40    7.90
   4   6  -2   28.90    7.60
   4   6  -2   33.00    7.80
  -4   6   2   36.40    7.80
  -4   6   2   36.00    7.10
  -3  -6   2  204.18   37.20
   3  -6  -2  186.98   37.10
  -3  -6   2  248.28   37.40
   3  -6  -2  212.08   37.50
   3  -6  -2  244.98   37.70
   3  -6  -2  248.58   37.20
  -3   6   2  204.98   37.40
   3   6  -2  211.68   37.20
  -3   6   2  237.38   37.20
  -3   6   2  221.38   36.70
   3   6  -2  219.28   37.20
   3   6  -2  237.68   37.10
   3   6  -2  231.38   37.30
   2  -6  -2  425.26   69.69
  -2  -6   2  430.76   69.59
   2  -6  -2  412.36   69.79
  -2  -6   2  458.95   69.59
   2  -6  -2  418.76   69.49
   2  -6  -2  407.46   69.49
  -2   6   2  430.16   69.29
  -2   6   2  417.96   69.69
  -2   6   2  433.06   69.09
   2   6  -2  429.06   69.49
   2   6  -2  439.06   69.49
   2   6  -2  411.96   69.49
   2   6  -2  391.56   69.29
  -1  -6   2  728.73  118.89
  -1  -6   2  744.53  118.69
   1  -6  -2  707.63  118.79
  -1  -6   2  763.32  118.69
   1  -6  -2  739.73  118.99
   1  -6  -2  779.82  118.79
  -1  -6   2  742.03  118.89
   1   6  -2  763.62  118.69
  -1   6   2  731.93  118.89
   1   6  -2  700.43  118.29
  -1   6   2  642.54  118.49
   1   6  -2  713.93  118.79
   0  -6  -2  145.29   26.80
   0  -6   2  172.38   26.50
   0  -6   2  152.98   26.60
   0  -6  -2  159.38   26.60
   0  -6   2  171.88   26.80
   0  -6  -2  148.79   26.70
   0  -6   2  161.18   26.80
   0  -6  -2  153.18   26.50
   0   6   2  160.28   26.70
   0   6  -2  171.38   26.80
   0   6   2  155.48   26.40
   0   6  -2  159.68   26.10
   0   6  -2  162.08   26.60
   0   6   2  155.08   26.70
  -1  -6  -2  358.76   56.19
   1  -6   2  325.77   55.79
  -1  -6  -2  342.57   56.29
  -1  -6  -2  329.37   56.39
   1  -6   2  344.07   56.29
   1  -6   2  349.27   56.19
   1  -6   2  372.76   56.29
  -1  -6  -2  346.07   56.09
   1   6   2  291.77   56.09
   1   6   2  342.57   56.19
  -1   6  -2  354.86   56.19
  -1   6  -2  345.97   55.79
   2  -6   2   54.69   10.80
   2  -6   2   60.09   11.10
  -2  -6  -2   65.99   11.70
  -2  -6  -2   57.39   10.60
   2  -6   2   81.59   11.70
  -2  -6  -2   74.89   11.50
  -2  -6  -2   62.99   11.10
   2   6   2   48.80   10.80
  -2   6  -2   47.70   10.80
   2   6   2   48.10   10.90
  -2   6  -2   63.59   11.30
   2   6   2   55.79   10.80
  -2   6  -2   59.49   10.50
   2   6   2   68.89   11.30
  -3  -6  -2   19.30    4.10
  -3  -6  -2   21.30    4.50
  -3  -6  -2    8.20    4.40
  -3  -6  -2   25.80    4.20
   3  -6   2   10.80    5.10
   3  -6   2   14.00    4.50
  -3  -6  -2   26.10    5.00
   3  -6   2    9.20    4.10
   3  -6   2   19.10    4.20
   3   6   2   15.50    4.30
   3   6   2   27.50    5.30
  -3   6  -2    8.70    4.20
   3   6   2   20.20    4.70
   3   6   2   32.10    5.60
  -3   6  -2   19.10    4.10
   4  -6   2   -1.10    1.90
  -4  -6  -2   -2.30    1.60
  -4  -6  -2   -0.20    1.90
   4  -6   2    3.80    3.40
   4  -6   2   -0.70    2.60
  -4  -6  -2   -0.10    2.40
   4  -6   2    0.10    2.00
  -4  -6  -2    2.00    2.30
   4   6   2    1.70    2.60
   4   6   2   -2.70    2.20
  -4   6  -2    2.20    2.00
  -4   6  -2    0.40    2.10
   4   6   2   -1.20    2.00
   4   6   2    0.40    3.10
  -4   6  -2   -0.50    1.50
  -5  -6  -2   -0.30    2.20
   5  -6   2   -1.00    2.40
  -5  -6  -2   -1.40    2.10
   5  -6   2   -0.20    2.30
   5  -6   2    7.00    4.30
  -5  -6  -2   11.50    3.90
  -5  -6  -2    2.40    2.90
   5   6   2    1.30    2.80
  -5   6  -2   -1.80    2.30
   5   6   2   -2.70    2.30
  -5   6  -2    2.60    3.20
   5   6   2   -2.40    2.80
   5   6   2   -1.80    2.30
   6  -6   2   19.70    6.00
   6  -6   2    2.60    3.50
  -6  -6  -2    8.20    3.70
   6  -6   2   24.20    5.10
   6  -6   2   13.70    5.70
  -6  -6  -2    8.90    4.70
  -6  -6  -2    7.40    4.00
   6   6   2   11.30    4.90
   6   6   2   11.70    4.30
   6   6   2   17.50    5.30
  -6   6  -2    3.80    3.90
   6   6   2    5.40    5.30
  -6   6  -2   10.20    4.40
  -7  -6  -2    4.20    4.30
   7  -6   2    4.90    5.00
   7  -6   2    4.50    3.10
  -7  -6  -2    0.40    4.10
   7  -6   2    2.30    5.40
   7  -6   2   -4.20    3.00
  -7  -6  -2    2.10    3.50
   7   6   2   -2.00    3.40
  -7   6  -2   -2.60    2.80
  -7   6  -2    4.70    3.90
   7   6   2    1.70    3.30
   7   6   2   -0.90    3.50
   7   6   2    0.40    4.80
   8  -6   2   23.70    6.20
   8  -6   2   -1.40    3.70
   8  -6   2   -4.30    5.40
   8  -6   2    1.30    4.70
  -8  -6  -2   -0.10    4.90
  -8   6  -2    5.10    3.90
  -8   6  -2    3.10    4.30
   8   6   2   -1.80    3.70
   8   6   2    6.00    5.00
   8   6   2    4.10    6.60
   8   6   2    8.00    5.30
   8  -7  -2   -1.70    5.70
   8  -7  -2   -1.70    4.70
  -8  -7   2    1.00    4.70
  -8  -7   2    7.90    5.70
   8  -7  -2    3.50    5.00
   8  -7  -2    0.60    4.10
  -8   7   2    0.00    4.00
   8   7  -2   -0.30    4.40
   8   7  -2    2.00    5.40
   8   7  -2    5.90    4.70
  -8   7   2   -1.70    3.40
   8   7  -2    0.20    4.40
  -7  -7   2   39.60   10.60
   7  -7  -2   28.70   10.20
  -7  -7   2   53.69   12.10
   7  -7  -2   42.50   11.70
   7  -7  -2   88.09   13.60
   7  -7  -2   56.09   11.40
   7   7  -2   86.99   12.50
   7   7  -2   57.79   11.90
   7   7  -2   60.89   11.60
  -7   7   2   57.49   11.10
  -7   7   2   57.09   11.40
   7   7  -2   44.70   11.20
  -6  -7   2    0.60    3.50
   6  -7  -2   -2.70    3.00
   6  -7  -2    0.60    4.20
   6  -7  -2    0.10    3.70
  -6  -7   2   -1.40    3.50
   6  -7  -2   -2.70    2.50
  -6   7   2    1.50    3.30
   6   7  -2   -1.00    3.20
   6   7  -2   -0.80    2.30
  -6   7   2    2.80    3.30
   6   7  -2    2.90    3.90
  -6   7   2   -2.40    3.50
  -6   7   2    0.30    3.10
   6   7  -2   -5.20    3.90
   5  -7  -2    2.20    3.40
  -5  -7   2    9.50    4.20
   5  -7  -2    8.70    5.00
   5  -7  -2    3.60    3.80
  -5  -7   2    6.50    3.40
   5   7  -2    6.40    3.70
   5   7  -2    4.90    3.50
  -5   7   2    4.10    3.50
   5   7  -2    4.20    3.60
   5   7  -2    8.50    3.90
  -5   7   2    5.80    3.00
  -5   7   2    9.30    4.00
   4  -7  -2   34.50    8.20
  -4  -7   2   43.30    8.10
   4  -7  -2   44.00    8.70
   4  -7  -2   39.40    7.20
  -4  -7   2   26.30    7.10
   4  -7  -2   29.70    7.40
  -4   7   2   26.10    6.80
   4   7  -2   33.20    7.50
  -4   7   2   11.90    6.50
  -4   7   2   44.90    6.60
   4   7  -2   35.40    7.30
   4   7  -2   28.70    7.10
   4   7  -2   56.19    8.60
  -3  -7   2    4.60    2.50
  -3  -7   2   -0.70    1.60
   3  -7  -2    0.30    2.90
   3  -7  -2    2.30    3.20
   3  -7  -2    0.80    2.40
   3  -7  -2   -0.30    1.50
   3   7  -2    2.60    2.00
   3   7  -2    3.70    2.40
  -3   7   2   -3.10    2.30
  -3   7   2   -0.10    1.70
   3   7  -2   -0.40    1.60
   3   7  -2    1.00    2.10
  -3   7   2    1.10    2.40
  -2  -7   2   94.49   15.20
  -2  -7   2   62.89   14.90
   2  -7  -2   87.89   15.90
   2  -7  -2   91.79   16.10
   2  -7  -2   99.49   15.30
   2  -7  -2   69.89   15.00
  -2  -7   2   83.69   15.30
  -2   7   2   77.89   15.30
  -2   7   2   90.59   14.80
   2   7  -2   76.89   14.90
   2   7  -2   84.39   15.30
   2   7  -2   88.29   15.00
  -2   7   2   85.29   14.10
  -1  -7   2  252.17   47.20
   1  -7  -2  263.57   47.30
  -1  -7   2  287.97   47.10
  -1  -7   2  266.57   47.20
  -1  -7   2  307.37   47.20
   1  -7  -2  276.67   47.10
   1  -7  -2  304.97   47.30
  -1   7   2  310.47   46.90
   1   7  -2  325.97   47.40
   1   7  -2  304.87   47.10
   1   7  -2  255.07   46.50
  -1   7   2  283.77   47.30
   0  -7  -2  287.97   45.70
   0  -7   2  251.27   45.30
   0  -7   2  266.37   45.50
   0  -7   2  283.97   45.20
   0  -7  -2  284.47   45.30
   0  -7  -2  274.37   45.50
   0  -7   2  290.07   45.70
   0  -7  -2  269.77   45.40
   0   7   2  284.27   45.10
   0   7  -2  269.37   45.50
   0   7   2  277.57   45.60
   0   7  -2  277.47   44.80
   0   7   2  260.67   45.50
   0   7  -2  260.47   45.30
  -1  -7  -2  140.59   22.70
   1  -7   2  117.69   22.10
   1  -7   2  125.59   21.60
  -1  -7  -2  121.59   21.50
  -1  -7  -2  132.79   21.80
   1  -7   2  145.49   22.70
  -1  -7  -2  138.49   21.50
   1  -7   2  129.49   21.20
   1   7   2  116.39   21.60
   1   7   2  114.89   21.20
   1   7   2  128.69   22.40
  -1   7  -2  123.29   21.00
  -1   7  -2  140.59   21.70
  -2  -7  -2   20.30    3.90
  -2  -7  -2   19.70    4.40
   2  -7   2    9.10    3.70
   2  -7   2   13.50    4.30
  -2  -7  -2    5.50    3.60
  -2  -7  -2   10.40    3.70
   2  -7   2   10.40    3.80
  -2   7  -2   15.30    4.20
  -2   7  -2   15.40    4.20
   2   7   2    6.20    3.40
   2   7   2   15.80    4.10
  -2   7  -2   14.80    3.30
   2   7   2   16.20    4.00
   3  -7   2  267.87   49.50
   3  -7   2  315.67   49.40
   3  -7   2  271.57   49.99
  -3  -7  -2  266.87   49.50
  -3  -7  -2  307.87   49.70
  -3  -7  -2  288.87   49.20
   3  -7   2  339.07   49.99
  -3  -7  -2  276.07   49.80
   3   7   2  312.17   49.70
   3   7   2  339.07   49.80
  -3   7  -2  322.97   49.30
  -3   7  -2  271.17   49.70
   3   7   2  290.07   49.70
   3   7   2  312.27   49.60
   4  -7   2    2.80    2.80
   4  -7   2    1.90    3.60
   4  -7   2    7.30    2.80
  -4  -7  -2    2.90    2.60
  -4  -7  -2    5.00    3.00
   4  -7   2    5.30    4.10
  -4  -7  -2    2.90    3.20
  -4  -7  -2    2.90    3.30
  -4   7  -2    2.40    2.10
   4   7   2    1.80    3.00
   4   7   2    2.40    2.50
  -4   7  -2    2.80    2.40
   4   7   2    2.60    3.00
  -4   7  -2    1.30    2.40
   4   7   2    0.00    1.90
  -5  -7  -2   13.40    4.80
   5  -7   2   11.40    5.40
  -5  -7  -2    9.20    3.90
  -5  -7  -2   11.00    4.70
   5  -7   2   14.30    5.70
  -5  -7  -2   18.90    4.00
   5  -7   2    5.50    3.70
  -5  -7  -2    8.50    3.40
  -5   7  -2    7.70    4.00
   5   7   2    3.10    3.60
  -5   7  -2   10.80    4.50
   5   7   2   17.50    5.60
   5   7   2    7.50    4.20
   5   7   2    4.80    3.70
   6  -7   2    2.60    3.60
  -6  -7  -2    1.40    3.70
   6  -7   2   -2.00    3.50
  -6  -7  -2    9.00    4.80
   6  -7   2    4.70    4.00
  -6  -7  -2    9.10    3.70
   6  -7   2    1.50    5.30
  -6  -7  -2    8.40    4.60
   6   7   2    6.70    3.60
   6   7   2    5.70    5.20
  -6   7  -2    4.10    3.70
   6   7   2    1.40    3.50
   6   7   2    7.80    4.10
  -6   7  -2    1.30    3.50
  -7  -7  -2   -1.90    4.30
   7  -7   2   -0.30    3.70
  -7  -7  -2   -1.70    4.00
   7  -7   2   -4.80    3.90
  -7  -7  -2   -0.60    4.10
   7  -7   2   -5.10    3.70
   7  -7   2   -3.30    5.30
   7   7   2   -1.90    3.40
   7   7   2    2.70    4.20
  -7   7  -2    0.80    3.60
   7   7   2    4.30    4.70
   7   7   2   -1.20    5.40
  -7   7  -2    3.40    3.30
   8  -7   2   19.20    8.30
  -8  -7  -2    9.40    7.00
  -8  -7  -2   28.00    8.80
   8  -7   2   18.90    8.50
   8  -7   2   25.90    7.00
   8  -7   2    8.70    6.90
   8   7   2   41.00   10.30
   8   7   2   34.60    8.10
  -8   7  -2   37.00    8.30
   8   7   2   26.20    8.10
   8   7   2   25.90    7.50
  -8   7  -2   23.30    7.40
  -8  -8   2   -0.30    5.20
  -8  -8   2   -1.90    6.00
   8  -8  -2    0.20    4.00
   8  -8  -2   -0.80    5.50
   8  -8  -2   -4.00    4.60
   8  -8  -2    2.60    6.40
   8   8  -2   -1.50    4.30
   8   8  -2   -0.20    5.50
  -8   8   2   -0.10    4.20
   8   8  -2   -5.60    6.40
  -8   8   2    9.90    5.70
   8   8  -2   -2.50    4.00
   7  -8  -2   69.29   14.50
   7  -8  -2   70.29   15.80
   7  -8  -2  103.69   16.00
   7  -8  -2   73.79   16.00
  -7  -8   2   79.99   15.50
   7   8  -2   97.59   16.00
   7   8  -2   52.19   14.40
  -7   8   2   74.49   15.30
  -7   8   2   73.69   14.80
   7   8  -2   75.99   15.50
   7   8  -2   63.09   14.70
  -6  -8   2    8.60    4.90
   6  -8  -2    5.50    5.80
   6  -8  -2   13.90    4.90
  -6  -8   2   10.90    5.60
  -6  -8   2    7.50    4.70
   6  -8  -2    7.80    5.50
   6  -8  -2   20.20    6.20
  -6   8   2   28.70    6.00
  -6   8   2   10.00    5.20
   6   8  -2   14.00    5.50
  -6   8   2   10.50    5.30
   6   8  -2   26.00    6.60
   6   8  -2   27.70    6.50
   6   8  -2   14.00    5.60
  -5  -8   2  179.38   33.90
   5  -8  -2  198.08   35.60
  -5  -8   2  198.28   33.60
   5  -8  -2  168.18   35.30
   5  -8  -2  226.78   34.30
  -5  -8   2  182.58   35.00
  -5   8   2  224.88   33.90
   5   8  -2  193.28   34.10
   5   8  -2  161.98   34.50
   5   8  -2  232.58   34.00
   5   8  -2  225.68   34.20
  -5   8   2  191.18   33.30
  -5   8   2  201.18   34.20
   4  -8  -2  198.88   33.10
  -4  -8   2  181.78   33.50
   4  -8  -2  191.88   34.00
   4  -8  -2  202.08   32.60
  -4  -8   2  198.28   32.20
  -4  -8   2  210.38   32.70
   4  -8  -2  173.98   32.10
   4   8  -2  193.08   32.40
  -4   8   2  201.08   32.40
   4   8  -2  190.58   32.50
  -4   8   2  212.68   32.80
  -4   8   2  175.38   31.50
   4   8  -2  174.88   33.10
   4   8  -2  197.28   32.30
  -3  -8   2    6.80    3.80
   3  -8  -2    4.80    4.30
   3  -8  -2    2.90    2.40
  -3  -8   2    3.80    2.60
   3  -8  -2    8.30    3.40
   3  -8  -2    3.50    3.80
  -3  -8   2   11.20    3.70
  -3  -8   2    8.40    3.20
  -3   8   2    3.90    3.60
  -3   8   2    4.70    2.20
  -3   8   2    1.80    2.90
   3   8  -2   -3.50    2.10
   3   8  -2    2.30    2.50
   3   8  -2    2.90    2.80
   2  -8  -2  277.17   43.20
   2  -8  -2  278.87   42.70
  -2  -8   2  252.67   42.90
   2  -8  -2  235.58   42.60
  -2  -8   2  252.17   42.50
  -2  -8   2  219.88   42.50
  -2  -8   2  243.38   42.80
   2  -8  -2  261.87   43.10
   2   8  -2  269.27   42.90
   2   8  -2  272.07   42.00
   2   8  -2  224.68   42.40
  -2   8   2  264.07   42.00
  -2   8   2  267.67   42.90
  -2   8   2  258.37   42.30
  -1  -8   2  104.59   19.90
  -1  -8   2   86.19   19.80
  -1  -8   2  134.59   20.40
   1  -8  -2  103.29   20.10
   1  -8  -2  128.09   20.30
  -1  -8   2  135.49   20.90
   1  -8  -2  113.99   20.70
  -1   8   2  115.99   19.10
   1   8  -2  100.89   20.10
  -1   8   2  119.79   20.40
   1   8  -2  117.99   20.00
   1   8  -2  112.79   18.80
   0  -8  -2   -1.50    1.80
   0  -8   2    1.50    2.60
   0  -8   2    2.70    2.40
   0  -8   2   -4.30    1.60
   0  -8  -2    0.20    1.50
   0  -8  -2    2.10    2.90
   0  -8  -2   -0.90    2.30
   0  -8   2   -2.20    1.80
   0   8   2   -1.20    2.20
   0   8  -2   -1.30    1.50
   0   8   2   -0.70    2.20
   0   8   2   -1.60    1.80
   0   8  -2   -2.00    1.80
   1  -8   2   11.10    3.00
  -1  -8  -2    9.10    3.60
  -1  -8  -2    4.60    3.60
   1  -8   2   10.60    3.80
  -1  -8  -2    6.90    3.10
   1  -8   2    5.40    3.30
  -1  -8  -2    8.70    3.60
   1  -8   2   17.30    4.60
   1   8   2   10.10    3.10
  -1   8  -2    8.30    3.50
   1   8   2   14.80    3.80
  -1   8  -2    3.40    2.40
   1   8   2    8.80    3.30
  -2  -8  -2   28.30    6.90
   2  -8   2   37.70    7.20
  -2  -8  -2   23.50    6.80
  -2  -8  -2   30.90    7.20
  -2  -8  -2   45.20    7.10
   2  -8   2   24.00    7.20
   2   8   2   36.70    7.10
  -2   8  -2   22.80    6.40
  -2   8  -2   35.20    7.20
   2   8   2   23.40    6.50
  -2   8  -2   33.00    6.10
  -3  -8  -2   33.10    6.40
   3  -8   2   35.30    8.30
  -3  -8  -2   29.60    6.90
   3  -8   2   32.20    6.90
   3  -8   2   24.70    6.80
  -3  -8  -2   24.40    6.30
   3  -8   2   48.80    7.30
  -3  -8  -2   12.10    6.30
  -3   8  -2   19.40    6.40
   3   8   2   34.80    7.20
   3   8   2   40.60    7.30
  -3   8  -2   27.20    6.00
   3   8   2   23.50    6.40
   4  -8   2   -1.80    3.50
  -4  -8  -2    2.10    2.80
   4  -8   2    7.80    4.70
   4  -8   2    5.10    3.30
  -4  -8  -2    7.00    3.70
  -4  -8  -2    7.40    3.70
   4  -8   2    5.10    3.20
  -4  -8  -2   -0.10    3.30
   4   8   2    5.60    3.60
  -4   8  -2    7.70    3.80
   4   8   2   11.70    4.10
   4   8   2    7.70    3.90
  -4   8  -2   -1.70    2.70
  -4   8  -2    1.60    3.20
   4   8   2    2.70    3.20
   5  -8   2   -1.40    3.60
   5  -8   2    0.70    4.90
  -5  -8  -2   -2.10    3.50
   5  -8   2   10.40    4.20
  -5  -8  -2    2.50    4.20
   5  -8   2    5.50    3.40
  -5  -8  -2    3.50    3.40
  -5  -8  -2    9.70    4.30
   5   8   2    6.10    3.50
  -5   8  -2    1.50    3.30
  -5   8  -2    6.40    3.40
   5   8   2   -3.70    3.40
   5   8   2   -1.00    3.10
   5   8   2   -0.60    3.10
  -6  -8  -2   13.30    5.90
  -6  -8  -2   15.20    5.60
   6  -8   2   12.80    6.20
  -6  -8  -2   16.50    6.10
   6  -8   2   15.00    5.30
   6  -8   2   12.40    6.30
  -6   8  -2    9.30    5.00
   6   8   2    5.50    4.80
   6   8   2    6.10    4.90
  -6   8  -2   11.30    5.40
   6   8   2    6.10    4.40
   6   8   2   20.00    6.70
   7  -8   2    1.40    4.40
   7  -8   2    2.50    5.70
  -7  -8  -2    0.70    4.60
  -7  -8  -2    4.10    5.50
  -7  -8  -2    1.80    5.30
   7  -8   2   -1.60    3.50
   7  -8   2   -2.00    5.00
  -7   8  -2    0.80    4.30
   7   8   2   22.40    6.10
  -7   8  -2    1.10    3.20
   7   8   2    1.50    4.60
   7   8   2    8.80    5.40
   7   8   2   -5.30    4.70
   7  -9  -2   -0.70    5.50
  -7  -9   2    3.20    5.20
  -7  -9   2   -6.70    4.40
   7  -9  -2    3.50    5.10
   7  -9  -2    0.90    5.40
   7  -9  -2    1.40    4.10
  -7  -9   2    1.70    5.00
   7   9  -2    7.90    5.20
   7   9  -2   -4.90    3.60
  -7   9   2    2.90    4.50
   7   9  -2    3.20    6.20
  -7   9   2    0.00    4.10
   7   9  -2    2.80    4.90
   6  -9  -2  152.48   19.40
  -6  -9   2   90.89   17.00
  -6  -9   2   76.39   18.10
  -6  -9   2   69.09   17.40
   6  -9  -2   64.89   16.50
  -6  -9   2   67.29   17.20
   6  -9  -2  104.39   19.40
   6  -9  -2  103.09   19.00
  -6   9   2  118.79   18.50
   6   9  -2  103.69   18.20
   6   9  -2   99.29   18.00
  -6   9   2   93.89   17.70
   6   9  -2   85.79   17.10
   6   9  -2   95.49   18.00
  -6   9   2  104.69   17.70
   5  -9  -2   32.90    8.80
  -5  -9   2   34.50    7.60
  -5  -9   2   21.40    7.70
  -5  -9   2   25.10    7.20
  -5  -9   2   28.10    8.70
   5  -9  -2   38.70    9.20
   5  -9  -2   28.10    8.10
   5   9  -2   21.70    7.40
  -5   9   2   30.70    7.30
   5   9  -2   32.70    7.70
  -5   9   2   31.30    8.50
   5   9  -2   40.50    8.40
   5   9  -2   34.80    7.80
   4  -9  -2   -0.70    2.10
   4  -9  -2    2.70    3.10
  -4  -9   2   -3.60    2.90
  -4  -9   2    0.40    3.40
   4  -9  -2    2.70    4.00
   4  -9  -2    0.70    4.10
  -4  -9   2   -1.70    2.70
  -4  -9   2   -0.60    3.20
   4   9  -2   -2.20    2.30
  -4   9   2    8.20    4.30
   4   9  -2    1.70    3.00
   4   9  -2    2.10    3.10
  -4   9   2    6.10    3.50
   3  -9  -2  152.38   24.60
  -3  -9   2  107.29   23.90
   3  -9  -2  131.19   23.90
   3  -9  -2  173.98   26.00
  -3  -9   2  109.29   24.50
   3  -9  -2  119.49   24.80
  -3  -9   2  144.29   24.60
  -3  -9   2  131.19   23.90
   3   9  -2  143.49   23.30
  -3   9   2  147.99   23.30
   3   9  -2  119.89   24.10
  -3   9   2  151.28   24.90
   2  -9  -2   -2.40    3.20
   2  -9  -2    1.10    2.60
   2  -9  -2    1.70    2.90
  -2  -9   2   -2.20    2.20
   2  -9  -2    4.80    4.00
  -2  -9   2    3.50    3.60
  -2  -9   2    3.80    3.00
  -2  -9   2   -0.20    2.60
  -2   9   2   -1.10    2.90
   2   9  -2    2.70    3.10
   2   9  -2    0.10    2.10
  -2   9   2   -2.20    2.50
  -2   9   2   -0.10    2.20
   2   9  -2   -0.50    2.30
   1  -9  -2   -1.90    2.40
  -1  -9   2   -3.80    2.50
  -1  -9   2    0.70    2.50
   1  -9  -2   -3.50    2.10
  -1  -9   2    1.40    2.10
   1  -9  -2    8.60    4.20
  -1  -9   2   -3.10    2.10
  -1   9   2    2.00    2.90
   1   9  -2   -1.00    1.90
  -1   9   2    0.30    2.30
   1   9  -2    0.00    1.90
   1   9  -2   -1.80    2.20
   0  -9  -2  182.98   31.50
   0  -9  -2  153.08   32.30
   0  -9   2  183.38   31.30
   0  -9   2  195.58   31.20
   0  -9   2  200.88   31.60
   0  -9   2  191.68   32.60
   0  -9  -2  206.18   31.40
   0   9   2  169.48   31.40
   0   9  -2  195.68   30.50
   0   9   2  185.28   30.90
   0   9  -2  171.38   31.30
   0   9   2  170.18   31.50
  -1  -9  -2   11.70    4.40
  -1  -9  -2   11.60    4.90
   1  -9   2   21.10    4.50
   1  -9   2    6.30    3.70
  -1  -9  -2   12.50    4.30
  -1  -9  -2   13.60    4.00
   1  -9   2    7.20    4.40
   1  -9   2   16.50    3.90
  -1   9  -2    8.00    3.00
   1   9   2    6.30    3.60
   1   9   2    7.50    3.40
  -1   9  -2   15.60    4.30
   1   9   2   13.00    4.50
  -2  -9  -2   34.30    7.30
   2  -9   2   32.00    7.50
  -2  -9  -2   33.70    6.90
   2  -9   2   37.90    8.70
   2  -9   2   24.70    6.60
  -2  -9  -2   13.00    5.90
  -2  -9  -2   26.40    7.40
   2  -9   2   34.00    7.20
   2   9   2   42.70    8.00
  -2   9  -2   32.70    7.30
   2   9   2   39.60    7.60
   2   9   2   22.70    6.10
  -2   9  -2   44.70    7.80
  -2   9  -2   26.50    6.00
  -3  -9  -2   72.99   13.80
   3  -9   2   63.49   14.40
  -3  -9  -2   46.70   13.30
  -3  -9  -2   65.39   13.60
   3  -9   2   55.79   13.20
   3  -9   2   79.79   13.50
   3  -9   2   75.69   14.30
  -3  -9  -2   87.89   13.40
   3   9   2   66.89   13.40
  -3   9  -2   76.99   12.80
   3   9   2   71.09   13.80
  -3   9  -2   71.79   14.00
   4  -9   2   18.10    8.00
  -4  -9  -2   49.90    8.50
  -4  -9  -2   18.50    7.20
   4  -9   2   49.50    9.20
   4  -9   2   31.40    7.30
   4  -9   2   32.70    7.50
  -4  -9  -2   24.10    8.30
  -4  -9  -2   40.90    7.20
  -4   9  -2   30.20    7.40
   4   9   2   46.50    8.80
  -4   9  -2   37.30    8.10
   4   9   2   40.00    8.30
  -4   9  -2   28.10    6.80
   4   9   2   14.20    6.70
   5  -9   2    6.40    5.30
  -5  -9  -2   -6.30    3.10
  -5  -9  -2    1.40    3.70
   5  -9   2    4.10    4.00
   5  -9   2    2.10    3.60
  -5  -9  -2   11.80    5.50
   5  -9   2    6.80    5.50
  -5  -9  -2    4.10    4.40
   5   9   2    1.70    5.10
   5   9   2   -4.80    2.70
  -5   9  -2    4.50    4.10
  -5   9  -2    3.20    4.00
   5   9   2    1.70    3.60
   5   9   2    7.70    3.90
   6  -9   2   75.79   15.70
   6  -9   2   97.79   17.60
   6  -9   2   66.09   16.50
  -6  -9  -2   63.79   16.00
  -6  -9  -2   86.99   15.80
  -6  -9  -2  109.09   17.10
  -6   9  -2   72.69   15.90
   6   9   2   87.69   16.20
   6   9   2   83.79   16.30
   6   9   2   95.19   16.80
  -6   9  -2   76.09   16.00
   6   9   2   62.89   15.60
  -7  -9  -2   -3.20    4.40
   7  -9   2    2.90    5.30
  -7  -9  -2    3.40    6.30
   7  -9   2   -2.80    6.50
   7  -9   2   -1.40    3.60
   7  -9   2    1.40    5.00
  -7  -9  -2   -1.00    5.00
   7   9   2   -1.20    4.20
  -7   9  -2    2.50    4.40
   7   9   2   -4.00    4.50
   7   9   2    3.10    4.80
   7   9   2   12.90    7.90
  -7   9  -2   -6.10    3.60
  -6 -10   2   38.90    8.80
   6 -10  -2   29.70    8.50
   6 -10  -2   16.90    7.70
   6 -10  -2    7.30    6.40
   6 -10  -2   54.99   10.60
  -6 -10   2   21.70    7.20
  -6 -10   2   17.80    7.50
  -6 -10   2   22.00    6.90
  -6  10   2   29.70    7.40
   6  10  -2   21.90    7.50
   6  10  -2   19.80    7.10
  -6  10   2   23.00    7.60
  -6  10   2   21.80    7.50
   6  10  -2   26.60    7.70
  -5 -10   2   92.89   22.20
   5 -10  -2  112.49   22.80
   5 -10  -2  110.89   23.70
   5 -10  -2  120.09   23.90
  -5 -10   2  119.19   23.90
  -5 -10   2  116.89   22.80
  -5 -10   2  148.59   22.90
   5  10  -2  115.69   22.90
  -5  10   2  140.59   22.70
  -5  10   2  133.09   23.40
   5  10  -2  127.09   23.20
   5  10  -2  150.98   23.00
  -4 -10   2    8.80    5.60
   4 -10  -2    5.20    4.10
   4 -10  -2   23.10    6.70
  -4 -10   2   12.70    5.30
   4 -10  -2    5.60    5.10
  -4 -10   2    8.10    5.00
  -4 -10   2   19.80    5.90
   4 -10  -2   16.10    5.50
  -4  10   2   10.60    5.50
   4  10  -2   19.50    5.90
  -4  10   2   11.60    5.10
   4  10  -2   28.40    6.40
  -3 -10   2   20.60    8.40
  -3 -10   2   37.00    8.80
   3 -10  -2   40.80    9.90
  -3 -10   2   35.00    8.70
  -3 -10   2   35.30    8.40
   3 -10  -2   46.20    8.90
   3 -10  -2   15.00    8.50
   3 -10  -2   49.99    9.40
   3  10  -2   38.20    7.50
  -3  10   2   38.60    8.50
  -3  10   2   41.40    8.30
   3  10  -2   44.80    9.50
   3  10  -2   56.19    8.90
  -3  10   2   30.60    8.30
   2 -10  -2   37.30    6.90
   2 -10  -2   26.90    7.40
  -2 -10   2    8.40    5.90
  -2 -10   2   40.00    7.40
  -2 -10   2   31.60    6.60
   2 -10  -2   41.10    7.50
  -2 -10   2   17.60    5.80
   2 -10  -2   42.50    7.90
   2  10  -2   15.20    6.40
   2  10  -2   15.30    5.00
   2  10  -2   23.50    6.10
  -2  10   2   29.70    7.20
  -2  10   2   37.50    6.50
   1 -10  -2   72.59   13.60
  -1 -10   2   69.39   12.80
  -1 -10   2   59.89   13.30
  -1 -10   2   67.79   12.80
  -1 -10   2   48.70   12.20
   1 -10  -2   62.69   13.10
   1 -10  -2   77.29   13.30
   1 -10  -2   61.09   12.50
   1  10  -2   58.09   12.90
  -1  10   2   83.89   13.60
   1  10  -2   70.59   12.50
   1  10  -2   52.39   11.00
  -1  10   2   73.19   12.10
   0 -10   2   48.60    9.70
   0 -10   2   40.70    9.70
   0 -10   2   44.40    9.70
   0 -10  -2   69.19   11.60
   0 -10  -2   49.10    9.90
   0 -10  -2   61.09   10.70
   0 -10   2   54.99   11.00
   0  10   2   43.20    9.00
   0  10  -2   48.40    8.40
   0  10   2   39.30    9.60
   0  10  -2   29.70    9.10
   0  10   2   57.39   10.30
   1 -10   2   15.40    5.00
   1 -10   2    8.90    5.00
  -1 -10  -2    9.30    4.10
   1 -10   2   11.40    4.70
  -1 -10  -2   14.10    4.60
  -1 -10  -2   18.80    6.00
  -1 -10  -2    9.60    4.50
   1  10   2    9.20    4.60
   1  10   2   23.90    5.40
   1  10   2    7.20    3.70
  -1  10  -2   12.50    3.60
  -1  10  -2   12.70    4.70
   2 -10   2   -3.30    3.40
   2 -10   2    1.00    3.30
   2 -10   2    2.80    3.30
  -2 -10  -2    8.00    3.90
  -2 -10  -2   -5.20    2.90
   2 -10   2   -4.10    3.20
  -2 -10  -2   -3.50    2.80
  -2 -10  -2    2.00    3.30
   2  10   2    0.40    2.60
  -2  10  -2    0.80    2.60
   2  10   2    2.50    3.50
  -2  10  -2   -1.80    3.50
   2  10   2    0.90    2.90
  -2  10  -2   -0.80    3.20
   3 -10   2    2.30    4.50
  -3 -10  -2   -4.30    3.90
  -3 -10  -2    5.80    3.40
  -3 -10  -2    0.70    3.70
   3 -10   2    6.80    5.20
   3 -10   2    4.70    3.80
   3 -10   2    0.00    3.00
  -3 -10  -2   -6.20    2.80
  -3  10  -2    2.00    3.10
   3  10   2   -2.00    2.90
   3  10   2   -0.20    3.10
  -3  10  -2    1.60    3.00
  -3  10  -2    3.70    3.80
   3  10   2    2.90    4.10
   4 -10   2   36.10    8.30
   4 -10   2   33.00    7.50
   4 -10   2   29.90    9.00
  -4 -10  -2   42.20    9.00
  -4 -10  -2   38.10    7.60
  -4 -10  -2   40.70    8.70
   4 -10   2   26.50    8.70
  -4 -10  -2   35.60    8.30
   4  10   2   28.70    8.00
  -4  10  -2   33.00    8.20
   4  10   2   12.00    7.10
  -4  10  -2   29.90    7.80
  -5 -10  -2    2.00    4.70
   5 -10   2   -0.30    4.30
  -5 -10  -2    0.40    4.10
   5 -10   2   -0.50    3.50
  -5 -10  -2    0.80    4.20
   5 -10   2   -1.20    6.00
   5 -10   2    6.20    4.60
  -5 -10  -2   -1.00    4.20
   5  10   2   14.20    4.70
   5  10   2    6.00    4.60
  -5  10  -2   -1.20    3.70
   5  10   2    2.70    3.70
  -5  10  -2    0.80    4.00
  -6 -10  -2    7.70    5.70
  -6 -10  -2   20.80    7.50
   6 -10   2   19.10    6.80
  -6 -10  -2   16.60    6.90
   6 -10   2   13.60    8.10
   6 -10   2    9.10    6.50
  -6  10  -2   14.00    6.30
   6  10   2    9.40    5.90
   6  10   2   17.40    6.50
   6  10   2   21.20    7.30
  -6  10  -2    5.80    5.50
   6  10   2   18.70    6.40
   6 -11  -2   -4.80    4.40
   6 -11  -2    9.00    6.60
  -6 -11   2    1.50    5.70
   6 -11  -2    4.30    4.40
  -6 -11   2    1.30    5.40
   6 -11  -2    6.40    7.50
  -6 -11   2   -1.90    5.60
  -6 -11   2    7.10    6.20
   6  11  -2    0.60    4.80
  -6  11   2    2.10    5.00
  -6  11   2    8.20    5.40
   6  11  -2   15.00    7.10
  -5 -11   2    0.00    4.50
   5 -11  -2    6.10    6.00
  -5 -11   2    4.30    5.10
  -5 -11   2    2.70    5.60
  -5 -11   2    3.00    4.60
   5 -11  -2   -5.20    4.20
   5 -11  -2   -0.10    4.60
   5  11  -2   -0.70    5.00
  -5  11   2   -1.20    4.20
   5  11  -2   -2.40    4.50
  -5  11   2    1.00    4.70
  -5  11   2   -4.70    3.70
  -4 -11   2   -2.60    3.80
   4 -11  -2   -1.10    4.00
  -4 -11   2   -1.70    3.80
  -4 -11   2   -1.10    4.10
   4 -11  -2   -1.50    4.60
   4 -11  -2    4.40    4.10
  -4 -11   2   -0.80    4.20
   4 -11  -2   -3.50    3.80
  -4  11   2    3.60    4.50
   4  11  -2    1.40    4.30
  -4  11   2    2.40    4.20
   4  11  -2    4.00    4.70
   3 -11  -2   24.90    6.80
  -3 -11   2    2.20    6.50
   3 -11  -2   20.50    8.10
  -3 -11   2   37.00    7.50
  -3 -11   2   42.50    8.30
   3 -11  -2   47.60    9.80
  -3 -11   2   39.50    8.30
   3 -11  -2   39.90    8.10
  -3  11   2   31.30    8.20
  -3  11   2   23.70    7.70
  -3  11   2   36.20    7.30
   3  11  -2   20.60    7.40
   3  11  -2   34.30    7.60
  -2 -11   2   78.79   14.20
   2 -11  -2   87.39   14.80
  -2 -11   2   65.09   12.90
   2 -11  -2   42.80   11.60
   2 -11  -2   39.60   12.50
  -2 -11   2   50.39   12.10
   2 -11  -2   62.49   12.50
  -2 -11   2   73.29   13.00
   2  11  -2   83.59   12.90
   2  11  -2   71.79   13.30
  -2  11   2   58.99   11.60
  -2  11   2   54.49   12.50
   1 -11  -2   19.10    6.30
   1 -11  -2   11.80    6.00
  -1 -11   2   21.10    5.70
   1 -11  -2   13.00    5.10
  -1 -11   2    5.20    4.80
  -1 -11   2   13.50    5.20
  -1 -11   2   12.50    5.80
   1 -11  -2   16.70    5.70
  -1  11   2   10.10    4.30
  -1  11   2    6.10    4.90
   1  11  -2   17.40    5.50
   0 -11   2    7.00    4.00
   0 -11   2   15.30    5.20
   0 -11  -2    7.50    4.30
   0 -11  -2   17.10    5.80
   0 -11   2    9.20    5.10
   0 -11  -2    1.50    4.60
   0 -11   2   11.10    4.90
   0  11  -2   12.70    4.80
   0  11   2    4.00    4.30
   0  11   2   20.80    4.50
   1 -11   2   27.10    5.90
  -1 -11  -2   10.90    6.10
   1 -11   2   15.30    5.70
  -1 -11  -2   19.10    5.90
   1 -11   2   10.80    6.00
  -1 -11  -2   15.40    5.50
   1  11   2   12.60    4.90
   1  11   2   23.40    6.20
   1  11   2   24.70    6.50
  -1  11  -2   18.30    5.70
   2 -11   2    1.90    4.00
  -2 -11  -2    3.10    4.00
  -2 -11  -2    7.00    4.70
   2 -11   2   18.90    6.70
   2 -11   2    3.80    3.10
  -2 -11  -2   -2.90    3.40
  -2 -11  -2   12.00    5.50
   2 -11   2    5.70    5.20
   2  11   2    9.10    4.10
   2  11   2    1.30    3.90
  -2  11  -2   10.00    4.30
   2  11   2    8.60    4.70
  -2  11  -2   -0.60    3.70
   3 -11   2  177.58   27.20
  -3 -11  -2  171.68   26.70
  -3 -11  -2  159.98   27.30
   3 -11   2  175.78   29.20
  -3 -11  -2  175.58   27.70
   3 -11   2  116.69   26.30
  -3 -11  -2  107.69   26.80
   3 -11   2  130.19   27.40
   3  11   2  151.58   26.90
  -3  11  -2  147.99   26.50
   3  11   2  153.98   26.00
  -3  11  -2  155.28   27.40
   3  11   2  125.39   26.60
  -4 -11  -2    6.50    4.80
  -4 -11  -2   10.30    5.20
  -4 -11  -2    6.70    5.40
   4 -11   2    9.30    4.80
  -4 -11  -2    6.30    5.30
   4 -11   2   13.60    6.50
   4 -11   2    6.20    6.50
   4 -11   2    9.10    4.70
   4  11   2   -1.40    2.80
  -4  11  -2    1.30    4.40
   4  11   2    5.10    4.80
   4  11   2   10.50    5.10
  -4  11  -2    6.10    4.70
  -5 -11  -2    5.50    5.80
  -5 -11  -2   10.30    6.00
   5 -11   2   10.70    5.60
  -5 -11  -2   18.50    6.90
   5 -11   2   17.00    7.60
   5 -11   2   18.70    6.40
  -5 -11  -2    4.90    5.50
   5 -11   2    5.50    6.50
  -5  11  -2   13.60    6.50
   5  11   2   27.60    7.20
   5  11   2   15.50    5.60
  -5  11  -2   10.60    6.20
  -6 -11  -2    3.30    6.60
   6 -11   2   -2.40    5.00
   6 -11   2   -5.30    4.40
   6 -11   2    6.90    7.10
  -6 -11  -2    4.70    5.90
  -6 -11  -2    3.30    5.60
  -6  11  -2    0.70    4.60
  -6  11  -2    4.40    5.10
   6  11   2    6.70    6.20
   6  11   2    6.70    6.10
   5 -12  -2    1.50    5.50
   5 -12  -2   16.30    8.80
  -5 -12   2    2.90    6.30
  -5 -12   2   10.80    6.00
  -5 -12   2    3.40    6.90
  -5 -12   2    2.60    5.40
   5 -12  -2   -0.50    5.10
  -5  12   2    2.30    4.90
   5  12  -2    2.90    6.00
  -5  12   2    8.00    5.80
  -5  12   2    6.60    5.40
   5  12  -2    0.60    5.00
  -4 -12   2    2.80    4.40
  -4 -12   2    2.60    5.30
   4 -12  -2   -3.10    3.40
  -4 -12   2    4.70    4.80
   4 -12  -2   -1.00    4.40
  -4 -12   2   -2.80    4.80
   4 -12  -2   -0.80    4.80
   4 -12  -2   12.10    6.90
  -4  12   2    3.40    5.10
   4  12  -2    0.70    5.10
   4  12  -2    1.40    4.80
  -4  12   2    4.10    4.90
  -3 -12   2   31.50    8.20
  -3 -12   2   29.50    7.20
   3 -12  -2   14.50    6.50
   3 -12  -2   12.20    7.20
   3 -12  -2    7.80    7.30
  -3 -12   2   10.50    6.10
   3 -12  -2   36.70    7.70
  -3 -12   2   22.20    7.50
  -3  12   2   13.10    6.10
  -3  12   2   16.70    6.70
   3  12  -2   36.80    8.10
   3  12  -2   13.90    6.50
  -2 -12   2    3.80    4.60
  -2 -12   2   11.80    4.70
   2 -12  -2    2.60    5.30
   2 -12  -2   17.10    6.00
  -2 -12   2    8.90    5.90
   2 -12  -2    6.60    6.30
   2 -12  -2   -1.40    3.40
  -2 -12   2    8.60    4.80
  -2  12   2   -3.30    3.70
   2  12  -2   -0.60    4.10
   2  12  -2    8.50    5.10
  -2  12   2    7.60    4.60
   1 -12  -2   51.69    8.70
   1 -12  -2   19.40    6.80
   1 -12  -2   14.30    7.10
  -1 -12   2   13.40    6.10
   1 -12  -2   41.90    9.00
  -1 -12   2   28.70    7.20
  -1 -12   2   20.70    7.70
  -1 -12   2   15.20    6.80
  -1  12   2   12.40    5.60
  -1  12   2   27.30    7.10
   1  12  -2   24.40    6.60
   0 -12   2   10.20    4.40
   0 -12   2    3.50    4.60
   0 -12   2    7.30    5.90
   0 -12  -2    5.10    4.70
   0 -12  -2    4.80    4.90
   0 -12  -2    3.00    4.10
   0  12   2    4.10    4.60
   0  12  -2    8.50    4.20
   0  12   2    4.60    4.20
   0  12  -2   12.00    5.10
   1 -12   2    2.80    4.40
  -1 -12  -2    0.40    5.40
   1 -12   2    5.20    5.80
  -1 -12  -2   11.00    5.60
   1 -12   2    1.10    3.80
  -1 -12  -2   -1.30    4.00
  -1  12  -2    6.50    4.20
   1  12   2   12.90    5.80
  -1  12  -2   11.80    5.80
  -1  12  -2    6.20    4.90
   1  12   2   -0.70    4.10
   1  12   2    8.90    5.10
  -2 -12  -2   -4.20    3.70
   2 -12   2    3.30    4.50
   2 -12   2    2.20    5.30
  -2 -12  -2    2.50    3.90
   2 -12   2    6.30    6.20
  -2 -12  -2   -4.10    3.90
   2 -12   2    4.30    4.20
   2  12   2   -2.30    3.90
   2  12   2    3.20    4.20
  -2  12  -2    9.00    5.40
  -2  12  -2    3.60    4.50
   2  12   2   -1.00    4.00
  -3 -12  -2    1.40    5.10
   3 -12   2    3.00    4.70
   3 -12   2   -9.10    3.30
   3 -12   2   -1.00    6.00
   3 -12   2   10.50    6.30
  -3 -12  -2   -3.80    3.60
  -3 -12  -2   -0.70    4.60
  -3 -12  -2    7.40    5.30
   3  12   2   -4.30    4.50
  -3  12  -2   -5.70    3.80
   3  12   2   -1.90    4.60
  -3  12  -2   -0.80    4.20
   3  12   2   -1.80    4.10
  -4 -12  -2   12.90    6.70
  -4 -12  -2    8.60    6.70
   4 -12   2   12.90    6.20
   4 -12   2   13.60    7.20
   4 -12   2   12.10    5.90
   4 -12   2   23.20    8.30
  -4 -12  -2   11.40    5.90
  -4 -12  -2   10.40    6.10
   4  12   2   -0.60    5.10
  -4  12  -2   14.30    6.40
   4  12   2    7.10    6.10
   4  12   2   11.40    6.70
  -4  12  -2   13.00    5.80
   5 -12   2    4.90    5.00
   5 -12   2   -2.50    5.20
  -5 -12  -2   -4.80    4.40
   5 -12   2    5.40    6.00
  -5 -12  -2    3.30    6.30
   5 -12   2   -3.20    7.20
  -5 -12  -2   -2.80    4.60
   5  12   2    3.40    5.70
   5  12   2   -0.90    5.30
   5  12   2    9.70    6.80
  -5  12  -2    0.90    4.40
  -5  12  -2   -2.00    4.60
   4 -13  -2    3.50    5.80
  -4 -13   2    4.80    6.30
  -4 -13   2    4.30    6.00
   4 -13  -2   10.20    6.80
   4 -13  -2    4.00    6.20
   4 -13  -2    8.10    7.10
  -4 -13   2   11.30    6.50
  -4 -13   2   13.20    6.60
   4  13  -2    5.20    6.30
  -4  13   2    4.00    4.80
  -4  13   2    8.90    6.10
   4  13  -2   -4.40    5.10
  -3 -13   2   -2.80    4.40
   3 -13  -2   -4.30    5.10
  -3 -13   2    0.40    4.30
   3 -13  -2    2.20    5.50
   3 -13  -2   -0.10    4.10
  -3 -13   2    5.30    6.00
  -3 -13   2   -1.60    5.30
   3 -13  -2   -1.40    4.60
   3  13  -2   -5.10    4.10
  -3  13   2   -0.70    3.40
   3  13  -2   -2.60    5.20
  -2 -13   2    1.90    4.50
   2 -13  -2   -8.80    4.50
   2 -13  -2   -5.70    3.20
  -2 -13   2    1.90    5.30
  -2 -13   2    3.20    5.20
   2 -13  -2    0.80    5.20
   2 -13  -2    4.30    6.20
  -2 -13   2   -1.20    4.50
  -2  13   2    4.80    6.30
   2  13  -2    0.20    5.00
   1 -13  -2   14.00    7.20
   1 -13  -2    3.90    5.70
  -1 -13   2    8.40    6.30
  -1 -13   2   10.70    6.40
   1 -13  -2    5.30    5.70
  -1 -13   2   11.90    5.50
   1 -13  -2    9.80    5.60
   1  13  -2    9.40    5.90
  -1  13   2   11.40    5.90
   0 -13   2    9.80    5.30
   0 -13  -2   26.90    6.80
   0 -13  -2    4.90    5.40
   0 -13   2    6.00    6.20
   0 -13  -2   11.50    7.40
   0 -13  -2    9.10    5.20
   0 -13   2   17.00    7.10
   0  13   2    2.70    5.70
   0  13  -2   12.00    6.60
  -1 -13  -2    2.20    6.00
  -1 -13  -2    7.00    5.50
  -1 -13  -2   10.90    5.70
   1 -13   2   -9.30    4.60
   1 -13   2    2.50    4.70
   1 -13   2   13.50    7.10
   1 -13   2    4.90    5.70
  -1  13  -2    5.50    5.10
   1  13   2    0.90    4.70
  -1  13  -2   -1.40    4.10
  -1  13  -2   13.30    6.50
   2 -13   2   -3.50    5.40
   2 -13   2   -0.80    5.50
  -2 -13  -2    3.20    5.10
   2 -13   2   -2.50    3.70
   2 -13   2   -1.40    6.20
  -2 -13  -2   -2.80    4.30
  -2 -13  -2   -1.80    3.80
   2  13   2    3.60    5.80
  -2  13  -2   -0.80    4.60
  -2  13  -2    7.10    4.40
   2  13   2    1.50    4.60
   3 -13   2   -2.80    5.80
   3 -13   2    3.00    7.60
  -3 -13  -2    1.20    4.70
  -3 -13  -2   -3.50    5.40
   3 -13   2    2.50    6.30
   3 -13   2    0.20    4.50
  -3 -13  -2    0.50    5.50
   3  13   2   -9.70    5.10
  -3  13  -2   -3.90    4.70
  -3  13  -2    4.60    5.40
   3  13   2   -6.30    4.00
   1 -14  -2    8.20    6.60
   1 -14  -2   10.30    7.90
  -1 -14   2    4.10    5.60
   1 -14  -2    2.30    4.80
   1 -14  -2    9.20    7.40
  -1 -14   2    6.60    6.50
  -1 -14   2   -0.80    5.80
  -1  14   2    0.00    5.90
   1  14  -2   12.90    6.70
   0 -14   2    2.10    6.70
   0 -14  -2   14.90    6.60
   0 -14   2   26.40    8.80
   0 -14  -2   23.70    8.30
   0 -14  -2   10.20    7.90
   0 -14  -2    7.40    7.00
   0 -14   2   17.30    8.20
   0 -14   2   17.50    7.20
   0  14   2   23.50    8.10
   0  14  -2   36.80    8.70
   0  14  -2   16.60    7.40
  -1 -14  -2    8.70    7.60
   1 -14   2    5.80    6.20
  -1 -14  -2   -2.90    5.00
   1 -14   2   -2.80    4.20
   1 -14   2    1.00    5.90
   1 -14   2    3.40    6.20
  -1 -14  -2    9.60    6.40
  -1 -14  -2   -1.90    5.20
  -1  14  -2    8.00    6.50
   1  14   2    3.70    5.40
  -9   0   3   -0.60    3.70
   9   0  -3    6.80    5.50
   9   0  -3   -5.30    3.50
  -9   0   3   -0.60    3.80
  -9   0   3   -0.30    4.80
   9   0  -3   -0.10    4.50
   9   0  -3    1.50    3.60
  -8   0   3    3.60    3.40
  -8   0   3   -2.40    3.50
   8   0  -3   -4.80    3.00
   8   0  -3   -2.70    3.70
  -8   0   3    4.40    3.90
  -8   0   3   -3.20    2.50
   8   0  -3    0.50    3.30
   8   0  -3   -2.40    4.10
   7   0  -3   84.69   16.00
  -7   0   3   93.29   15.20
  -7   0   3   75.49   15.40
   7   0  -3   93.69   16.80
  -7   0   3   77.69   15.40
   7   0  -3   93.99   16.90
   7   0  -3   77.59   15.80
  -7   0   3   74.29   16.00
  -7   0   3   90.79   14.60
  -6   0   3    0.10    2.50
   6   0  -3    0.80    2.90
  -6   0   3   -0.70    2.30
   6   0  -3   -1.40    1.90
  -6   0   3   -0.50    1.80
   6   0  -3    0.50    1.50
   6   0  -3   -0.60    2.60
   6   0  -3   -1.80    2.40
  -6   0   3   -0.40    2.10
  -5   0   3 1144.99  185.58
   5   0  -3 1204.68  186.18
  -5   0   3 1056.29  185.68
   5   0  -3 1090.09  185.38
   5   0  -3 1167.88  185.88
  -5   0   3 1152.88  185.78
  -5   0   3 1209.88  186.08
  -4   0   3    0.60    1.10
  -4   0   3   -1.40    1.40
   4   0  -3   -2.20    1.20
  -4   0   3   -1.40    1.00
   4   0  -3    1.30    2.00
   4   0  -3    0.10    1.20
   4   0  -3   -2.10    1.80
  -4   0   3   -0.20    1.60
  -3   0   3  447.96   74.19
  -3   0   3  490.75   74.59
   3   0  -3  415.16   74.59
  -3   0   3  433.86   74.49
   3   0  -3  478.75   74.59
   3   0  -3  446.16   74.39
  -3   0   3  483.65   74.49
   3   0  -3  459.75   74.39
   3   0  -3  456.35   74.29
   2   0  -3   -1.10    0.70
   2   0  -3   -1.10    0.70
  -2   0   3   -0.40    0.50
   2   0  -3   -2.60    0.60
  -2   0   3   -1.00    0.80
   2   0  -3   -1.80    0.60
   2   0  -3   -1.20    0.60
  -2   0   3    0.40    1.00
   2   0  -3   -0.30    0.80
  -2   0   3    0.70    1.00
   1   0  -3 3081.89  477.95
   1   0  -3 3030.60  477.85
   1   0  -3 2746.53  477.85
   1   0  -3 2895.21  477.95
   1   0  -3 3118.39  477.85
  -1   0   3 2696.93  477.85
  -1   0   3 3042.70  477.95
   0   0  -3   -0.10    0.60
   0   0  -3   -0.60    0.40
   0   0  -3    0.40    0.50
   0   0  -3    0.10    0.50
  -1   0  -3   23.40    3.10
   1   0   3   22.10    3.30
  -1   0  -3   14.60    3.20
  -1   0  -3   15.60    3.00
  -1   0  -3   13.20    3.10
   1   0   3   13.40    3.10
  -1   0  -3   19.80    3.30
  -2   0  -3   -0.50    0.90
   2   0   3    0.80    0.70
   2   0   3    0.10    0.50
  -2   0  -3   -0.60    0.90
   2   0   3   -0.50    0.80
   2   0   3   -1.20    0.80
  -2   0  -3   -0.40    0.70
  -2   0  -3    0.10    0.80
  -2   0  -3    0.10    0.70
  -3   0  -3   94.09   14.10
  -3   0  -3   81.29   13.70
   3   0   3   90.59   14.10
   3   0   3   77.79   14.00
   3   0   3   77.09   13.60
  -3   0  -3   88.89   14.00
   3   0   3   81.29   14.00
  -3   0  -3   82.89   13.80
  -3   0  -3   82.19   14.00
  -4   0  -3    1.10    1.30
  -4   0  -3    0.60    1.60
  -4   0  -3   -1.40    1.40
   4   0   3   -0.60    1.00
  -4   0  -3    0.90    1.50
  -4   0  -3   -0.20    1.10
   4   0   3   -1.90    1.60
   4   0   3    5.20    2.00
   4   0   3    1.80    2.30
  -5   0  -3  370.96   58.39
   5   0   3  343.67   58.89
  -5   0  -3  345.27   58.59
  -5   0  -3  352.16   58.09
  -5   0  -3  340.27   58.69
   5   0   3  350.76   58.69
   5   0   3  368.36   58.89
  -5   0  -3  384.66   58.79
   6   0   3   -2.10    2.60
   6   0   3   -2.20    1.30
  -6   0  -3   -3.00    1.80
  -6   0  -3   -1.20    1.50
   6   0   3    0.30    3.10
   6   0   3    4.00    3.40
  -6   0  -3    0.20    2.40
  -7   0  -3   21.10    4.80
   7   0   3    9.20    4.80
  -7   0  -3   21.70    5.30
   7   0   3   17.80    6.00
  -7   0  -3   24.30    5.40
   7   0   3   17.10    5.40
   7   0   3   10.60    5.50
  -8   0  -3    2.00    4.00
   8   0   3   -1.40    4.00
  -8   0  -3   -0.70    3.30
   8   0   3   -0.20    4.10
   8   0   3    5.20    4.60
   8   0   3    3.50    4.00
   9   0   3   15.40    6.30
   9   0   3    4.30    6.30
  -9   0  -3   12.80    6.00
   9   0   3    0.90    6.10
   9   0   3   11.30    5.40
  -9   0  -3   10.10    5.60
   9  -1  -3   45.50    9.50
  -9  -1   3   38.80    8.00
   9  -1  -3    2.90    5.30
   9  -1  -3   39.40    8.10
   9  -1  -3    9.60    7.00
  -9  -1   3   22.90    6.10
  -9  -1   3   15.20    6.60
   9   1  -3   13.40    6.60
  -9   1   3   12.70    5.80
   9   1  -3   22.60    7.60
   9   1  -3   32.90    7.60
   9   1  -3   25.30    6.70
  -9   1   3   33.10    7.30
  -9   1   3   16.20    6.80
  -8  -1   3   16.10    5.30
  -8  -1   3   28.50    6.50
   8  -1  -3   11.40    6.30
   8  -1  -3   12.80    5.40
   8  -1  -3   29.90    7.80
   8  -1  -3   32.60    7.00
  -8  -1   3   19.60    5.60
  -8  -1   3   12.70    5.70
   8   1  -3    9.20    5.80
  -8   1   3   15.20    5.40
   8   1  -3   15.60    6.20
   8   1  -3   23.10    6.10
  -8   1   3   29.00    5.90
   8   1  -3   22.50    5.80
  -8   1   3   17.60    6.10
  -8   1   3   25.70    6.00
  -7  -1   3   15.60    3.90
   7  -1  -3   17.00    5.70
  -7  -1   3   12.30    4.40
   7  -1  -3    6.80    4.60
  -7  -1   3   11.30    4.00
  -7  -1   3    8.00    4.30
   7  -1  -3   14.10    4.50
  -7  -1   3    9.00    3.70
   7   1  -3    7.90    4.30
  -7   1   3   24.90    4.70
   7   1  -3   20.60    4.70
  -7   1   3   15.70    4.00
   7   1  -3   11.00    5.20
  -7   1   3   19.50    5.20
  -7   1   3   10.20    4.30
   7   1  -3    5.20    4.40
  -7   1   3   11.90    3.40
  -6  -1   3    9.00    2.50
  -6  -1   3    3.70    2.20
  -6  -1   3    3.90    2.80
   6  -1  -3    4.20    2.70
   6  -1  -3   -3.00    2.60
  -6  -1   3    2.80    2.20
   6  -1  -3    3.80    2.20
  -6  -1   3    3.60    2.60
   6  -1  -3    4.50    3.60
   6   1  -3    2.70    3.30
   6   1  -3    2.50    2.60
   6   1  -3    4.50    3.40
  -6   1   3    3.70    2.80
   6   1  -3    7.70    3.40
  -6   1   3    3.80    2.30
  -6   1   3   10.00    3.20
  -6   1   3    1.80    2.80
   5  -1  -3  119.89   25.40
  -5  -1   3  144.39   25.80
   5  -1  -3  157.28   26.20
   5  -1  -3  137.99   25.60
  -5  -1   3  151.48   25.40
  -5  -1   3  174.58   25.70
   5  -1  -3  160.68   26.10
  -5  -1   3  167.28   25.60
  -5   1   3  158.88   25.50
   5   1  -3  164.68   26.10
   5   1  -3  148.99   25.10
   5   1  -3  157.68   26.00
  -5   1   3  151.78   25.50
   5   1  -3  161.68   25.80
  -5   1   3  158.38   25.80
  -5   1   3  168.88   25.90
   5   1  -3  146.59   25.70
  -4  -1   3  370.16   69.39
   4  -1  -3  448.96   69.59
  -4  -1   3  398.56   69.69
   4  -1  -3  480.05   69.59
  -4  -1   3  432.96   69.29
   4  -1  -3  405.76   69.89
   4  -1  -3  411.36   69.79
  -4  -1   3  474.85   69.59
   4   1  -3  424.76   69.59
  -4   1   3  408.16   69.59
  -4   1   3  447.76   69.39
   4   1  -3  416.86   69.19
   4   1  -3  375.96   69.49
  -4   1   3  440.56   69.39
  -4   1   3  446.26   69.69
   4   1  -3  438.46   69.89
   4   1  -3  405.76   69.69
   3  -1  -3  186.08   30.00
   3  -1  -3  190.58   30.30
  -3  -1   3  170.28   29.80
   3  -1  -3  191.58   30.00
   3  -1  -3  196.68   30.30
   3  -1  -3  181.58   29.70
  -3  -1   3  182.68   30.00
  -3  -1   3  173.48   30.00
  -3  -1   3  196.88   30.20
  -3   1   3  208.28   30.20
  -3   1   3  186.38   30.10
   3   1  -3  180.98   30.20
   3   1  -3  168.88   30.00
   3   1  -3  172.58   29.80
   3   1  -3  178.58   30.00
  -3   1   3  175.78   29.90
  -3   1   3  179.68   29.90
   3   1  -3  189.78   30.30
   2  -1  -3 2320.07  383.76
   2  -1  -3 2500.75  384.06
   2  -1  -3 2382.56  383.86
  -2  -1   3 2347.57  383.66
  -2  -1   3 2391.26  383.96
  -2  -1   3 2327.67  383.86
   2  -1  -3 2428.66  383.86
  -2  -1   3 2314.87  383.96
   2  -1  -3 2305.07  384.06
   2   1  -3 2334.67  383.76
  -2   1   3 2293.27  383.76
   2   1  -3 2552.94  383.86
   2   1  -3 2281.67  384.06
   2   1  -3 2403.36  383.86
   2   1  -3 2449.75  383.86
  -2   1   3 2378.46  383.96
   2   1  -3 2228.18  383.96
  -2   1   3 2309.27  383.96
  -1  -1   3   29.30    4.60
  -1  -1   3   26.40    4.40
  -1  -1   3   27.50    4.70
   1  -1  -3   29.70    4.70
   1  -1  -3   23.40    4.30
   1  -1  -3   28.30    4.70
   1  -1  -3   27.70    4.60
   1   1  -3   22.70    4.30
   1   1  -3   30.70    4.70
   1   1  -3   20.00    4.50
  -1   1   3   27.90    4.60
  -1   1   3   23.50    4.60
   1   1  -3   23.90    4.60
   1   1  -3   28.00    4.70
   1   1  -3   24.90    4.30
  -1   1   3   27.80    4.70
   0  -1  -3 4534.95  745.53
   0  -1  -3 4614.54  745.53
   0   1  -3 4571.64  745.53
   0   1  -3 4649.23  745.53
  -1  -1  -3 4243.68  701.23
  -1  -1  -3 4335.67  701.23
  -1  -1  -3 4157.68  701.33
  -1  -1  -3 4418.56  701.33
  -1  -1  -3 4546.15  701.33
   1  -1   3 4084.79  701.23
  -1  -1  -3 4328.77  701.23
   1   1   3 4293.97  701.23
   1   1   3 4321.67  701.23
   1   1   3 4239.08  701.33
   1   1   3 4242.58  701.13
  -1   1  -3 4360.56  701.33
  -1   1  -3 4382.36  701.33
  -1   1  -3 4401.46  701.23
  -1   1  -3 4445.35  701.33
  -2  -1  -3   19.30    4.90
   2  -1   3   38.00    5.00
  -2  -1  -3   31.60    5.10
  -2  -1  -3   23.60    4.70
   2  -1   3   32.80    5.50
  -2  -1  -3   25.40    4.60
  -2  -1  -3   30.70    5.20
   2  -1   3   32.60    5.10
  -2   1  -3   30.70    5.20
  -2   1  -3   27.30    5.10
   2   1   3   21.10    4.90
   2   1   3   21.80    5.00
   2   1   3   25.30    5.20
  -2   1  -3   33.00    4.80
   2   1   3   30.50    5.10
  -2   1  -3   32.20    4.90
  -3  -1  -3    0.80    1.20
   3  -1   3   -0.60    1.20
  -3  -1  -3    0.90    0.70
  -3  -1  -3    2.90    1.60
   3  -1   3   -0.20    1.30
   3  -1   3    0.10    1.60
   3  -1   3   -0.60    0.90
  -3  -1  -3   -0.30    0.80
   3   1   3    1.60    1.50
   3   1   3    3.70    2.10
   3   1   3    2.00    1.60
  -3   1  -3    1.20    1.30
  -3   1  -3    0.80    0.90
   3   1   3   -1.10    1.10
  -3   1  -3    1.20    1.30
  -3   1  -3    0.60    0.90
  -3   1  -3    1.30    1.30
   4  -1   3    2.40    2.30
  -4  -1  -3   12.60    2.60
  -4  -1  -3   12.10    2.70
   4  -1   3    3.50    1.90
   4  -1   3    8.90    2.40
  -4  -1  -3    7.90    2.40
  -4  -1  -3    6.20    2.80
   4  -1   3    7.40    3.00
  -4  -1  -3    6.20    1.40
  -4   1  -3    7.90    1.60
   4   1   3   10.40    2.70
  -4   1  -3    2.60    1.70
  -4   1  -3    1.40    2.10
   4   1   3   11.00    3.20
   4   1   3    8.20    2.80
  -4   1  -3    8.00    2.50
   4   1   3   11.80    3.10
  -4   1  -3   10.60    2.70
   5  -1   3   42.50    8.10
  -5  -1  -3   28.90    6.70
   5  -1   3   50.59    7.10
  -5  -1  -3   35.20    7.40
   5  -1   3   37.10    7.50
  -5  -1  -3   36.60    7.20
  -5  -1  -3   45.60    7.40
   5  -1   3   33.80    7.90
  -5   1  -3   62.79    8.30
  -5   1  -3   38.40    6.80
   5   1   3   30.00    7.70
  -5   1  -3   36.70    7.40
   5   1   3   54.19    8.30
  -5   1  -3   29.00    7.20
   5   1   3   25.70    7.20
   5   1   3   32.10    7.70
   6  -1   3  126.49   18.70
   6  -1   3  111.29   18.70
  -6  -1  -3  119.29   17.10
  -6  -1  -3  113.19   18.00
  -6  -1  -3   92.39   17.60
   6  -1   3   93.69   17.80
  -6  -1  -3   96.89   16.60
  -6   1  -3   81.69   16.60
   6   1   3   76.39   17.80
   6   1   3   94.29   18.00
   6   1   3  128.49   18.90
  -6   1  -3  119.29   18.00
   6   1   3   98.59   17.90
  -6   1  -3   84.29   17.60
  -7  -1  -3   -0.20    3.10
   7  -1   3    0.60    3.60
  -7  -1  -3   -0.80    3.30
  -7  -1  -3    1.70    2.70
   7  -1   3    0.50    3.60
   7  -1   3   -0.80    2.90
   7   1   3    3.10    3.80
  -7   1  -3    1.60    2.90
   7   1   3   -1.60    3.10
  -7   1  -3   -1.70    2.40
   7   1   3    4.20    3.50
   7   1   3   -0.40    3.40
   8  -1   3    3.10    4.40
  -8  -1  -3    4.80    4.40
   8  -1   3   -1.10    3.10
   8  -1   3   -3.30    3.50
   8  -1   3   -1.50    4.20
  -8  -1  -3    1.50    3.80
  -8  -1  -3    2.00    3.80
  -8   1  -3    2.60    3.30
   8   1   3    0.30    3.90
   8   1   3    9.00    5.50
   8   1   3    1.00    3.80
   8   1   3   -4.00    2.90
  -8   1  -3    2.30    3.70
   9  -1   3    5.70    4.90
  -9  -1  -3    5.30    4.90
  -9  -1  -3    9.20    5.20
   9  -1   3    0.60    5.00
   9  -1   3    7.00    6.90
   9  -1   3   14.00    6.90
  -9   1  -3    9.80    5.50
   9   1   3    0.50    5.00
   9   1   3    4.60    6.30
  -9   1  -3    0.10    4.20
   9   1   3    3.20    4.60
   9   1   3    4.40    3.80
   9  -2  -3   -0.10    5.20
   9  -2  -3    8.40    5.20
  -9  -2   3    0.90    4.70
  -9  -2   3    6.30    5.70
   9  -2  -3    3.70    5.30
   9  -2  -3    4.20    5.40
  -9  -2   3    8.30    5.00
  -9   2   3   18.30    6.10
   9   2  -3    8.60    6.00
   9   2  -3   14.50    5.80
  -9   2   3   10.80    5.00
  -9   2   3   16.00    5.50
   9   2  -3    4.50    5.50
   9   2  -3   13.70    5.60
  -8  -2   3   -1.10    4.00
  -8  -2   3    3.50    3.70
   8  -2  -3   -2.80    3.70
  -8  -2   3    2.90    4.00
   8  -2  -3    0.00    4.00
   8  -2  -3   -4.00    2.60
  -8   2   3    1.70    3.50
   8   2  -3    1.10    3.90
  -8   2   3   -1.50    3.20
  -8   2   3   -3.50    2.90
   8   2  -3    0.30    3.40
   8   2  -3   -0.70    3.40
   8   2  -3   -0.20    3.50
  -7  -2   3   90.29   14.10
   7  -2  -3   95.39   16.10
   7  -2  -3   77.39   13.70
  -7  -2   3   56.79   14.40
   7  -2  -3   92.59   15.10
  -7  -2   3   85.79   14.40
   7  -2  -3   75.59   15.60
  -7  -2   3   79.09   14.90
  -7  -2   3   63.69   13.80
   7   2  -3   95.09   15.30
   7   2  -3   83.89   15.40
  -7   2   3   84.69   15.10
   7   2  -3   83.99   15.80
  -7   2   3   75.39   14.70
  -7   2   3   85.09   14.10
   7   2  -3   61.49   14.50
  -7   2   3   70.89   14.00
   6  -2  -3   -4.30    2.20
  -6  -2   3    0.40    2.50
   6  -2  -3   -1.40    1.40
  -6  -2   3    1.90    2.30
  -6  -2   3    0.70    2.80
   6  -2  -3    1.90    2.40
   6  -2  -3   -2.90    1.70
  -6  -2   3   -2.50    1.70
  -6  -2   3   -0.10    1.80
   6   2  -3   -1.40    2.60
  -6   2   3    0.90    2.30
  -6   2   3   -0.90    2.00
  -6   2   3    0.90    2.50
  -6   2   3    0.00    2.60
   6   2  -3    0.60    1.70
  -6   2   3    1.50    1.90
   6   2  -3    3.30    3.30
   6   2  -3   -2.40    2.00
  -5  -2   3   61.39    9.70
   5  -2  -3   45.80    9.60
  -5  -2   3   52.09    9.40
   5  -2  -3   50.29   10.30
  -5  -2   3   48.00    9.90
   5  -2  -3   54.09   10.80
  -5  -2   3   49.50    9.30
  -5  -2   3   53.39   10.20
   5  -2  -3   54.19    9.80
   5   2  -3   56.59   10.70
  -5   2   3   48.00    9.50
  -5   2   3   62.99    9.60
   5   2  -3   47.20    9.00
   5   2  -3   49.30    9.80
  -5   2   3   60.59   10.00
   5   2  -3   49.20   10.20
   5   2  -3   59.49   10.20
  -5   2   3   43.30    9.90
  -4  -2   3   17.50    3.60
   4  -2  -3   19.30    4.50
  -4  -2   3   12.50    3.10
   4  -2  -3   19.10    4.40
  -4  -2   3   18.30    4.00
  -4  -2   3   19.20    4.00
   4  -2  -3   11.80    3.40
  -4  -2   3   17.20    3.20
   4  -2  -3   18.90    3.80
   4   2  -3    8.40    3.80
   4   2  -3    9.00    3.60
   4   2  -3   12.40    3.50
   4   2  -3   17.50    3.10
  -4   2   3   14.80    3.80
  -4   2   3   12.80    3.30
  -4   2   3   18.10    3.80
  -4   2   3   18.20    3.40
   4   2  -3    8.30    3.70
  -3  -2   3   62.99   13.50
   3  -2  -3   73.09   13.20
   3  -2  -3   74.29   13.20
  -3  -2   3   79.79   13.00
   3  -2  -3   78.39   14.00
   3  -2  -3   93.79   14.20
   3  -2  -3   79.09   12.80
  -3  -2   3   70.89   13.60
   3   2  -3   77.59   13.00
   3   2  -3   81.39   13.40
  -3   2   3   72.89   13.10
   3   2  -3   74.79   13.20
   3   2  -3   96.79   14.10
   3   2  -3   87.99   13.30
  -3   2   3   85.09   13.30
  -3   2   3   79.89   13.70
   2  -2  -3 1652.73  248.08
   2  -2  -3 1481.45  248.18
   2  -2  -3 1533.35  248.18
   2  -2  -3 1418.26  247.88
  -2  -2   3 1525.45  247.78
  -2  -2   3 1566.44  248.08
  -2  -2   3 1517.15  248.08
   2   2  -3 1521.55  248.08
   2   2  -3 1448.46  247.88
   2   2  -3 1499.55  247.98
  -2   2   3 1679.33  248.18
  -2   2   3 1492.95  247.98
   2   2  -3 1468.85  248.18
  -2   2   3 1603.74  248.08
   2   2  -3 1520.55  247.98
   1  -2  -3  120.99   20.80
  -1  -2   3  117.99   20.80
   1  -2  -3  116.89   20.70
  -1  -2   3  123.59   20.70
   1  -2  -3  126.19   20.80
   1  -2  -3  141.29   20.80
   1   2  -3  148.29   20.90
   1   2  -3  116.79   20.70
   1   2  -3  132.89   20.70
   1   2  -3  117.99   20.70
  -1   2   3  129.49   20.80
   1   2  -3  129.79   20.60
  -1   2   3  116.19   20.80
   1   2  -3  127.09   20.70
   0  -2  -3 1223.18  191.98
   0  -2  -3 1220.38  191.88
   0  -2  -3 1169.88  191.88
   0  -2   3 1133.39  191.78
   0  -2  -3 1200.88  191.88
   0  -2   3 1183.88  191.88
   0  -2   3 1194.78  191.88
   0   2   3 1188.98  191.88
   0   2  -3 1207.58  191.88
   0   2  -3 1260.97  191.98
   0   2  -3 1180.38  191.98
   0   2  -3 1068.09  191.78
   0   2   3 1138.09  191.98
   1  -2   3 3403.96  583.24
   1  -2   3 3428.56  583.14
  -1  -2  -3 3588.24  583.34
   1  -2   3 3820.52  583.34
   1  -2   3 3744.33  583.34
  -1  -2  -3 3549.34  583.34
  -1  -2  -3 3553.24  583.34
  -1  -2  -3 3375.06  583.34
  -1  -2  -3 3793.72  583.44
  -1  -2  -3 3451.75  583.14
   1   2   3 3565.34  583.44
   1   2   3 3428.76  583.34
   1   2   3 3545.15  583.24
  -1   2  -3 3916.91  583.44
  -1   2  -3 3436.56  583.24
   1   2   3 3664.43  583.34
  -1   2  -3 3789.62  583.34
  -1   2  -3 3639.34  583.44
  -2  -2  -3    3.90    1.40
  -2  -2  -3    4.20    1.00
   2  -2   3    8.30    2.50
   2  -2   3    3.10    1.40
   2  -2   3    2.50    1.10
  -2  -2  -3    3.60    1.60
  -2  -2  -3    2.50    1.30
   2  -2   3   13.50    2.10
  -2  -2  -3    5.70    1.80
  -2   2  -3    5.80    1.30
   2   2   3    2.60    1.20
  -2   2  -3    2.90    1.60
  -2   2  -3    4.60    1.60
   2   2   3    7.40    1.50
   2   2   3    1.20    1.40
  -2   2  -3    3.40    1.60
   2   2   3    9.00    1.80
  -3  -2  -3  405.16   68.59
  -3  -2  -3  428.56   68.89
   3  -2   3  469.35   68.79
   3  -2   3  399.76   68.89
   3  -2   3  477.75   69.19
  -3  -2  -3  431.06   68.79
   3   2   3  422.66   68.99
  -3   2  -3  388.96   68.49
   3   2   3  463.75   68.89
  -3   2  -3  410.86   68.89
  -3   2  -3  412.66   68.69
   3   2   3  419.26   68.79
   3   2   3  404.06   68.89
  -3   2  -3  391.26   68.89
  -4  -2  -3   -0.40    1.50
   4  -2   3    2.40    2.30
  -4  -2  -3    2.10    1.80
   4  -2   3    0.20    1.70
  -4  -2  -3   -0.80    1.10
   4  -2   3    2.90    2.20
   4  -2   3   -0.10    1.20
  -4  -2  -3    3.40    2.00
  -4   2  -3    0.40    1.40
   4   2   3    1.30    1.80
   4   2   3    0.40    2.10
  -4   2  -3    3.80    2.00
   4   2   3   -0.20    1.10
   4   2   3    2.70    2.20
  -4   2  -3   -0.40    1.40
  -5  -2  -3   29.40    5.90
  -5  -2  -3   23.40    4.90
   5  -2   3   28.40    5.60
   5  -2   3   31.00    6.20
   5  -2   3   29.10    6.70
   5  -2   3   29.20    6.40
  -5  -2  -3   20.70    5.60
  -5  -2  -3   49.50    6.80
  -5   2  -3   32.20    6.30
  -5   2  -3   28.80    6.20
   5   2   3   19.80    5.90
   5   2   3   28.80    6.40
   5   2   3   29.60    6.20
  -5   2  -3   25.10    6.10
   5   2   3   32.80    6.70
  -6  -2  -3    2.00    2.40
   6  -2   3   -2.90    2.40
  -6  -2  -3   -0.90    2.10
   6  -2   3    1.20    2.00
   6  -2   3   -0.90    3.10
   6  -2   3    0.00    2.20
  -6  -2  -3    0.60    2.40
  -6  -2  -3   -0.80    2.50
  -6   2  -3    5.90    2.60
   6   2   3    0.70    3.00
   6   2   3   -3.00    2.20
  -6   2  -3   -1.30    2.20
   6   2   3    0.80    2.50
   6   2   3    3.40    3.00
  -7  -2  -3    4.30    3.70
   7  -2   3    1.70    4.10
   7  -2   3   10.10    4.80
  -7  -2  -3    8.20    3.40
  -7  -2  -3    5.10    3.90
   7  -2   3   14.30    4.40
  -7  -2  -3    0.00    3.60
   7   2   3    0.30    3.50
   7   2   3    1.30    2.90
  -7   2  -3   -0.90    2.60
   7   2   3   -1.40    3.50
   7   2   3   -1.60    3.20
  -7   2  -3    8.80    3.60
   8  -2   3   34.10    6.90
  -8  -2  -3   37.80    7.30
   8  -2   3   13.20    7.00
   8  -2   3   11.90    6.70
   8  -2   3   34.60    8.30
  -8  -2  -3   23.10    6.60
  -8  -2  -3   15.70    6.10
  -8   2  -3   25.90    6.60
  -8   2  -3   11.50    5.90
   8   2   3   32.90    7.90
   8   2   3   18.10    6.90
   8   2   3   31.50    7.20
   8   2   3   23.10    7.30
   9  -2   3    7.40    5.40
   9  -2   3    4.20    6.20
  -9  -2  -3    7.60    4.90
  -9  -2  -3    0.70    5.00
   9  -2   3   -1.70    3.80
   9  -2   3    1.60    5.00
   9   2   3    6.60    5.40
  -9   2  -3    2.30    4.40
   9   2   3    3.10    4.40
   9   2   3    6.50    5.70
  -9   2  -3    0.00    4.40
   9   2   3    2.50    5.20
  -9  -3   3    7.60    5.10
   9  -3  -3   13.20    7.00
   9  -3  -3   -2.10    4.50
   9  -3  -3   -3.10    5.10
  -9  -3   3    7.20    4.80
  -9  -3   3    6.70    5.70
   9  -3  -3   -2.90    3.20
   9   3  -3    0.30    4.40
  -9   3   3    9.10    4.40
  -9   3   3    7.30    4.70
   9   3  -3    8.90    6.00
  -9   3   3    3.80    4.70
   9   3  -3   -1.30    6.20
   9   3  -3   14.30    5.70
  -8  -3   3   58.09   11.00
  -8  -3   3   54.99   11.70
   8  -3  -3   49.99   12.20
   8  -3  -3   53.69   12.30
  -8  -3   3   43.30   11.70
   8  -3  -3   58.39   11.50
   8   3  -3   64.59   12.80
  -8   3   3   65.99   11.80
  -8   3   3   47.90   10.60
   8   3  -3   61.89   11.90
   8   3  -3   40.20   11.20
   8   3  -3   62.19   12.20
  -8   3   3   60.69   11.90
   7  -3  -3   87.29   14.40
  -7  -3   3   86.99   13.80
   7  -3  -3   85.69   14.70
   7  -3  -3   57.39   14.40
  -7  -3   3   64.69   14.50
  -7  -3   3   72.69   13.70
   7  -3  -3   61.59   15.00
  -7  -3   3   91.69   15.00
  -7   3   3   87.69   13.40
   7   3  -3   53.69   13.90
   7   3  -3   87.29   14.90
   7   3  -3   91.09   15.50
  -7   3   3   68.29   14.30
   7   3  -3   91.19   15.60
  -7   3   3   56.29   13.80
  -7   3   3   75.19   13.80
  -6  -3   3  156.98   26.10
  -6  -3   3  152.28   25.70
  -6  -3   3  152.38   24.40
   6  -3  -3  151.48   24.80
  -6  -3   3  127.49   24.50
   6  -3  -3  146.29   26.10
   6  -3  -3  160.58   27.00
   6  -3  -3  136.39   25.40
  -6   3   3  156.58   25.00
  -6   3   3  143.79   24.30
   6   3  -3  117.49   25.60
  -6   3   3  128.29   24.70
  -6   3   3  150.28   24.70
   6   3  -3  175.68   25.20
   6   3  -3  173.38   26.50
  -6   3   3  135.99   25.60
   6   3  -3  153.38   25.00
  -5  -3   3  262.87   43.90
  -5  -3   3  279.77   44.30
   5  -3  -3  255.77   43.90
   5  -3  -3  285.97   44.10
  -5  -3   3  247.68   43.60
   5  -3  -3  225.78   44.30
  -5  -3   3  247.38   44.00
   5  -3  -3  291.97   44.50
  -5   3   3  260.57   44.00
  -5   3   3  265.57   43.60
   5   3  -3  264.37   44.30
  -5   3   3  287.17   44.30
  -5   3   3  290.37   44.00
   5   3  -3  252.17   44.20
   5   3  -3  261.67   44.10
   5   3  -3  296.57   44.20
  -4  -3   3  821.62  126.39
  -4  -3   3  736.53  126.39
   4  -3  -3  788.72  126.19
   4  -3  -3  800.62  126.29
   4  -3  -3  846.42  126.59
   4  -3  -3  805.62  126.69
  -4  -3   3  764.82  125.89
  -4  -3   3  759.52  126.19
  -4   3   3  771.32  126.19
   4   3  -3  781.02  126.29
  -4   3   3  677.63  126.29
  -4   3   3  814.32  126.29
   4   3  -3  719.53  125.79
   4   3  -3  754.82  126.49
  -4   3   3  764.82  125.89
   4   3  -3  805.52  126.29
   4   3  -3  793.02  126.49
   3  -3  -3   17.70    4.20
  -3  -3   3   14.90    3.40
  -3  -3   3   14.60    2.70
  -3  -3   3   22.10    4.00
   3  -3  -3   14.80    2.80
  -3  -3   3   16.10    3.90
   3  -3  -3   20.40    4.20
   3  -3  -3   11.70    3.30
   3   3  -3   13.50    3.00
  -3   3   3   13.50    3.30
   3   3  -3    9.70    3.20
   3   3  -3   11.80    3.40
   3   3  -3   10.40    3.20
  -3   3   3   16.80    3.30
  -3   3   3   20.00    3.70
   2  -3  -3   -1.10    1.70
   2  -3  -3   -1.80    1.00
   2  -3  -3   -0.30    1.00
  -2  -3   3    0.10    1.10
  -2  -3   3   -0.90    0.80
  -2  -3   3   -1.40    1.30
   2  -3  -3   -2.00    1.10
   2   3  -3    1.00    1.20
   2   3  -3   -0.70    0.90
  -2   3   3    1.30    1.30
   2   3  -3    0.10    0.90
   2   3  -3    1.20    1.00
  -2   3   3   -0.30    1.30
  -2   3   3    1.20    1.20
   2   3  -3   -0.80    1.00
  -1  -3   3    3.40    1.40
  -1  -3   3    6.90    1.30
   1  -3  -3    1.40    1.20
   1  -3  -3    0.90    0.90
   1  -3  -3    4.30    1.80
  -1  -3   3    4.70    1.40
   1  -3  -3   -2.30    1.40
  -1   3   3    3.70    1.30
   1   3  -3    2.20    0.90
  -1   3   3    1.00    1.20
   1   3  -3    1.30    1.10
   1   3  -3    2.50    1.30
   1   3  -3    4.00    1.30
   1   3  -3    2.00    1.10
  -1   3   3    3.20    1.30
   0  -3  -3 1008.30  157.98
   0  -3   3  942.41  157.58
   0  -3   3  981.70  157.88
   0  -3  -3 1000.80  157.88
   0  -3   3  976.90  157.78
   0  -3  -3  991.50  157.78
   0   3  -3  886.51  157.68
   0   3  -3  921.81  157.88
   0   3  -3  987.20  157.88
   0   3  -3  972.10  157.68
   0   3   3  945.81  157.78
   0   3  -3 1039.90  157.88
   0   3   3  970.60  157.88
   0   3   3  981.20  157.88
  -1  -3  -3  195.98   29.80
  -1  -3  -3  185.78   29.60
  -1  -3  -3  187.08   29.60
   1  -3   3  159.08   29.60
   1  -3   3  177.88   29.70
  -1  -3  -3  178.08   29.70
   1  -3   3  185.88   29.70
   1  -3   3  184.18   29.50
  -1  -3  -3  182.38   29.80
  -1   3  -3  174.38   29.70
  -1   3  -3  171.48   29.60
  -1   3  -3  194.98   29.80
   1   3   3  177.18   29.80
  -1   3  -3  178.38   29.80
  -1   3  -3  178.98   29.50
   1   3   3  184.58   29.80
   1   3   3  177.78   29.60
   1   3   3  180.38   29.70
   2  -3   3 2132.69  359.96
   2  -3   3 2174.48  360.16
  -2  -3  -3 2346.37  360.26
  -2  -3  -3 2149.78  359.86
   2  -3   3 2128.39  360.36
  -2  -3  -3 2219.68  360.06
  -2  -3  -3 2334.77  360.16
   2  -3   3 2242.48  360.16
  -2   3  -3 2380.26  360.16
  -2   3  -3 2430.06  360.26
   2   3   3 2256.97  360.16
   2   3   3 2120.39  360.16
  -2   3  -3 2156.48  359.96
  -2   3  -3 2098.69  360.16
   2   3   3 2145.09  360.26
   2   3   3 2164.98  360.06
   3  -3   3  928.91  162.68
  -3  -3  -3 1015.10  162.88
   3  -3   3 1001.50  163.28
  -3  -3  -3 1100.29  162.88
  -3  -3  -3  916.71  162.98
  -3  -3  -3  948.61  162.98
   3  -3   3  960.90  162.98
   3   3   3 1055.59  163.18
   3   3   3 1002.50  163.08
  -3   3  -3 1018.40  162.78
   3   3   3  965.60  162.88
  -3   3  -3 1050.29  163.08
   3   3   3 1062.79  162.98
  -3   3  -3 1006.00  163.08
  -4  -3  -3   30.60    5.90
   4  -3   3   24.00    5.60
   4  -3   3   27.20    5.80
   4  -3   3   29.80    6.70
  -4  -3  -3   29.10    5.80
   4  -3   3   34.50    6.30
  -4  -3  -3   33.00    5.50
  -4  -3  -3   31.80    6.10
   4   3   3   21.70    5.90
  -4   3  -3   24.70    5.90
   4   3   3   19.50    5.90
   4   3   3   27.00    5.80
  -4   3  -3   29.50    5.60
  -4   3  -3   30.30    6.20
   4   3   3   32.60    6.00
  -5  -3  -3   -2.20    1.80
   5  -3   3    0.40    2.40
  -5  -3  -3   -0.30    2.10
  -5  -3  -3    0.00    1.70
   5  -3   3    3.30    2.30
  -5  -3  -3   -3.50    1.50
   5  -3   3   -0.10    1.50
   5  -3   3    0.00    3.00
  -5   3  -3    0.20    2.20
   5   3   3    0.50    2.60
  -5   3  -3   -1.40    1.70
   5   3   3   -3.30    1.90
  -5   3  -3   -0.30    2.10
   5   3   3   -1.20    1.90
   5   3   3   -0.20    2.30
  -6  -3  -3  130.19   20.90
   6  -3   3  125.39   20.10
  -6  -3  -3  110.59   20.90
  -6  -3  -3   99.19   19.60
   6  -3   3  139.49   22.40
   6  -3   3  118.49   21.00
  -6  -3  -3  130.89   21.20
   6  -3   3  158.18   22.10
   6   3   3  125.79   21.70
   6   3   3  125.59   20.50
   6   3   3  128.59   21.30
  -6   3  -3  131.09   21.20
  -6   3  -3   94.99   20.70
   6   3   3  110.89   21.40
   7  -3   3   -0.80    3.90
  -7  -3  -3    4.40    3.50
   7  -3   3    8.50    5.10
  -7  -3  -3   -2.30    2.60
   7  -3   3    4.50    3.80
   7  -3   3    4.10    3.30
  -7  -3  -3    1.80    3.20
  -7  -3  -3    5.90    3.70
   7   3   3    8.80    4.50
  -7   3  -3    3.20    3.30
   7   3   3    7.60    4.30
   7   3   3    4.80    3.60
   7   3   3   -1.00    3.80
  -7   3  -3    3.00    3.60
  -8  -3  -3    7.40    4.90
   8  -3   3    5.90    5.40
  -8  -3  -3    1.50    3.50
   8  -3   3    1.10    4.50
   8  -3   3   -0.10    3.40
   8   3   3   14.80    5.50
  -8   3  -3   -1.20    4.00
   8   3   3    2.00    5.00
   8   3   3    8.10    4.60
  -8   3  -3   -1.60    3.50
   8   3   3    0.40    4.80
  -9  -3  -3    0.60    4.70
   9  -3   3    5.80    6.50
   9  -3   3    3.50    6.50
   9  -3   3    3.40    4.40
   9  -3   3    1.90    5.10
   9   3   3    7.10    6.10
  -9   3  -3    2.40    4.60
   9   3   3    1.10    3.40
  -9   3  -3   -2.30    3.60
   9   3   3   -3.60    4.20
   9  -4  -3   12.30    5.50
   9  -4  -3   24.40    8.10
   9  -4  -3    4.40    6.00
  -9  -4   3    8.40    6.60
  -9   4   3   13.20    5.90
   9   4  -3   23.70    7.20
  -9   4   3   14.10    5.90
   9   4  -3    9.00    6.00
  -9   4   3   22.60    6.90
   9   4  -3   18.40    6.70
   8  -4  -3   13.80    4.70
  -8  -4   3   -2.50    3.40
   8  -4  -3   17.80    7.00
   8  -4  -3    0.80    3.60
  -8  -4   3   -1.60    3.50
   8  -4  -3   -4.50    3.80
  -8  -4   3   -4.00    3.50
   8   4  -3   14.10    5.00
  -8   4   3   -0.20    3.60
  -8   4   3    1.60    3.70
  -8   4   3   -0.60    4.00
   8   4  -3    8.60    4.90
   8   4  -3    3.20    4.10
   7  -4  -3   43.10    9.80
  -7  -4   3   25.20    8.50
  -7  -4   3   47.90    8.70
   7  -4  -3   50.59    9.30
   7  -4  -3   37.40    9.70
   7  -4  -3   58.39    9.70
  -7  -4   3   41.60    8.10
  -7  -4   3   42.20    9.30
   7   4  -3   41.60    9.40
   7   4  -3   49.40    9.50
  -7   4   3   28.60    8.40
   7   4  -3   41.10    9.00
  -7   4   3   40.10    9.20
  -7   4   3   36.90    8.30
   6  -4  -3   -1.40    3.10
  -6  -4   3    6.60    2.70
  -6  -4   3    3.80    3.50
  -6  -4   3    6.70    3.70
   6  -4  -3    5.50    3.10
   6  -4  -3    9.30    4.30
  -6  -4   3    7.70    3.50
   6  -4  -3   12.70    3.70
   6   4  -3   13.40    4.50
  -6   4   3    8.80    2.50
  -6   4   3    0.10    2.70
   6   4  -3    4.70    3.20
   6   4  -3   23.70    4.50
  -6   4   3    7.50    3.50
  -6   4   3    3.10    3.10
   5  -4  -3    0.20    2.30
  -5  -4   3   -0.30    2.30
  -5  -4   3    0.10    1.60
   5  -4  -3    2.40    2.30
   5  -4  -3   -2.80    2.00
   5  -4  -3    0.80    2.70
  -5  -4   3   -1.20    2.10
  -5  -4   3    4.40    2.60
  -5   4   3   -1.80    2.10
   5   4  -3    0.20    2.40
  -5   4   3    3.00    2.60
   5   4  -3    1.20    2.30
  -5   4   3    1.00    1.80
  -5   4   3    2.30    2.10
   5   4  -3    6.50    3.00
  -4  -4   3   31.60    6.80
  -4  -4   3   32.90    5.70
  -4  -4   3   29.20    6.50
   4  -4  -3   35.10    7.20
   4  -4  -3   45.70    8.00
  -4  -4   3   36.90    7.00
   4  -4  -3   28.70    6.50
   4  -4  -3   28.10    5.40
   4   4  -3   34.20    6.70
   4   4  -3   34.00    6.50
  -4   4   3   39.20    6.80
   4   4  -3   34.60    6.00
  -4   4   3   35.70    6.70
   4   4  -3   33.60    6.80
  -4   4   3   33.50    6.50
   3  -4  -3    0.90    1.50
   3  -4  -3    3.00    2.00
  -3  -4   3    6.90    2.10
  -3  -4   3    1.50    1.60
   3  -4  -3    0.50    2.30
  -3  -4   3    0.60    1.70
  -3  -4   3    1.40    0.80
   3  -4  -3    2.00    2.10
  -3   4   3    3.90    2.20
  -3   4   3    3.20    2.20
   3   4  -3    4.20    2.00
   3   4  -3    5.20    1.80
   3   4  -3    1.30    1.60
   3   4  -3   -0.40    1.50
  -3   4   3    2.10    1.60
   3   4  -3   -0.30    1.70
   2  -4  -3  138.69   20.30
  -2  -4   3  133.99   20.10
   2  -4  -3  107.79   19.90
   2  -4  -3  120.29   19.90
  -2  -4   3  113.99   20.00
  -2  -4   3  112.89   19.80
   2  -4  -3  127.89   20.20
   2   4  -3  106.59   19.90
   2   4  -3  120.29   19.90
  -2   4   3  118.99   20.10
  -2   4   3  124.79   19.80
   2   4  -3  113.59   19.80
  -2   4   3  123.49   19.90
   2   4  -3  110.99   19.90
   2   4  -3  122.59   19.70
   1  -4  -3   70.49   11.20
  -1  -4   3   65.89   11.10
   1  -4  -3   62.99   11.70
   1  -4  -3   73.59   11.90
   1  -4  -3   62.69   11.40
  -1  -4   3   58.99   10.90
  -1  -4   3   72.69   11.70
   1   4  -3   56.39   11.00
  -1   4   3   64.39   11.60
   1   4  -3   62.59   11.50
  -1   4   3   63.79   11.50
   1   4  -3   70.99   11.00
  -1   4   3   59.79   11.00
   1   4  -3   74.69   11.20
   0  -4  -3  469.25   77.29
   0  -4  -3  512.15   77.09
   0  -4   3  446.66   77.09
   0  -4  -3  452.45   77.09
   0  -4  -3  506.65   77.09
   0  -4   3  499.75   76.99
   0   4  -3  423.66   77.09
   0   4   3  462.85   76.99
   0   4   3  498.05   77.19
   0   4   3  489.55   77.19
   0   4  -3  494.35   77.19
   0   4  -3  445.76   76.99
   0   4  -3  457.35   76.69
  -1  -4  -3  228.28   36.50
   1  -4   3  230.38   36.30
  -1  -4  -3  210.98   36.70
  -1  -4  -3  218.28   36.60
   1  -4   3  224.78   36.60
  -1  -4  -3  207.18   36.60
  -1  -4  -3  215.78   36.40
   1  -4   3  244.88   36.70
   1  -4   3  225.98   36.60
  -1   4  -3  213.08   36.70
   1   4   3  223.68   36.70
  -1   4  -3  211.58   36.60
  -1   4  -3  213.38   36.30
   1   4   3  233.78   36.60
   1   4   3  209.78   36.50
  -1   4  -3  238.78   36.70
   1   4   3  236.98   36.70
  -2  -4  -3   21.60    4.20
  -2  -4  -3   22.00    4.60
   2  -4   3   28.90    4.90
  -2  -4  -3   14.20    4.30
  -2  -4  -3   24.70    4.40
   2  -4   3   24.70    4.80
  -2  -4  -3   29.20    5.10
   2  -4   3   25.40    4.50
  -2   4  -3   18.00    4.60
   2   4   3   21.10    4.70
   2   4   3   28.20    5.00
  -2   4  -3   20.70    4.30
   2   4   3   20.30    4.70
  -2   4  -3   21.40    4.50
   2   4   3   20.50    4.40
  -3  -4  -3   27.70    5.10
  -3  -4  -3   28.50    5.40
   3  -4   3   25.50    5.10
   3  -4   3   36.80    6.00
   3  -4   3   26.10    6.40
   3  -4   3   28.40    5.70
  -3  -4  -3   29.50    5.80
  -3  -4  -3   24.90    5.50
   3   4   3   25.10    6.00
  -3   4  -3   34.20    6.10
  -3   4  -3   23.50    5.70
   3   4   3   22.50    5.40
   3   4   3   23.40    5.60
   3   4   3   38.10    6.40
  -4  -4  -3   51.99    9.50
  -4  -4  -3   60.29   10.20
   4  -4   3   54.49    9.70
   4  -4   3   59.99   11.40
   4  -4   3   51.79   10.30
   4  -4   3   66.09   11.10
  -4  -4  -3   63.29   10.20
  -4  -4  -3   74.19   11.10
   4   4   3   54.69   10.70
   4   4   3   46.90   10.30
   4   4   3   68.99   11.30
  -4   4  -3   45.30   10.30
  -4   4  -3   56.39   10.60
   5  -4   3   36.60    6.70
  -5  -4  -3   28.00    6.20
   5  -4   3   37.00    7.00
  -5  -4  -3   29.40    6.20
   5  -4   3   31.50    7.30
  -5  -4  -3   25.20    6.60
   5  -4   3   32.90    7.70
  -5   4  -3   31.50    7.00
   5   4   3   25.10    6.90
  -5   4  -3   27.10    6.70
   5   4   3   41.50    7.20
   5   4   3   34.50    7.30
  -6  -4  -3   -2.70    2.70
   6  -4   3    3.10    3.00
  -6  -4  -3    1.80    2.60
   6  -4   3   -0.60    1.80
   6  -4   3    0.90    3.20
   6  -4   3    1.20    3.60
  -6  -4  -3    0.30    2.70
   6   4   3   10.30    4.10
   6   4   3   -0.40    2.80
   6   4   3   -0.80    2.60
  -6   4  -3    7.20    3.20
  -6   4  -3   -0.70    2.40
  -7  -4  -3   36.10    7.50
   7  -4   3   17.70    6.40
   7  -4   3   29.00    8.10
   7  -4   3   17.20    7.40
   7  -4   3   35.40    7.40
  -7  -4  -3   22.70    6.30
   7   4   3   41.70    8.50
  -7   4  -3   39.70    7.40
   7   4   3   31.00    7.40
  -7   4  -3   24.70    6.90
   7   4   3   24.70    6.90
   8  -4   3   21.60    7.70
   8  -4   3   35.90    8.90
  -8  -4  -3   14.00    5.90
  -8  -4  -3   20.50    7.10
   8  -4   3   32.70    6.70
   8  -4   3   30.70    6.70
   8   4   3   13.10    6.90
   8   4   3    9.20    6.20
  -8   4  -3   23.50    6.20
  -8   4  -3   15.50    6.30
   8   4   3   34.70    7.50
  -9  -4  -3   45.80    9.90
  -9  -4  -3   33.70    8.40
   9  -4   3   22.10   10.30
   9  -4   3   46.50   10.30
   9  -4   3   33.20    8.50
  -9   4  -3   44.00    9.10
   9   4   3   61.49   10.70
   9   4   3   23.80    8.80
   9   4   3    5.60    7.30
  -9   4  -3   28.00    8.80
   9  -5  -3   -1.50    4.00
   9  -5  -3    1.30    5.90
   9  -5  -3   -1.00    5.20
  -9  -5   3   -6.20    4.50
  -9   5   3    0.30    4.80
   9   5  -3    4.90    5.60
  -9   5   3   -0.40    5.20
   9   5  -3    0.40    4.30
  -9   5   3   -2.10    3.60
   9   5  -3   22.10    7.80
   9   5  -3    2.80    5.30
   8  -5  -3    6.70    4.70
   8  -5  -3   13.00    6.50
   8  -5  -3    8.20    4.80
  -8  -5   3    1.50    4.30
   8  -5  -3    4.30    5.60
  -8  -5   3    8.70    5.90
  -8   5   3    7.20    4.80
   8   5  -3    7.00    4.70
   8   5  -3   16.90    5.80
  -8   5   3   15.70    5.80
  -8   5   3   14.10    4.90
   8   5  -3   14.60    5.90
  -7  -5   3   76.99   15.40
  -7  -5   3   61.19   14.90
   7  -5  -3   79.99   16.40
   7  -5  -3   66.89   14.80
  -7  -5   3   72.19   13.70
   7  -5  -3   75.09   16.00
   7  -5  -3   86.99   15.10
  -7  -5   3   64.49   14.10
  -7   5   3   79.99   15.30
   7   5  -3   81.29   15.20
  -7   5   3   90.19   14.80
  -7   5   3   81.89   14.70
   7   5  -3  113.59   16.40
   7   5  -3   72.79   14.90
  -6  -5   3   28.80    8.00
   6  -5  -3   54.09    9.90
  -6  -5   3   35.40    7.00
  -6  -5   3   31.40    8.10
   6  -5  -3   45.50    9.30
   6  -5  -3   30.60    7.90
  -6  -5   3   36.50    7.80
   6  -5  -3   44.40    8.40
   6   5  -3   33.10    8.40
  -6   5   3   31.10    7.60
  -6   5   3   33.10    7.90
  -6   5   3   39.20    8.50
   6   5  -3   55.49    9.00
   6   5  -3   50.59    8.90
   5  -5  -3   18.90    6.00
   5  -5  -3   21.20    6.20
  -5  -5   3   25.50    5.80
  -5  -5   3    7.30    4.60
  -5  -5   3   26.80    5.90
  -5  -5   3   26.50    4.40
   5  -5  -3   10.10    5.00
   5  -5  -3   23.20    5.20
   5   5  -3   21.40    5.60
   5   5  -3   23.80    5.70
  -5   5   3   32.20    5.80
  -5   5   3   21.70    5.00
   5   5  -3   27.00    5.70
   5   5  -3   19.80    5.30
  -5   5   3   29.20    4.50
  -5   5   3   20.50    5.20
   4  -5  -3    3.80    3.00
  -4  -5   3    1.60    1.80
  -4  -5   3    6.20    2.70
  -4  -5   3    0.60    1.00
   4  -5  -3    2.20    1.40
  -4  -5   3    3.50    2.40
   4  -5  -3   -1.90    2.70
   4  -5  -3    3.90    2.50
  -4   5   3    3.00    2.10
   4   5  -3    4.40    2.00
   4   5  -3    1.20    2.20
  -4   5   3   -0.10    2.10
  -4   5   3   -0.30    2.00
   4   5  -3    2.70    2.50
   4   5  -3    0.10    2.10
   3  -5  -3    1.80    1.80
   3  -5  -3    3.20    2.90
  -3  -5   3   -1.50    1.50
  -3  -5   3    6.40    2.50
  -3  -5   3   -1.10    1.40
   3  -5  -3    1.80    2.60
   3  -5  -3   -1.40    1.70
  -3   5   3   -0.50    1.90
   3   5  -3    4.60    1.80
  -3   5   3   -0.30    1.50
  -3   5   3    0.40    1.90
   3   5  -3    2.80    1.80
   3   5  -3    1.10    1.70
   3   5  -3    2.00    1.90
   3   5  -3    0.20    1.80
  -2  -5   3   46.30    8.20
   2  -5  -3   49.00    8.20
  -2  -5   3   37.50    8.00
   2  -5  -3   40.50    8.50
   2  -5  -3   33.30    7.70
   2  -5  -3   37.80    8.30
  -2  -5   3   39.20    7.70
  -2   5   3   38.60    7.80
  -2   5   3   47.70    8.40
   2   5  -3   42.80    7.90
   2   5  -3   52.49    8.20
   2   5  -3   33.50    7.70
   2   5  -3   42.00    7.90
   2   5  -3   49.30    7.80
  -2   5   3   41.90    7.60
  -1  -5   3  447.36   70.39
  -1  -5   3  442.16   69.99
   1  -5  -3  439.66   70.39
   1  -5  -3  387.16   70.29
   1  -5  -3  406.36   70.29
  -1  -5   3  446.06   70.29
   1  -5  -3  398.56   70.39
  -1   5   3  407.56   70.39
   1   5  -3  417.66   69.79
   1   5  -3  418.46   70.09
   1   5  -3  434.76   70.29
   1   5  -3  449.26   70.39
  -1   5   3  467.95   70.39
  -1   5   3  451.55   70.19
   0  -5  -3  110.19   19.50
   0  -5   3  112.39   19.30
   0  -5  -3  109.99   19.30
   0  -5   3  102.89   19.10
   0  -5   3  128.39   19.40
   0  -5   3  120.19   19.40
   0  -5  -3  119.09   19.30
   0  -5  -3  120.49   19.40
   0   5   3  118.89   19.20
   0   5  -3  117.39   19.40
   0   5   3  123.79   19.50
   0   5  -3  110.59   18.80
   0   5   3  129.89   19.50
   0   5  -3  105.19   19.30
   0   5  -3  112.39   19.20
   1  -5   3    0.80    1.40
   1  -5   3    7.90    2.50
  -1  -5  -3    6.40    2.60
   1  -5   3    1.70    1.80
  -1  -5  -3    6.30    2.10
  -1  -5  -3    5.00    1.80
  -1  -5  -3    0.80    1.50
   1  -5   3    5.70    2.30
   1   5   3    4.90    2.20
  -1   5  -3    0.00    1.70
   1   5   3    3.00    2.00
  -1   5  -3    7.60    1.50
  -2  -5  -3    4.80    2.60
   2  -5   3   10.70    3.20
  -2  -5  -3   11.30    2.50
  -2  -5  -3    3.30    2.20
  -2  -5  -3   11.60    3.00
  -2  -5  -3    6.10    2.90
   2  -5   3   16.60    2.90
   2  -5   3    7.40    2.50
  -2   5  -3    7.10    2.50
   2   5   3    5.90    2.40
   2   5   3   10.70    3.20
   2   5   3    8.00    2.70
   2   5   3    4.80    2.30
  -2   5  -3    9.00    2.30
  -3  -5  -3   72.59   11.30
  -3  -5  -3   62.89   10.40
  -3  -5  -3   61.69   10.80
   3  -5   3   60.39   10.40
   3  -5   3   60.69   11.30
   3  -5   3   46.40   11.40
  -3  -5  -3   68.19   10.30
   3  -5   3   37.90   10.40
   3   5   3   65.99   11.20
  -3   5  -3   60.59   10.50
   3   5   3   62.19   10.80
  -3   5  -3   63.39   11.10
   3   5   3   48.20   10.80
  -3   5  -3   58.09   10.80
   3   5   3   50.69   11.00
   4  -5   3  433.76   67.19
   4  -5   3  374.96   67.39
  -4  -5  -3  422.26   66.89
   4  -5   3  390.36   66.49
  -4  -5  -3  418.76   66.39
  -4  -5  -3  387.56   66.99
   4  -5   3  393.66   66.89
  -4  -5  -3  420.26   66.69
   4   5   3  399.66   67.09
  -4   5  -3  440.96   67.19
  -4   5  -3  373.66   66.99
   4   5   3  431.36   66.99
   4   5   3  409.06   67.19
   4   5   3  399.66   67.09
  -5  -5  -3  316.87   50.79
   5  -5   3  277.97   51.99
   5  -5   3  303.17   51.39
   5  -5   3  345.27   51.99
  -5  -5  -3  321.77   51.19
  -5  -5  -3  330.97   51.29
  -5  -5  -3  296.37   51.59
   5   5   3  320.67   51.99
   5   5   3  316.87   51.59
   5   5   3  319.07   51.89
   5   5   3  309.17   51.69
  -5   5  -3  276.97   51.59
  -5   5  -3  297.37   51.69
   6  -5   3   10.70    5.00
   6  -5   3   15.70    5.10
   6  -5   3   21.80    6.60
  -6  -5  -3   20.00    5.90
  -6  -5  -3   16.40    4.70
  -6  -5  -3   27.00    5.00
   6  -5   3   17.80    6.00
   6   5   3    7.50    5.00
  -6   5  -3   26.90    5.90
   6   5   3   21.60    5.70
   6   5   3   18.60    5.20
  -6   5  -3   19.90    5.80
  -7  -5  -3   12.40    5.10
   7  -5   3   -2.70    3.50
   7  -5   3    3.90    3.60
  -7  -5  -3   -0.10    3.20
   7  -5   3   -2.30    4.40
   7  -5   3   -6.50    2.40
  -7   5  -3    1.30    3.50
  -7   5  -3    2.90    3.40
   7   5   3    0.50    3.50
   7   5   3    1.30    3.50
   7   5   3    1.70    2.80
  -8  -5  -3   21.00    7.00
   8  -5   3   18.70    5.90
   8  -5   3   18.30    7.20
   8  -5   3   18.80    5.70
  -8  -5  -3   -1.40    5.00
  -8  -5  -3    6.50    5.00
   8  -5   3   13.00    6.70
   8   5   3    8.60    5.80
  -8   5  -3   16.90    6.40
   8   5   3   38.50    9.00
   8   5   3   21.20    6.50
  -8   5  -3   21.40    6.70
   8   5   3   11.80    6.00
   8  -6  -3   31.30    7.70
  -8  -6   3   31.20    7.80
   8  -6  -3    9.60    7.60
   8  -6  -3   26.70    9.20
   8  -6  -3   10.60    6.30
   8   6  -3   46.30    8.80
   8   6  -3   24.60    7.70
  -8   6   3   26.20    7.20
   8   6  -3   33.20    8.60
  -8   6   3   11.30    6.90
   8   6  -3   35.40    8.30
  -8   6   3   37.00    7.70
   7  -6  -3    5.20    4.40
   7  -6  -3    6.40    4.00
  -7  -6   3   12.60    5.20
   7  -6  -3   -2.20    5.10
   7  -6  -3    1.00    3.30
  -7  -6   3    0.30    3.80
  -7   6   3   -1.10    3.30
   7   6  -3    4.00    3.90
  -7   6   3    7.00    3.60
   7   6  -3    3.30    3.90
  -7   6   3    1.30    4.00
   7   6  -3   -0.90    4.20
   7   6  -3   11.10    4.70
  -7   6   3    4.30    3.70
   6  -6  -3   13.30    5.70
  -6  -6   3   13.90    5.20
  -6  -6   3   12.90    4.80
  -6  -6   3    3.20    3.90
   6  -6  -3   18.70    5.00
   6  -6  -3   23.60    5.90
   6  -6  -3   20.20    5.80
   6   6  -3   20.40    5.70
   6   6  -3   23.70    5.70
  -6   6   3   14.30    5.20
  -6   6   3   16.80    5.40
   6   6  -3   27.20    6.00
  -6   6   3   18.00    4.60
   6   6  -3   13.30    5.20
   5  -6  -3    0.90    3.60
   5  -6  -3    1.20    3.20
   5  -6  -3   -1.00    2.20
  -5  -6   3   -2.90    1.60
   5  -6  -3    0.50    2.60
  -5  -6   3    3.20    3.10
  -5  -6   3   -0.80    1.70
   5   6  -3   -3.00    2.10
  -5   6   3    0.10    1.70
  -5   6   3    2.20    2.80
  -5   6   3   -0.60    2.40
   5   6  -3   -2.80    2.70
   5   6  -3    0.80    2.50
  -5   6   3   -2.70    2.20
   5   6  -3    1.10    2.70
   4  -6  -3  151.98   23.80
   4  -6  -3  144.49   24.70
  -4  -6   3  139.89   24.80
  -4  -6   3  141.39   24.00
  -4  -6   3  148.09   24.00
   4  -6  -3  134.49   25.20
   4  -6  -3  140.79   24.40
   4   6  -3  143.79   23.80
  -4   6   3  131.09   24.50
   4   6  -3  153.48   24.10
   4   6  -3  133.79   24.00
  -4   6   3  136.79   23.50
   4   6  -3  122.09   24.60
  -4   6   3  135.09   24.40
   3  -6  -3    8.70    4.30
  -3  -6   3   17.20    4.60
  -3  -6   3   20.70    4.40
   3  -6  -3   19.40    4.50
  -3  -6   3   23.50    4.60
   3  -6  -3   16.60    4.10
   3  -6  -3   23.30    5.40
   3   6  -3   12.60    4.10
   3   6  -3   18.00    4.60
   3   6  -3   18.20    4.50
   3   6  -3   22.00    4.40
  -3   6   3   19.40    4.40
  -3   6   3    5.90    4.10
  -3   6   3   27.00    4.20
  -2  -6   3   -0.60    2.00
  -2  -6   3    2.80    2.30
   2  -6  -3    0.70    2.00
   2  -6  -3    1.10    1.60
   2  -6  -3   -1.20    2.60
   2  -6  -3    0.00    2.40
   2   6  -3    4.20    2.30
   2   6  -3    3.80    2.00
  -2   6   3    2.30    2.40
  -2   6   3    1.70    1.90
  -2   6   3    1.30    1.70
   2   6  -3    5.60    2.30
   1  -6  -3   17.80    4.30
   1  -6  -3    6.90    3.30
  -1  -6   3   12.70    3.60
  -1  -6   3   14.30    3.50
   1  -6  -3   12.80    3.70
  -1   6   3   14.50    3.80
   1   6  -3   11.80    3.70
   1   6  -3   11.40    2.60
  -1   6   3   15.60    3.40
   1   6  -3   17.80    3.60
  -1   6   3   19.40    4.20
   0  -6   3  209.98   35.90
   0  -6   3  204.08   35.80
   0  -6  -3  230.88   36.10
   0  -6   3  203.78   35.90
   0  -6  -3  236.18   35.80
   0  -6  -3  208.58   35.80
   0  -6  -3  220.18   35.80
   0  -6   3  214.68   35.70
   0   6   3  235.68   36.00
   0   6  -3  234.38   36.00
   0   6   3  195.78   35.90
   0   6   3  210.38   35.60
   0   6  -3  208.78   35.20
   0   6  -3  225.28   35.70
   1  -6   3   22.60    5.50
   1  -6   3   24.30    5.50
  -1  -6  -3   23.90    5.80
  -1  -6  -3   27.70    5.50
  -1  -6  -3   21.40    5.50
  -1  -6  -3   32.00    5.90
   1  -6   3   32.10    5.20
   1  -6   3   23.30    5.70
  -1   6  -3   32.20    5.80
   1   6   3   19.40    5.50
  -1   6  -3   29.00    4.80
   1   6   3   21.50    5.60
  -2  -6  -3 1474.45  234.88
   2  -6   3 1402.66  234.58
  -2  -6  -3 1465.95  234.68
  -2  -6  -3 1496.05  234.38
   2  -6   3 1324.27  234.48
  -2  -6  -3 1366.76  234.58
   2  -6   3 1514.05  234.68
   2   6   3 1425.06  234.58
  -2   6  -3 1443.86  234.78
   2   6   3 1481.25  234.68
   2   6   3 1440.76  234.68
  -2   6  -3 1421.36  234.18
   2   6   3 1482.75  234.48
  -3  -6  -3  172.48   30.00
  -3  -6  -3  179.08   30.50
  -3  -6  -3  183.88   30.70
   3  -6   3  183.78   30.20
  -3  -6  -3  179.08   30.40
   3  -6   3  192.88   31.10
   3  -6   3  215.48   30.60
  -3  -6  -3  167.98   30.00
   3  -6   3  205.38   30.70
  -3   6  -3  213.48   30.80
   3   6   3  154.88   30.40
   3   6   3  172.58   30.30
  -3   6  -3  181.58   30.10
   3   6   3  194.78   30.60
   3   6   3  167.58   30.50
  -3   6  -3  174.18   30.40
  -4  -6  -3  101.09   18.20
   4  -6   3  138.39   18.60
   4  -6   3  114.49   19.60
   4  -6   3  111.69   17.90
  -4  -6  -3   81.59   18.80
  -4  -6  -3  123.99   19.40
  -4  -6  -3  104.69   18.70
  -4  -6  -3   94.19   17.70
   4  -6   3  132.79   20.70
  -4   6  -3   93.69   18.80
   4   6   3  108.49   19.20
   4   6   3   95.39   18.60
   4   6   3  116.19   19.40
   4   6   3   99.19   18.90
  -4   6  -3   96.39   18.90
  -5  -6  -3   15.00    5.90
  -5  -6  -3   21.90    5.10
  -5  -6  -3   31.40    5.80
   5  -6   3   31.50    7.70
   5  -6   3   19.70    5.60
  -5  -6  -3   26.30    5.90
   5  -6   3   14.40    6.50
   5   6   3   35.30    6.80
  -5   6  -3   27.70    6.50
   5   6   3   29.50    6.50
   5   6   3   30.50    6.30
   5   6   3   32.90    7.00
  -5   6  -3   16.50    5.40
   6  -6   3    4.80    3.50
  -6  -6  -3    3.10    3.50
   6  -6   3    0.10    4.10
  -6  -6  -3   -0.70    2.80
   6  -6   3   -1.60    3.00
   6  -6   3   10.70    5.30
  -6  -6  -3    1.90    3.70
   6   6   3   -2.50    2.70
   6   6   3   -3.90    2.70
  -6   6  -3    5.60    3.90
  -6   6  -3    6.20    3.60
   6   6   3   -3.30    2.60
   6   6   3   -4.70    3.30
  -7  -6  -3   -2.40    3.60
   7  -6   3    1.00    4.90
  -7  -6  -3    1.80    3.70
   7  -6   3    2.80    4.50
   7  -6   3    4.50    4.40
   7  -6   3    5.20    3.80
  -7  -6  -3    2.40    4.00
  -7  -6  -3   -3.60    3.50
   7   6   3   -3.90    3.50
  -7   6  -3   -1.10    3.00
   7   6   3    6.40    5.10
   7   6   3   -2.50    3.60
  -7   6  -3   -5.60    2.90
   7   6   3    1.70    3.70
   8  -6   3    7.80    7.30
  -8  -6  -3   12.50    6.60
   8  -6   3   15.80    7.50
  -8  -6  -3    1.90    5.70
   8  -6   3    7.90    5.80
   8  -6   3   23.70    7.00
  -8  -6  -3   17.50    7.10
   8   6   3   18.50    6.40
   8   6   3   22.50    7.30
  -8   6  -3   17.40    6.40
   8   6   3   34.80    8.90
  -8   6  -3   12.90    5.80
   8   6   3   18.40    7.10
   8  -7  -3   -6.60    6.20
  -8  -7   3   -1.60    4.50
  -8  -7   3    2.10    4.80
   8  -7  -3   -0.70    4.60
   8  -7  -3    7.60    5.90
   8  -7  -3    1.30    4.10
   8   7  -3    0.90    4.20
   8   7  -3    7.40    5.40
   8   7  -3    6.20    5.00
   8   7  -3    1.20    6.10
  -8   7   3    0.20    3.90
  -8   7   3    4.60    4.80
   7  -7  -3    2.40    4.60
   7  -7  -3   10.80    6.50
  -7  -7   3    8.10    5.00
  -7  -7   3   10.00    4.90
   7  -7  -3   11.50    5.10
   7  -7  -3   19.80    5.90
   7   7  -3    9.60    4.80
   7   7  -3   10.20    6.00
   7   7  -3   36.50    6.80
  -7   7   3    6.40    4.70
  -7   7   3    6.40    4.50
  -7   7   3   11.20    5.00
  -7   7   3    4.50    4.50
   7   7  -3    7.90    4.90
   6  -7  -3   12.00    4.60
   6  -7  -3   10.10    5.50
   6  -7  -3   14.30    6.10
  -6  -7   3   11.90    4.60
  -6  -7   3   14.20    4.90
   6  -7  -3    6.50    4.50
  -6   7   3   14.30    5.10
   6   7  -3    6.10    4.30
   6   7  -3    9.70    4.70
   6   7  -3   23.60    5.60
  -6   7   3   27.80    5.70
  -6   7   3    7.90    4.30
   6   7  -3   31.00    6.30
   5  -7  -3   97.59   19.20
   5  -7  -3  127.69   19.00
   5  -7  -3  106.79   19.30
  -5  -7   3   72.99   17.90
  -5  -7   3   94.09   18.60
   5   7  -3  122.69   19.00
  -5   7   3  108.29   18.40
   5   7  -3  103.89   18.60
   5   7  -3   91.09   18.20
  -5   7   3  103.99   17.50
  -5   7   3   90.29   18.20
   5   7  -3   97.49   18.10
   4  -7  -3   62.19   10.90
   4  -7  -3   49.90    9.70
  -4  -7   3   43.30    9.40
  -4  -7   3   54.59   10.10
   4  -7  -3   49.99    9.30
   4  -7  -3   56.79   10.80
   4   7  -3   45.00    9.50
   4   7  -3   37.70    9.30
   4   7  -3   52.19    9.40
  -4   7   3   66.49   10.00
  -4   7   3   45.40    8.80
   4   7  -3   27.00    8.90
  -4   7   3   46.70    9.80
  -3  -7   3   84.19   15.30
   3  -7  -3   99.29   16.30
   3  -7  -3   91.89   15.20
  -3  -7   3   95.69   15.60
   3  -7  -3   77.49   15.90
   3  -7  -3   78.09   15.20
   3   7  -3   74.89   15.10
  -3   7   3   78.59   14.10
  -3   7   3   75.39   15.30
   3   7  -3   98.29   15.00
   3   7  -3   96.69   15.50
  -3   7   3   91.39   15.10
   3   7  -3   60.29   14.70
   2  -7  -3  381.26   61.69
   2  -7  -3  397.06   62.09
  -2  -7   3  363.66   61.79
   2  -7  -3  342.97   61.59
   2  -7  -3  368.06   61.99
  -2  -7   3  382.26   61.69
  -2   7   3  376.76   61.19
  -2   7   3  376.76   61.49
   2   7  -3  367.96   61.39
   2   7  -3  391.56   61.79
  -2   7   3  369.16   61.79
  -1  -7   3   18.60    4.20
   1  -7  -3   18.30    4.60
  -1  -7   3    7.10    4.00
  -1  -7   3   17.90    4.20
   1  -7  -3   15.40    4.20
   1  -7  -3   13.00    4.60
  -1  -7   3   18.70    4.50
   1   7  -3   15.70    4.40
   1   7  -3   16.80    3.20
  -1   7   3   18.20    4.60
  -1   7   3   16.10    4.00
   1   7  -3   14.70    4.00
   0  -7  -3    7.70    3.50
   0  -7   3    4.40    2.60
   0  -7  -3   11.90    3.10
   0  -7   3    3.90    2.90
   0  -7   3    6.40    2.60
   0  -7  -3    5.70    2.70
   0  -7   3    6.40    2.50
   0  -7  -3    2.00    2.40
   0   7  -3    4.60    1.60
   0   7  -3    9.70    2.80
   0   7   3    1.80    2.20
   0   7   3   -1.70    2.00
   0   7   3   12.70    2.60
  -1  -7  -3    9.50    3.60
   1  -7   3    5.60    2.40
   1  -7   3    5.70    3.10
  -1  -7  -3    1.30    2.00
   1  -7   3    7.00    2.90
  -1  -7  -3   11.30    3.40
   1  -7   3    7.20    3.20
  -1  -7  -3    6.20    2.70
   1   7   3   12.60    3.00
   1   7   3    3.60    2.50
   1   7   3    9.70    3.30
  -1   7  -3    6.30    2.80
  -1   7  -3    6.30    2.00
  -2  -7  -3  581.74   95.29
   2  -7   3  619.44   95.19
  -2  -7  -3  589.64   95.09
   2  -7   3  567.74   95.09
   2  -7   3  582.84   94.99
  -2  -7  -3  562.84   95.09
  -2  -7  -3  542.25   94.69
   2   7   3  556.94   95.09
   2   7   3  574.14   95.09
  -2   7  -3  590.84   94.59
  -2   7  -3  628.14   95.29
   2   7   3  571.74   95.09
   3  -7   3   26.40    5.80
  -3  -7  -3   30.60    5.70
  -3  -7  -3   27.70    6.60
   3  -7   3   24.00    6.10
  -3  -7  -3   24.80    6.30
  -3  -7  -3   25.00    6.30
   3  -7   3   25.50    7.30
   3  -7   3   16.80    6.40
  -3   7  -3   30.50    6.20
   3   7   3   29.50    6.30
   3   7   3   32.30    6.60
   3   7   3   33.10    6.20
  -3   7  -3   28.00    6.20
  -3   7  -3   20.90    5.30
   3   7   3   24.70    5.90
  -4  -7  -3   23.70    5.00
  -4  -7  -3   16.00    5.70
  -4  -7  -3   18.10    4.80
   4  -7   3   23.70    5.10
   4  -7   3   28.30    6.60
   4  -7   3   22.60    5.60
  -4  -7  -3   25.80    5.70
   4  -7   3   15.30    6.20
  -4  -7  -3   20.50    5.30
   4   7   3   15.40    5.30
  -4   7  -3   33.90    6.40
   4   7   3   25.50    5.50
  -4   7  -3   15.00    5.50
   4   7   3   21.50    5.70
   4   7   3   30.20    6.40
  -5  -7  -3   -0.10    2.60
   5  -7   3   -0.80    3.40
   5  -7   3    1.20    4.10
   5  -7   3   -2.10    2.40
  -5  -7  -3   -3.30    2.50
  -5  -7  -3    8.00    4.30
   5  -7   3    0.50    2.60
  -5  -7  -3   -0.20    3.20
  -5  -7  -3    4.60    3.80
  -5   7  -3   -0.10    2.60
   5   7   3   -5.50    3.40
   5   7   3   -2.10    2.50
   5   7   3   -0.10    2.90
  -5   7  -3   -0.80    2.70
   5   7   3   -2.70    2.40
  -6  -7  -3    7.10    4.60
   6  -7   3    2.50    3.40
  -6  -7  -3    5.10    3.70
   6  -7   3    2.40    4.30
   6  -7   3    3.10    4.70
  -6  -7  -3   -0.40    3.90
  -6  -7  -3    7.00    4.60
   6  -7   3    4.20    3.90
   6   7   3   13.20    5.20
  -6   7  -3   11.20    4.80
   6   7   3   10.10    4.80
   6   7   3    9.50    4.70
   6   7   3   12.60    5.40
  -6   7  -3   -1.10    3.00
  -7  -7  -3    7.60    5.00
  -7  -7  -3    0.20    3.90
   7  -7   3    2.00    4.50
   7  -7   3   -1.70    4.90
  -7  -7  -3    1.90    4.20
   7  -7   3   -2.40    3.90
   7  -7   3   -3.50    3.20
   7   7   3    0.10    3.00
   7   7   3   -1.50    3.60
  -7   7  -3   -3.70    4.00
   7   7   3   -5.10    5.20
   7   7   3    2.10    3.80
  -7   7  -3   -1.00    3.50
   8  -7   3    6.20    4.90
   8  -7   3   11.90    7.80
   8  -7   3    7.90    5.70
  -8  -7  -3   12.90    6.80
   8  -7   3   -2.70    5.50
  -8  -7  -3   -0.90    4.80
   8   7   3    9.40    6.20
   8   7   3    9.30    5.60
   8   7   3   -1.60    4.10
  -8   7  -3   -0.30    3.90
  -8   7  -3    8.20    5.30
   8   7   3    4.00    6.50
   8  -8  -3   34.90   10.00
   8  -8  -3   29.20    9.00
   8  -8  -3   34.80   10.40
  -8  -8   3   38.00    9.80
   8  -8  -3   36.50    8.60
  -8  -8   3   20.90    8.70
   8   8  -3   38.20    9.70
  -8   8   3   57.79   10.80
   8   8  -3   29.80    9.30
  -8   8   3   37.20    9.40
   8   8  -3   23.10    8.60
   8   8  -3   34.40    9.80
  -7  -8   3    6.30    5.30
   7  -8  -3    2.50    5.90
   7  -8  -3    1.10    5.30
  -7  -8   3    1.50    4.60
   7  -8  -3    0.60    4.40
   7  -8  -3   13.60    5.40
  -7  -8   3   13.70    5.40
   7   8  -3    7.60    5.20
   7   8  -3   13.20    4.90
  -7   8   3    1.00    4.20
   7   8  -3   12.20    5.30
   7   8  -3    6.80    6.10
  -7   8   3    9.60    4.80
  -6  -8   3   29.40    7.70
   6  -8  -3   46.80   10.30
  -6  -8   3   30.10    7.70
   6  -8  -3   35.00    8.20
   6  -8  -3   16.00    7.20
   6  -8  -3   47.10   10.40
   6   8  -3   54.79    9.30
   6   8  -3   39.60    8.60
  -6   8   3   24.70    8.00
  -6   8   3   43.10    8.70
   6   8  -3   53.39    9.00
   6   8  -3   19.10    7.60
   5  -8  -3   21.90    5.90
   5  -8  -3   15.30    5.90
  -5  -8   3   20.00    5.80
   5  -8  -3   13.70    6.00
  -5  -8   3    4.30    3.90
  -5   8   3    2.50    4.20
   5   8  -3   27.30    6.00
   5   8  -3   19.20    5.10
   5   8  -3   10.50    5.00
   5   8  -3   29.30    5.80
  -5   8   3   20.10    4.50
  -5   8   3   20.50    5.20
   4  -8  -3   36.60    9.00
  -4  -8   3   45.30    8.80
   4  -8  -3   29.10    8.30
   4  -8  -3   35.60    7.80
   4  -8  -3   35.70    8.20
  -4  -8   3   51.59    9.60
   4   8  -3   31.60    8.10
   4   8  -3   32.00    7.70
  -4   8   3   45.50    8.20
  -4   8   3   30.00    8.00
  -4   8   3   42.60    7.20
   4   8  -3   32.20    8.00
   4   8  -3   37.00    7.70
   3  -8  -3  100.79   21.30
  -3  -8   3  111.59   21.50
   3  -8  -3  118.09   22.00
  -3  -8   3  100.49   21.00
   3  -8  -3  150.88   20.90
  -3  -8   3  106.79   21.50
   3  -8  -3  137.49   22.50
  -3   8   3  114.39   20.00
  -3   8   3  107.79   21.60
  -3   8   3  132.49   20.60
   3   8  -3  108.69   21.10
   3   8  -3  133.69   20.60
   3   8  -3  118.79   21.50
  -2  -8   3    2.50    3.10
   2  -8  -3    9.90    4.80
   2  -8  -3   -2.50    2.80
  -2  -8   3    0.30    2.30
  -2  -8   3    6.90    3.00
  -2  -8   3    7.00    3.70
   2  -8  -3    5.60    3.00
   2  -8  -3    4.80    3.10
  -2   8   3    5.20    2.50
  -2   8   3    3.30    2.50
   2   8  -3    8.30    2.30
   2   8  -3    8.20    3.20
   2   8  -3   12.60    4.00
  -2   8   3    9.10    3.10
   1  -8  -3    6.40    3.50
  -1  -8   3    1.20    2.40
  -1  -8   3    4.60    2.40
   1  -8  -3    5.60    3.50
   1  -8  -3    1.80    2.60
   1  -8  -3    7.50    3.10
  -1  -8   3    1.30    3.00
  -1  -8   3    9.90    3.30
   1   8  -3    4.80    2.50
  -1   8   3    4.10    2.90
   1   8  -3    2.10    2.50
   1   8  -3    1.70    1.60
  -1   8   3    2.30    2.40
   0  -8  -3  333.17   60.59
   0  -8   3  381.66   60.69
   0  -8   3  397.16   60.39
   0  -8   3  414.96   60.89
   0  -8  -3  363.76   60.49
   0  -8  -3  358.76   60.89
   0  -8   3  338.17   60.59
   0   8   3  383.16   60.79
   0   8   3  366.66   60.69
   0   8  -3  344.57   59.79
   0   8   3  361.56   60.19
   0   8  -3  390.66   60.49
   1  -8   3   44.50    8.00
   1  -8   3   38.20    7.20
   1  -8   3   42.00    8.20
  -1  -8  -3   43.10    8.20
  -1  -8  -3   37.10    7.50
  -1  -8  -3   35.40    7.60
  -1  -8  -3   34.70    8.00
   1  -8   3   38.00    7.70
  -1   8  -3   24.50    6.40
   1   8   3   42.70    7.30
   1   8   3   37.80    7.90
   1   8   3   43.90    8.10
  -1   8  -3   30.90    7.60
  -2  -8  -3   38.50    9.00
  -2  -8  -3   46.20    8.60
   2  -8   3   35.90    8.50
   2  -8   3   49.70    9.20
  -2  -8  -3   44.70    8.10
  -2  -8  -3   36.50    8.40
   2  -8   3   50.59    8.80
   2   8   3   42.30    8.70
  -2   8  -3   38.20    7.50
   2   8   3   40.00    8.70
  -2   8  -3   29.60    8.10
  -3  -8  -3   -1.30    2.30
  -3  -8  -3   -2.20    2.40
   3  -8   3    3.30    4.00
   3  -8   3    2.30    2.70
   3  -8   3   -5.40    2.20
   3  -8   3    2.20    3.50
  -3  -8  -3   -0.40    2.80
  -3  -8  -3   -0.70    2.80
   3   8   3    0.90    2.90
   3   8   3    1.80    2.80
   3   8   3    0.00    2.30
  -3   8  -3    3.40    2.60
  -3   8  -3    0.10    2.50
   3   8   3   -2.70    2.00
  -3   8  -3    0.10    2.10
  -4  -8  -3  146.49   26.60
  -4  -8  -3  134.99   24.70
  -4  -8  -3  130.89   25.70
   4  -8   3  157.98   25.00
  -4  -8  -3  124.59   26.00
   4  -8   3  121.79   25.60
   4  -8   3  156.78   26.60
   4  -8   3  122.69   26.60
   4   8   3  127.69   25.70
  -4   8  -3  160.78   26.50
   4   8   3  148.59   26.40
   4   8   3  171.28   25.60
   4   8   3  185.08   25.70
  -4   8  -3  170.18   26.20
  -5  -8  -3   45.60    9.70
   5  -8   3   32.70    8.90
   5  -8   3   59.79   10.80
  -5  -8  -3   62.39   10.80
   5  -8   3   45.10    8.50
   5  -8   3   26.00    9.60
  -5  -8  -3   42.40    8.30
  -5  -8  -3   27.40    8.70
   5   8   3   37.60    9.20
   5   8   3   46.20    9.80
  -5   8  -3   34.90    9.20
  -5   8  -3   44.60    9.60
   5   8   3   46.20    9.10
   5   8   3   48.10    9.70
  -6  -8  -3   41.90   13.40
   6  -8   3   72.09   14.70
   6  -8   3   40.00   13.30
  -6  -8  -3   59.79   12.90
   6  -8   3   84.69   13.90
   6  -8   3   84.49   13.70
  -6  -8  -3   68.69   13.90
   6   8   3   57.69   13.40
  -6   8  -3   78.29   14.10
   6   8   3  103.19   14.40
  -6   8  -3   51.19   13.10
   6   8   3   82.99   14.70
   6   8   3   69.29   14.20
   7  -8   3   11.00    5.00
   7  -8   3    8.80    6.30
  -7  -8  -3    9.40    6.30
  -7  -8  -3   15.70    6.70
   7  -8   3    3.30    4.80
  -7  -8  -3   -2.00    5.30
   7  -8   3   27.90    8.80
   7   8   3   34.30    8.00
  -7   8  -3   10.70    5.20
   7   8   3   -0.40    4.50
   7   8   3   15.80    7.00
  -7   8  -3    5.70    5.10
   7   8   3   21.80    6.70
  -7  -9   3   -1.10    5.30
  -7  -9   3    7.90    5.80
  -7  -9   3   21.50    7.30
   7  -9  -3    6.60    7.00
   7  -9  -3    0.60    5.10
   7  -9  -3   19.20    7.00
   7  -9  -3    9.30    5.20
   7   9  -3    9.00    5.80
   7   9  -3   19.80    6.80
   7   9  -3   23.00    7.30
  -7   9   3    5.90    5.50
  -7   9   3    9.40    5.80
   7   9  -3   14.40    6.00
   6  -9  -3   27.40    5.60
  -6  -9   3    3.90    4.80
   6  -9  -3   17.90    6.20
  -6  -9   3    5.20    4.50
  -6  -9   3   33.10    7.20
   6  -9  -3   22.30    7.90
   6  -9  -3   10.30    6.10
  -6   9   3   10.00    5.40
   6   9  -3   10.50    5.40
   6   9  -3   14.50    6.10
  -6   9   3    5.40    5.20
   6   9  -3   13.10    5.70
   6   9  -3    5.90    5.40
  -5  -9   3   36.60    9.30
   5  -9  -3   56.99   10.80
  -5  -9   3   30.30    8.60
   5  -9  -3   22.00    8.60
  -5  -9   3   41.80    8.80
   5  -9  -3   33.70    8.70
   5   9  -3   35.20    8.40
   5   9  -3   36.80    8.90
  -5   9   3   52.79    9.30
  -5   9   3   43.60    9.20
   5   9  -3   45.30    8.80
   5   9  -3   44.90    9.40
  -4  -9   3   40.00    9.90
   4  -9  -3   47.80   11.00
   4  -9  -3   33.40    9.20
  -4  -9   3   41.00    9.80
  -4  -9   3   44.50   10.60
   4  -9  -3   62.79   11.70
  -4  -9   3   38.20    9.40
   4  -9  -3   50.59   10.00
   4   9  -3   42.80    9.50
  -4   9   3   58.49   10.10
   4   9  -3   54.29   10.20
   4   9  -3   47.60    9.90
  -4   9   3   52.99   10.50
  -3  -9   3   63.99   15.30
  -3  -9   3   74.09   15.30
   3  -9  -3   77.49   16.50
  -3  -9   3   88.89   16.70
   3  -9  -3  110.69   16.20
   3  -9  -3   99.39   17.10
   3  -9  -3   87.29   15.80
  -3  -9   3   95.19   16.20
   3   9  -3   88.69   14.20
   3   9  -3   71.09   15.70
   3   9  -3  106.29   15.70
  -3   9   3   59.99   15.40
  -3   9   3   64.19   14.90
  -3   9   3   88.59   14.40
   2  -9  -3   -1.10    2.70
   2  -9  -3   -1.30    3.60
  -2  -9   3    0.90    2.80
   2  -9  -3   -0.50    3.30
  -2  -9   3    7.60    4.00
  -2  -9   3    5.60    2.90
  -2  -9   3    2.80    2.80
   2  -9  -3    3.40    2.70
  -2   9   3    1.40    2.90
   2   9  -3    3.00    3.40
  -2   9   3    0.00    2.30
  -2   9   3    1.80    2.80
   2   9  -3   -0.20    2.60
   2   9  -3   -0.10    2.00
   1  -9  -3  246.08   43.40
  -1  -9   3  243.08   43.50
  -1  -9   3  267.27   43.70
   1  -9  -3  283.47   43.70
   1  -9  -3  264.27   43.30
  -1  -9   3  256.87   43.20
   1  -9  -3  259.77   43.80
  -1  -9   3  267.47   43.40
  -1   9   3  282.07   43.00
   1   9  -3  245.08   42.30
  -1   9   3  239.58   43.50
   1   9  -3  285.97   43.30
   1   9  -3  246.38   43.40
   0  -9  -3  120.19   20.90
   0  -9  -3  113.89   20.60
   0  -9   3  137.69   21.70
   0  -9   3   97.49   20.40
   0  -9  -3  127.49   21.60
   0  -9   3   84.79   20.30
   0  -9   3  139.59   20.60
   0   9  -3  131.49   20.00
   0   9   3  124.39   21.10
   0   9   3  113.99   20.80
   0   9  -3  106.49   19.00
   0   9   3  119.69   19.70
  -1  -9  -3    3.50    3.20
  -1  -9  -3    4.20    3.50
   1  -9   3    7.60    3.40
   1  -9   3    6.90    3.40
  -1  -9  -3    9.80    3.80
  -1  -9  -3    5.70    3.20
   1  -9   3    8.90    3.30
   1  -9   3    9.70    4.20
  -1   9  -3    9.30    4.10
  -1   9  -3   13.10    2.80
   1   9   3   16.20    4.80
   1   9   3    7.50    3.20
   1   9   3    4.50    3.50
  -2  -9  -3   59.49   11.50
  -2  -9  -3   47.10   11.70
   2  -9   3   49.00   11.20
   2  -9   3   63.89   11.90
  -2  -9  -3   76.99   12.20
  -2  -9  -3   72.29   11.40
   2  -9   3   59.09   12.10
   2   9   3   51.49   11.50
  -2   9  -3   52.79   11.70
  -2   9  -3   72.49   11.50
   2   9   3   57.79   11.00
   2   9   3   59.89   11.70
  -2   9  -3   48.70   10.20
   3  -9   3    9.40    5.40
  -3  -9  -3    7.20    4.20
   3  -9   3    7.30    3.70
  -3  -9  -3    6.30    4.40
   3  -9   3    9.30    4.20
  -3  -9  -3   11.00    4.40
  -3  -9  -3   12.30    4.20
   3  -9   3   -0.90    3.90
  -3   9  -3    8.20    3.70
  -3   9  -3   12.60    4.60
   3   9   3    7.20    4.00
   3   9   3    9.90    4.40
   4  -9   3    4.50    3.70
  -4  -9  -3    4.50    4.20
  -4  -9  -3   -3.60    2.90
   4  -9   3    0.40    4.60
   4  -9   3    1.20    4.40
   4  -9   3   -1.60    3.00
  -4  -9  -3    0.00    3.60
  -4  -9  -3   -2.30    3.10
   4   9   3    3.40    4.00
   4   9   3    0.40    3.20
   4   9   3    0.80    3.00
  -4   9  -3   -0.50    3.20
  -4   9  -3   -1.40    3.10
   5  -9   3    7.60    5.30
  -5  -9  -3    0.60    3.90
   5  -9   3    1.80    3.60
  -5  -9  -3   -2.70    3.40
   5  -9   3   -1.50    2.90
   5  -9   3    2.10    5.10
  -5  -9  -3   -3.80    3.70
  -5  -9  -3   -1.00    3.50
   5   9   3   -1.60    3.40
   5   9   3    5.00    3.70
   5   9   3    0.50    3.40
  -5   9  -3   -3.60    3.00
   5   9   3    5.10    4.60
  -5   9  -3    5.50    4.10
  -6  -9  -3   -7.10    3.70
  -6  -9  -3   -1.10    5.10
   6  -9   3   -1.40    5.10
  -6  -9  -3    4.70    5.20
   6  -9   3    0.80    4.30
   6  -9   3   -1.00    4.70
   6   9   3   -2.70    3.70
  -6   9  -3    0.10    4.00
   6   9   3   -0.70    3.60
   6   9   3    2.70    4.60
   6   9   3    4.20    5.30
  -6   9  -3   -2.90    3.40
   7  -9   3    1.30    6.00
  -7  -9  -3    1.10    5.00
   7  -9   3    1.70    5.20
   7  -9   3    0.90    4.90
   7  -9   3   -3.50    3.50
  -7  -9  -3   -3.80    5.60
  -7  -9  -3    1.90    5.00
   7   9   3   -3.30    4.20
   7   9   3    2.90    4.90
   7   9   3    3.40    5.30
  -7   9  -3    0.30    4.30
  -7   9  -3    0.60    4.50
   7   9   3    4.40    6.30
  -7 -10   3    6.70    6.20
   7 -10  -3    3.10    5.70
   7 -10  -3    5.00    6.90
   7 -10  -3    6.30    4.90
   7 -10  -3    5.10    6.20
  -7 -10   3    2.40    5.90
  -7 -10   3   11.50    6.70
   7  10  -3   -1.10    5.70
  -7  10   3    6.70    5.20
   7  10  -3   12.00    5.90
   7  10  -3    6.60    5.60
   7  10  -3    3.30    5.30
  -7  10   3    3.40    5.30
   6 -10  -3    8.30    4.60
  -6 -10   3    5.90    5.10
   6 -10  -3    6.00    6.30
   6 -10  -3    5.60    5.70
   6 -10  -3    5.80    5.40
  -6 -10   3   -2.90    3.90
  -6 -10   3    1.60    4.60
  -6 -10   3    4.90    5.20
  -6  10   3    3.50    5.20
  -6  10   3    6.40    5.00
   6  10  -3    2.10    3.90
   6  10  -3    4.70    5.40
   6  10  -3   -5.20    4.10
  -6  10   3    6.00    5.10
  -5 -10   3   13.60    6.70
  -5 -10   3   27.30    6.40
   5 -10  -3   13.30    6.10
   5 -10  -3   17.20    7.60
  -5 -10   3    9.00    5.80
  -5 -10   3   16.90    5.70
   5 -10  -3   25.60    7.70
   5  10  -3   12.30    5.70
  -5  10   3    8.30    5.30
   5  10  -3   29.80    6.70
   5  10  -3   20.30    6.20
  -5  10   3    8.30    5.50
   4 -10  -3   97.99   18.90
  -4 -10   3  112.99   17.90
  -4 -10   3   69.49   18.00
  -4 -10   3   75.89   17.50
   4 -10  -3  104.79   19.20
   4 -10  -3   64.79   17.30
  -4 -10   3   85.79   17.90
   4 -10  -3  126.29   18.40
  -4  10   3   97.69   17.50
  -4  10   3  112.89   18.70
   4  10  -3   92.49   17.90
   4  10  -3   98.89   17.50
  -3 -10   3    4.00    3.90
  -3 -10   3    2.80    4.00
   3 -10  -3    6.80    3.70
   3 -10  -3   24.40    5.70
   3 -10  -3   15.30    6.70
   3 -10  -3   12.30    6.10
  -3 -10   3   21.00    6.40
  -3 -10   3    9.20    4.10
   3  10  -3    4.30    4.40
  -3  10   3   12.50    5.20
  -3  10   3   25.50    5.20
   3  10  -3    6.90    3.50
   3  10  -3   14.10    4.80
  -2 -10   3   13.30    4.80
   2 -10  -3   15.10    5.70
   2 -10  -3   15.40    5.50
  -2 -10   3   24.20    5.90
  -2 -10   3   19.20    6.40
  -2 -10   3    5.40    4.40
   2 -10  -3   23.80    6.90
   2 -10  -3   12.10    5.90
  -2  10   3   27.70    5.30
  -2  10   3   18.00    4.40
   2  10  -3   21.50    5.50
  -2  10   3   14.80    5.80
   2  10  -3   23.70    5.70
  -1 -10   3   16.30    5.40
   1 -10  -3   24.90    6.90
   1 -10  -3   16.20    5.80
  -1 -10   3   11.70    5.60
   1 -10  -3   25.70    5.60
   1 -10  -3   23.20    5.10
  -1 -10   3    9.30    4.70
  -1 -10   3   18.70    5.60
   1  10  -3   19.60    5.20
   1  10  -3   14.30    3.90
  -1  10   3   12.70    4.70
  -1  10   3   22.00    6.10
   1  10  -3   12.70    5.20
   0 -10   3   61.69   11.80
   0 -10  -3   43.30   10.50
   0 -10  -3   56.99   11.90
   0 -10   3   43.50   10.50
   0 -10   3   47.30   10.90
   0 -10  -3   49.60   11.10
   0 -10   3   77.09   11.10
   0  10  -3   55.09   10.90
   0  10  -3   50.29    9.90
   0  10   3   43.20   11.00
   0  10   3   62.69   11.50
   0  10   3   57.59   10.40
  -1 -10  -3   51.09    9.40
  -1 -10  -3   34.80    9.10
   1 -10   3   41.00    8.00
   1 -10   3   44.30    9.40
  -1 -10  -3   37.00    8.10
   1 -10   3   28.40    8.20
   1 -10   3   32.00    8.10
   1  10   3   25.00    8.00
   1  10   3   25.30    8.20
  -1  10  -3   34.90    6.90
   1  10   3   43.60    7.80
  -1  10  -3   72.89    8.70
  -1  10  -3   35.60    8.20
   2 -10   3  137.19   23.90
  -2 -10  -3  120.19   22.90
   2 -10   3  121.89   24.00
  -2 -10  -3  117.69   23.50
  -2 -10  -3  134.19   22.50
   2 -10   3   98.69   22.40
   2 -10   3  154.48   23.40
  -2 -10  -3  123.19   23.00
  -2  10  -3  140.79   23.60
  -2  10  -3  118.59   21.20
  -2  10  -3  120.79   22.30
   2  10   3  143.59   23.60
   2  10   3  126.99   23.30
   2  10   3  137.69   22.20
   3 -10   3    3.60    3.50
  -3 -10  -3   13.00    5.20
   3 -10   3   22.80    5.50
  -3 -10  -3    3.00    4.50
   3 -10   3    8.00    5.60
  -3 -10  -3   22.80    4.90
   3 -10   3   11.20    6.00
  -3 -10  -3    3.40    4.60
  -3  10  -3    9.90    4.50
   3  10   3    9.40    4.90
  -3  10  -3   13.10    4.70
   3  10   3   11.70    5.60
   3  10   3   11.20    4.20
  -4 -10  -3   60.39   11.80
   4 -10   3   65.39   12.40
   4 -10   3   72.19   13.60
  -4 -10  -3   45.70   11.70
   4 -10   3   51.19   11.80
  -4 -10  -3   68.39   13.10
  -4 -10  -3   86.19   13.40
   4 -10   3   49.99   13.30
   4  10   3   67.19   13.50
  -4  10  -3   52.09   12.50
  -4  10  -3   54.59   11.80
   4  10   3   56.89   12.20
   5 -10   3   37.50    7.60
   5 -10   3   17.90    7.50
   5 -10   3   13.60    8.00
  -5 -10  -3   26.00    8.00
  -5 -10  -3   21.10    6.80
  -5 -10  -3   -2.20    4.80
  -5 -10  -3   23.20    6.90
   5 -10   3   10.80    5.60
  -5  10  -3   20.10    6.80
   5  10   3   30.80    7.20
   5  10   3   14.10    6.20
  -5  10  -3   11.10    5.60
   5  10   3   33.50    7.30
   6 -10   3   44.90   10.90
   6 -10   3   52.79   12.20
  -6 -10  -3   37.10   10.70
   6 -10   3   18.30   10.70
  -6 -10  -3   37.30   10.60
  -6 -10  -3   91.19   12.70
  -6  10  -3   47.50   11.00
   6  10   3   48.10   11.00
   6  10   3   36.10   10.50
  -6  10  -3   51.49   10.70
   6  10   3   68.29   12.30
   6  10   3   34.10   10.50
  -6 -11   3   35.60    9.10
   6 -11  -3   16.20    7.80
  -6 -11   3   18.70    7.90
  -6 -11   3    9.60    6.50
  -6 -11   3   31.30    7.80
   6 -11  -3   24.90    8.80
   6 -11  -3   11.80    6.20
   6 -11  -3   19.90    7.50
   6  11  -3   26.90    7.80
  -6  11   3   14.30    6.70
  -6  11   3   38.10    8.20
   6  11  -3    0.20    6.60
  -6  11   3   16.50    7.20
   5 -11  -3   29.30    9.00
  -5 -11   3   45.00    8.10
  -5 -11   3   38.00    9.40
   5 -11  -3   24.80    7.60
  -5 -11   3    8.00    6.10
   5 -11  -3   25.40    8.00
  -5 -11   3   10.90    6.90
  -5  11   3   10.40    6.10
  -5  11   3   40.30    8.80
   5  11  -3   29.00    8.00
   5  11  -3   30.60    7.60
  -4 -11   3   -0.40    4.50
  -4 -11   3   -1.90    2.60
   4 -11  -3   -4.70    3.20
   4 -11  -3   -1.20    4.00
   4 -11  -3   -2.50    4.10
   4 -11  -3    0.20    5.00
  -4 -11   3   -4.10    3.50
  -4  11   3    0.00    4.00
   4  11  -3    3.60    4.80
  -4  11   3    3.10    3.90
   4  11  -3    2.60    4.10
   3 -11  -3   12.10    5.30
  -3 -11   3    5.20    4.00
  -3 -11   3   32.90    7.70
  -3 -11   3    4.70    4.50
   3 -11  -3   18.50    5.10
   3 -11  -3    4.80    5.50
   3 -11  -3    4.90    5.80
  -3 -11   3    7.60    5.00
  -3  11   3    8.30    4.70
  -3  11   3   15.40    5.70
   3  11  -3   12.30    5.30
   3  11  -3   -0.20    4.10
  -2 -11   3   38.40    7.80
  -2 -11   3   25.50    7.30
  -2 -11   3   45.70    9.40
   2 -11  -3   25.60    8.10
   2 -11  -3   39.60    7.80
   2 -11  -3   27.20    8.70
  -2 -11   3   36.20    7.90
   2 -11  -3   22.90    7.10
   2  11  -3   15.90    7.00
  -2  11   3   27.50    7.70
  -2  11   3   24.20    6.70
   2  11  -3   29.00    7.20
  -1 -11   3   22.60    7.00
  -1 -11   3   33.90    8.60
  -1 -11   3   42.80    8.10
  -1 -11   3   17.10    6.60
   1 -11  -3   26.50    7.00
   1 -11  -3   22.40    7.70
   1 -11  -3   29.20    8.70
   1 -11  -3   37.80    8.10
   1  11  -3   35.80    7.40
  -1  11   3   25.80    7.10
  -1  11   3   30.30    6.80
  -1  11   3   24.50    6.30
   0 -11  -3   16.30    5.20
   0 -11  -3   11.40    5.10
   0 -11   3   14.10    5.00
   0 -11  -3    7.00    4.90
   0 -11   3    6.10    3.90
   0 -11   3    9.40    5.70
   0 -11   3   20.90    5.70
   0  11   3    8.30    5.20
   0  11   3    8.00    4.20
   0  11  -3   12.50    4.70
   0  11  -3    9.40    3.90
   1 -11   3   14.00    5.10
  -1 -11  -3   15.50    4.90
   1 -11   3   16.90    6.40
  -1 -11  -3   31.90    7.30
  -1 -11  -3   13.00    5.70
   1 -11   3   27.40    6.30
   1  11   3   19.80    4.90
   1  11   3    9.60    5.20
  -1  11  -3    6.10    4.40
  -1  11  -3   21.90    5.60
  -1  11  -3    5.30    4.80
   1  11   3   24.20    6.00
   2 -11   3  105.59   21.30
  -2 -11  -3   95.89   21.20
  -2 -11  -3   91.49   20.40
   2 -11   3  100.19   21.50
  -2 -11  -3  113.89   21.30
   2 -11   3  133.69   21.60
   2 -11   3  124.39   22.90
  -2 -11  -3  117.49   22.20
  -2  11  -3  128.89   20.70
   2  11   3  101.79   21.50
   2  11   3  118.29   21.60
   2  11   3  131.99   20.50
  -2  11  -3  121.39   21.90
   3 -11   3   13.30    6.90
  -3 -11  -3    5.50    5.40
  -3 -11  -3    5.70    5.70
   3 -11   3   10.80    5.30
   3 -11   3   30.70    8.80
   3 -11   3   31.80    7.10
  -3 -11  -3    6.80    5.40
  -3 -11  -3    8.80    5.20
   3  11   3   11.60    5.60
  -3  11  -3   17.30    6.10
   3  11   3   22.80    5.70
  -3  11  -3   34.10    6.40
   3  11   3   35.60    7.50
   4 -11   3   10.60    5.00
  -4 -11  -3   -0.20    4.20
  -4 -11  -3    3.10    4.50
   4 -11   3    5.40    5.80
   4 -11   3    6.60    5.60
  -4 -11  -3    0.40    4.60
  -4 -11  -3    2.30    4.90
   4 -11   3   19.00    5.80
   4  11   3   -1.50    4.50
   4  11   3    1.10    4.50
  -4  11  -3    6.90    5.00
   4  11   3    4.80    4.80
  -4  11  -3   -2.60    4.00
   5 -11   3    0.40    4.80
   5 -11   3   -1.80    4.60
  -5 -11  -3    1.70    4.90
   5 -11   3   -8.00    5.80
  -5 -11  -3   -2.10    4.10
   5 -11   3    2.00    4.00
  -5 -11  -3   -0.60    5.40
  -5  11  -3    6.50    5.30
   5  11   3    8.00    5.10
   5  11   3    3.00    5.10
  -5  11  -3    8.00    5.20
   5 -12  -3    0.50    5.80
   5 -12  -3    6.50    5.40
  -5 -12   3   -2.30    5.10
   5 -12  -3   -0.10    5.10
  -5 -12   3    1.30    5.10
  -5 -12   3   -2.90    5.00
  -5 -12   3    6.40    5.30
  -5  12   3    2.90    5.20
  -5  12   3    4.00    5.60
  -5  12   3    2.90    4.90
   5  12  -3    5.00    6.20
   5  12  -3    2.80    5.10
  -4 -12   3    0.50    4.80
  -4 -12   3   -3.60    4.20
  -4 -12   3    2.80    5.00
   4 -12  -3    8.30    6.30
   4 -12  -3    8.30    5.40
   4 -12  -3    8.00    5.60
  -4 -12   3   -1.60    4.20
   4 -12  -3    6.70    6.20
  -4  12   3   -1.90    4.80
   4  12  -3    3.50    5.30
   4  12  -3    8.30    5.40
  -4  12   3    3.30    4.80
  -3 -12   3    3.30    4.50
   3 -12  -3    2.60    5.30
   3 -12  -3    6.40    4.50
  -3 -12   3   10.50    5.00
  -3 -12   3   -1.70    4.60
  -3 -12   3    1.30    4.30
   3 -12  -3   -2.50    4.70
   3 -12  -3    2.20    4.60
   3  12  -3   13.30    5.70
  -3  12   3   -1.20    4.40
  -3  12   3   14.50    5.50
   3  12  -3    7.80    5.10
  -3  12   3    9.50    5.50
  -2 -12   3    8.30    4.80
   2 -12  -3   -1.10    4.20
  -2 -12   3   -3.20    4.40
  -2 -12   3    0.90    3.40
   2 -12  -3   -2.60    5.10
   2 -12  -3    8.40    4.70
  -2 -12   3    2.30    3.90
   2 -12  -3   -2.50    4.80
  -2  12   3    4.00    4.80
  -2  12   3    0.10    4.20
   2  12  -3    3.20    4.50
   2  12  -3    0.20    4.30
  -1 -12   3   -0.50    4.30
  -1 -12   3   17.20    6.60
  -1 -12   3   10.30    4.90
   1 -12  -3   12.00    5.00
   1 -12  -3    3.80    4.80
   1 -12  -3   15.30    5.70
  -1 -12   3   12.70    5.50
   1 -12  -3   23.10    7.80
  -1  12   3    3.30    4.50
  -1  12   3    2.90    4.90
   1  12  -3    9.90    5.20
   0 -12   3   32.70    8.30
   0 -12   3   42.60    7.80
   0 -12   3   12.10    7.20
   0 -12   3   39.80    8.10
   0 -12  -3   34.90    7.90
   0 -12  -3   28.60    8.50
   0 -12  -3    9.70    7.50
   0 -12  -3    9.50    6.30
   0  12  -3   50.79    8.40
   0  12   3   25.60    6.70
   0  12   3   48.80    9.20
   1 -12   3    1.80    4.90
  -1 -12  -3    1.20    3.70
   1 -12   3   -4.10    2.90
  -1 -12  -3    1.20    3.20
  -1 -12  -3   -0.60    4.40
   1 -12   3    5.10    3.70
  -1  12  -3    0.20    3.90
   1  12   3   -2.20    3.90
   1  12   3   -1.90    3.40
  -1  12  -3   -3.80    4.00
   1  12   3   -1.50    3.70
  -1  12  -3   -4.10    3.40
  -2 -12  -3   86.69   13.30
  -2 -12  -3   72.69   13.90
   2 -12   3   43.40   13.50
  -2 -12  -3   74.99   13.70
   2 -12   3   62.39   13.60
   2 -12   3   79.59   13.50
   2 -12   3   43.10   11.90
   2  12   3   58.59   13.00
  -2  12  -3   64.59   13.40
   2  12   3   69.09   12.00
   2  12   3   43.40   12.20
  -2  12  -3   46.90   11.60
  -3 -12  -3   20.30    7.70
   3 -12   3   15.30    5.80
  -3 -12  -3    6.50    5.00
   3 -12   3   15.00    6.30
  -3 -12  -3    3.90    5.50
   3 -12   3    4.90    6.80
   3 -12   3   -3.40    6.20
  -3  12  -3   10.10    5.60
   3  12   3   21.10    7.10
   3  12   3   11.40    5.60
   3  12   3    7.80    5.30
  -3  12  -3   30.30    7.30
  -4 -12  -3   60.79   12.90
   4 -12   3   58.99   12.40
  -4 -12  -3   50.89   11.50
  -4 -12  -3   64.99   12.70
   4 -12   3   64.39   13.80
   4 -12   3   55.79   12.10
   4 -12   3   51.29   13.00
  -4 -12  -3   49.99   12.40
   4  12   3   43.90   11.90
   4  12   3   35.00   11.60
  -4  12  -3   48.60   11.90
  -4  12  -3   60.39   12.20
   4 -13  -3    0.20    5.40
  -4 -13   3   -1.70    5.40
   4 -13  -3    1.60    5.50
   4 -13  -3   10.80    7.50
  -4 -13   3   -0.30    5.10
   4 -13  -3   -3.00    4.20
  -4 -13   3    1.20    6.00
  -4 -13   3   -3.00    5.20
   4  13  -3    2.40    5.00
  -4  13   3    4.10    5.80
  -4  13   3   -2.10    5.10
   4  13  -3   -0.70    9.20
  -3 -13   3   10.70    6.00
   3 -13  -3   15.80    8.10
  -3 -13   3    8.70    6.60
   3 -13  -3   13.40    7.70
   3 -13  -3    9.80    6.50
  -3 -13   3    7.90    6.20
   3 -13  -3   25.40    7.20
  -3 -13   3    6.70    6.10
   3  13  -3    9.20    6.60
  -3  13   3   -1.70    6.80
  -3  13   3    8.80    6.20
   3  13  -3    4.20    5.40
  -2 -13   3   12.70    6.20
   2 -13  -3   14.40    7.40
  -2 -13   3   15.10    7.70
   2 -13  -3    6.20    6.00
  -2 -13   3   11.30    6.90
   2 -13  -3    9.30    7.00
  -2 -13   3   25.40    6.90
   2 -13  -3   14.40    6.00
   2  13  -3   14.40    6.40
  -2  13   3    0.10    5.00
  -1 -13   3   34.20    8.30
   1 -13  -3   22.10    8.50
   1 -13  -3   16.20    7.00
  -1 -13   3   29.10    7.20
  -1 -13   3   35.80    9.80
   1 -13  -3   21.40    7.80
  -1 -13   3   12.40    6.60
   1 -13  -3   27.60    9.10
  -1  13   3   16.60    7.90
   1  13  -3   14.80    7.00
   0 -13   3   13.10    7.00
   0 -13   3   22.20    7.50
   0 -13  -3    8.30    5.50
   0 -13  -3   21.20    7.70
   0 -13  -3   10.90    6.20
   0 -13   3   25.30    7.40
   0 -13  -3   13.50    7.20
   0  13  -3    6.00    5.80
   0  13  -3   17.60    6.90
   0  13   3    8.30    5.60
  -1 -13  -3   11.30    6.80
  -1 -13  -3   12.90    7.40
   1 -13   3    9.10    5.50
   1 -13   3   29.40    8.80
   1 -13   3   -1.60    6.00
  -1 -13  -3   11.60    6.10
   1 -13   3   36.80    8.10
  -1 -13  -3   10.00    5.30
  -1  13  -3   19.90    7.40
  -1  13  -3   -1.60    4.70
   1  13   3   17.30    6.60
   2 -13   3    7.80    5.80
  -2 -13  -3    1.10    5.30
   2 -13   3   -1.10    6.50
  -2 -13  -3    2.10    5.30
   2 -13   3   -7.90    5.80
   2 -13   3    3.10    4.90
  -2 -13  -3    4.80    4.60
   2  13   3   -2.00    4.00
  -2  13  -3    1.20    5.00
  -2  13  -3    4.20    5.10
   2  13   3   -2.90    4.00
   3 -13   3   -3.30    3.50
   3 -13   3   13.80    7.80
   3 -13   3    4.50    6.90
  -3 -13  -3   -1.80    4.80
   3 -13   3    4.70    5.70
  -3 -13  -3    0.00    5.20
  -3 -13  -3   -4.30    4.50
   3  13   3   -0.60    5.10
  -3  13  -3   -1.60    4.90
   3  13   3    2.50    5.90
  -3  13  -3   -4.40    3.90
   1 -14  -3    2.70    5.30
   1 -14  -3    0.80    6.00
  -1 -14   3   11.50    7.10
   1 -14  -3    7.20    5.30
  -1 -14   3   -2.30    5.50
  -1 -14   3    7.40    5.60
   1 -14  -3   16.30    7.80
   1  14  -3   -2.70    6.30
  -1  14   3    4.40    5.60
   0 -14   3    3.60    5.80
   0 -14   3    6.30    5.40
   0 -14  -3   -0.30    7.10
   0 -14   3    3.40    6.70
   0 -14  -3    1.70    5.70
   0 -14  -3    1.10    6.30
   0 -14  -3    3.40    5.50
   0  14  -3   -3.10    5.60
   0  14   3    0.90    5.70
   0  14  -3   -5.70    5.50
  -1 -14  -3   31.40   10.90
  -1 -14  -3   47.20   10.70
   1 -14   3    7.70    8.50
  -1 -14  -3   20.50    8.10
   1 -14   3   37.40    9.10
  -1 -14  -3   24.20    8.90
   1 -14   3   51.19   10.20
   1 -14   3   35.80   10.20
   1  14   3   31.30    9.10
  -1  14  -3   26.20    9.40
  -9   0   4   -1.50    3.50
   9   0  -4    1.70    5.30
  -9   0   4   -0.80    4.60
   9   0  -4    0.90    3.20
   9   0  -4   -2.10    4.30
   9   0  -4   -2.90    4.50
  -9   0   4    3.90    4.50
   8   0  -4   18.60    7.90
   8   0  -4   22.60    7.90
  -8   0   4   43.10    7.70
   8   0  -4   32.60    8.10
  -8   0   4   35.40    7.80
   8   0  -4   58.19    9.10
  -8   0   4   35.80    8.60
  -8   0   4   42.90    8.30
  -7   0   4    0.00    2.40
   7   0  -4   -0.80    3.30
  -7   0   4    0.80    2.40
  -7   0   4    4.90    3.40
  -7   0   4   -0.40    2.00
   7   0  -4    0.90    3.20
   7   0  -4   -0.50    2.90
  -7   0   4   -1.40    2.60
   7   0  -4    2.10    2.30
  -6   0   4   86.89   12.70
   6   0  -4   56.09   12.80
  -6   0   4   81.59   12.70
   6   0  -4   83.69   13.80
   6   0  -4   57.39   12.30
  -6   0   4   59.09   11.70
  -6   0   4   69.99   12.90
   6   0  -4   68.39   12.60
   6   0  -4   63.69   11.30
  -5   0   4   -1.40    1.70
   5   0  -4    1.10    1.90
  -5   0   4    1.40    1.80
  -5   0   4   -1.40    1.20
   5   0  -4    0.60    2.60
  -5   0   4    0.00    1.80
   5   0  -4    5.90    3.10
  -5   0   4   -1.10    1.30
   5   0  -4    0.30    1.60
  -4   0   4    6.20    2.20
  -4   0   4    4.40    1.50
   4   0  -4    4.10    2.40
   4   0  -4    1.40    1.70
   4   0  -4    6.40    1.80
   4   0  -4    7.40    2.70
  -4   0   4   -1.20    1.60
  -4   0   4    4.90    2.30
   3   0  -4    0.50    1.00
   3   0  -4    0.30    0.90
  -3   0   4   -0.20    0.70
   3   0  -4    0.70    1.20
  -3   0   4   -2.10    1.10
   3   0  -4    0.80    1.80
  -3   0   4    0.30    1.40
  -3   0   4    0.10    1.30
   3   0  -4   -4.60    1.20
  -2   0   4 2115.29  329.27
  -2   0   4 2058.99  329.57
   2   0  -4 1930.11  329.47
   2   0  -4 2020.40  329.57
  -2   0   4 2165.88  329.57
  -2   0   4 1922.01  329.47
   2   0  -4 2013.00  329.47
   2   0  -4 2001.10  329.47
   1   0  -4    0.60    1.00
   1   0  -4    0.00    0.80
   1   0  -4    1.50    0.60
  -1   0   4    5.90    1.30
   1   0  -4    0.70    0.80
  -1   0   4   -0.40    0.50
  -1   0   4   -0.30    0.70
   0   0   4 9306.37 1500.95
   0   0  -4 8573.54 1514.95
   0   0   4 8795.42 1515.55
   0   0  -4 9999.00 1501.15
  -1   0  -4   -0.10    0.90
   1   0   4   -0.90    0.70
  -1   0  -4    0.40    0.70
  -1   0  -4    2.00    1.00
  -1   0  -4    1.20    0.90
   1   0   4   -0.70    0.50
  -2   0  -4 2766.72  447.36
   2   0   4 2742.83  447.26
  -2   0  -4 2494.55  447.16
   2   0   4 2825.92  447.26
   2   0   4 2761.72  447.26
   2   0   4 2789.32  447.06
  -2   0  -4 2902.61  447.26
   3   0   4   -1.00    1.20
  -3   0  -4    0.70    1.10
   3   0   4   -0.30    0.70
  -3   0  -4    0.80    1.40
  -3   0  -4   -0.70    0.80
  -3   0  -4    0.50    1.30
  -3   0  -4   -0.50    1.00
   3   0   4    1.40    1.60
   3   0   4    0.50    1.20
  -4   0  -4  407.66   63.59
   4   0   4  388.06   63.49
  -4   0  -4  362.66   63.19
   4   0   4  383.26   63.59
  -4   0  -4  467.05   63.69
   4   0   4  402.46   63.59
  -4   0  -4  359.76   63.09
   4   0   4  377.76   63.09
   5   0   4   -1.70    2.00
  -5   0  -4   -1.30    1.40
  -5   0  -4   -2.60    1.60
   5   0   4    0.60    2.40
  -5   0  -4    0.50    2.00
  -5   0  -4   -1.60    1.10
   5   0   4   -0.80    2.00
   6   0   4  105.89   18.10
   6   0   4  108.89   18.00
  -6   0  -4  100.09   17.70
  -6   0  -4   85.89   17.30
   6   0   4   85.89   17.80
  -6   0  -4   97.19   16.50
   6   0   4  105.49   17.90
   7   0   4   -4.20    2.70
  -7   0  -4   -2.70    2.40
   7   0   4   -3.00    3.10
  -7   0  -4   -2.20    2.40
   7   0   4   -0.10    3.60
   7   0   4    0.00    2.10
   8   0   4   78.89   15.20
  -8   0  -4   70.39   14.70
  -8   0  -4   87.59   14.90
   8   0   4   75.49   15.40
   8   0   4   84.39   15.80
   8   0   4   62.49   15.10
   9   0   4    0.50    4.20
  -9   0  -4    0.80    4.00
  -9   0  -4    3.60    4.60
   9   0   4   -1.20    5.40
   9   0   4   -1.80    4.80
   9   0   4    6.20    6.20
   9  -1  -4   11.20    6.20
  -9  -1   4   15.90    6.50
   9  -1  -4    9.20    5.00
   9  -1  -4   14.60    6.10
   9  -1  -4   13.70    6.70
  -9  -1   4    7.80    4.90
  -9  -1   4    3.00    5.30
   9   1  -4    9.20    5.80
   9   1  -4   14.90    5.60
  -9   1   4    8.50    4.80
   9   1  -4    7.00    5.50
   9   1  -4   13.30    5.40
  -9   1   4    5.40    5.30
  -8  -1   4   51.29   10.50
   8  -1  -4   42.00   10.80
  -8  -1   4   53.59   10.10
   8  -1  -4   36.10    9.90
   8  -1  -4   51.79   11.50
  -8  -1   4   44.40   10.50
  -8  -1   4   47.80    9.40
   8  -1  -4   48.00   10.70
  -8   1   4   42.70   10.50
   8   1  -4   54.69   10.90
  -8   1   4   54.69   10.20
  -8   1   4   60.39    9.80
   8   1  -4   32.20    9.30
  -8   1   4   60.79   10.40
   8   1  -4   53.59   11.40
   8   1  -4   49.50   11.10
  -7  -1   4   93.49   19.00
  -7  -1   4  107.89   18.40
  -7  -1   4  117.49   18.50
   7  -1  -4  120.19   20.70
   7  -1  -4  111.79   20.70
  -7  -1   4  127.19   20.40
  -7  -1   4  133.79   19.80
   7  -1  -4   89.59   19.30
   7   1  -4  105.29   19.60
  -7   1   4  116.59   19.30
  -7   1   4  105.89   18.90
   7   1  -4   82.69   19.70
  -7   1   4   94.59   19.60
  -7   1   4  130.19   20.00
   7   1  -4   84.59   19.90
   7   1  -4  137.09   20.30
  -6  -1   4  282.87   40.30
   6  -1  -4  233.68   40.10
   6  -1  -4  228.48   41.10
   6  -1  -4  249.58   41.10
  -6  -1   4  259.37   40.60
   6  -1  -4  243.18   40.70
  -6  -1   4  235.18   40.40
  -6  -1   4  264.57   41.00
   6   1  -4  240.18   40.70
  -6   1   4  241.88   40.30
  -6   1   4  234.68   40.40
   6   1  -4  245.18   41.00
  -6   1   4  232.78   40.60
   6   1  -4  227.58   39.80
  -6   1   4  257.87   40.80
   6   1  -4  284.17   41.40
   6   1  -4  233.48   40.70
   5  -1  -4    4.20    2.80
   5  -1  -4   -0.90    1.70
  -5  -1   4    1.20    2.10
   5  -1  -4    2.90    2.80
  -5  -1   4    0.60    2.30
  -5  -1   4    2.20    1.80
   5  -1  -4   -1.30    1.60
  -5  -1   4    0.30    1.40
  -5   1   4   -0.30    1.60
   5   1  -4    0.40    1.40
   5   1  -4   -3.30    1.80
   5   1  -4    0.60    2.40
  -5   1   4   -2.60    1.60
  -5   1   4    1.40    1.70
  -5   1   4    2.40    1.90
   5   1  -4    0.90    1.40
   5   1  -4    1.80    2.40
  -4  -1   4    7.30    2.70
   4  -1  -4   17.80    3.90
  -4  -1   4    7.50    2.70
   4  -1  -4    3.30    2.80
  -4  -1   4    5.00    2.60
  -4  -1   4   10.90    2.20
   4  -1  -4    8.50    2.70
   4  -1  -4    6.60    2.50
  -4   1   4   14.40    3.00
   4   1  -4   10.60    2.60
  -4   1   4    7.00    2.20
   4   1  -4   10.90    2.20
   4   1  -4    4.70    3.00
   4   1  -4   14.40    3.10
  -4   1   4   18.60    3.40
   4   1  -4    5.80    3.00
  -4   1   4   11.60    2.70
   3  -1  -4  143.49   24.40
   3  -1  -4  133.99   24.60
  -3  -1   4  161.28   24.80
   3  -1  -4  157.18   25.00
  -3  -1   4  144.59   24.70
  -3  -1   4  144.99   24.40
  -3  -1   4  139.99   24.80
   3  -1  -4  141.99   24.60
   3  -1  -4  154.18   24.90
  -3   1   4  148.69   24.80
  -3   1   4  139.49   24.70
   3   1  -4  146.89   24.80
   3   1  -4  168.48   25.00
  -3   1   4  157.68   24.50
   3   1  -4  150.48   24.70
   3   1  -4  133.99   24.60
   3   1  -4  142.69   24.50
   3   1  -4  175.68   24.70
  -3   1   4  163.68   24.70
  -2  -1   4  523.25   91.99
   2  -1  -4  555.14   91.89
  -2  -1   4  578.34   92.09
   2  -1  -4  565.94   91.99
   2  -1  -4  618.94   92.19
   2  -1  -4  556.64   92.19
   2  -1  -4  576.34   92.09
  -2  -1   4  572.34   92.09
   2   1  -4  610.04   92.09
   2   1  -4  564.44   92.09
  -2   1   4  570.54   92.09
   2   1  -4  585.64   91.99
  -2   1   4  520.05   92.09
   2   1  -4  594.74   91.99
   2   1  -4  540.85   92.19
  -2   1   4  525.85   92.09
   2   1  -4  549.85   91.99
   1  -1  -4   11.10    3.20
   1  -1  -4   19.90    3.30
   1  -1  -4   18.50    3.10
  -1  -1   4   19.50    3.00
  -1  -1   4   20.00    3.30
   1  -1  -4   15.90    2.80
  -1  -1   4   17.40    3.20
   1  -1  -4   11.50    3.00
  -1   1   4   17.60    3.20
   1   1  -4   20.10    3.10
  -1   1   4   12.50    3.00
   1   1  -4   17.60    3.10
   1   1  -4   14.50    3.20
   1   1  -4   16.70    2.90
   1   1  -4   15.80    3.20
  -1   1   4   13.70    3.10
   0  -1  -4   60.29    9.60
   0  -1  -4   63.79    9.70
   0  -1  -4   57.59    9.50
   0  -1  -4   51.99    9.60
   0  -1  -4   61.89    9.60
   0   1  -4   59.69    9.70
   0   1   4   55.29    9.70
   0   1   4   59.79    9.60
   0   1  -4   60.49    9.60
   0   1  -4   55.09    9.60
   0   1  -4   49.80    9.60
  -1  -1  -4 7352.66 1261.47
   1  -1   4 7664.63 1219.48
  -1  -1  -4 7411.76 1228.98
   1  -1   4 7782.82 1236.68
  -1   1  -4 7357.86 1235.18
   1   1   4 7171.58 1261.67
  -1   1  -4 7502.75 1219.88
   1   1   4 7386.06 1228.48
   2  -1   4  304.47   46.90
   2  -1   4  253.97   47.10
  -2  -1  -4  286.17   47.00
  -2  -1  -4  324.87   47.10
  -2  -1  -4  281.17   46.90
   2  -1   4  285.37   47.00
  -2  -1  -4  304.37   47.20
  -2  -1  -4  265.57   46.80
   2   1   4  296.47   47.20
  -2   1  -4  304.77   47.00
   2   1   4  274.77   47.00
   2   1   4  303.17   47.10
   2   1   4  298.57   47.00
  -2   1  -4  299.47   47.20
  -2   1  -4  276.67   47.10
  -2   1  -4  268.07   47.00
  -3  -1  -4   73.99   12.70
  -3  -1  -4   72.49   12.20
  -3  -1  -4   73.39   12.20
   3  -1   4   72.29   12.00
   3  -1   4   68.49   12.40
   3  -1   4   76.79   12.60
  -3  -1  -4   70.89   11.80
   3  -1   4   78.19   12.30
  -3   1  -4   80.99   12.70
   3   1   4   73.99   12.30
   3   1   4   74.29   12.30
  -3   1  -4   73.69   12.70
  -3   1  -4   65.09   11.90
   3   1   4   80.69   12.30
   3   1   4   77.19   12.40
  -3   1  -4   61.89   12.00
   4  -1   4   76.79   12.10
  -4  -1  -4   61.89   11.20
   4  -1   4   55.19   11.40
   4  -1   4   72.39   11.80
  -4  -1  -4   53.39   11.40
  -4  -1  -4   77.39   11.70
   4  -1   4   65.99   10.80
  -4  -1  -4   61.49   11.10
  -4   1  -4   55.09   10.60
  -4   1  -4   68.79   11.60
   4   1   4   65.99   11.70
   4   1   4   78.39   12.00
   4   1   4   63.89   11.90
   4   1   4   71.59   11.60
  -4   1  -4   61.59   11.50
  -5  -1  -4  194.28   31.70
   5  -1   4  225.28   32.60
  -5  -1  -4  214.28   32.00
   5  -1   4  179.18   31.60
  -5  -1  -4  173.18   32.00
  -5  -1  -4  189.08   32.10
   5  -1   4  185.18   32.10
   5  -1   4  172.98   32.10
   5   1   4  206.78   32.30
   5   1   4  196.48   32.20
   5   1   4  191.28   32.20
  -5   1  -4  224.78   32.40
  -5   1  -4  192.08   32.10
  -5   1  -4  180.48   31.40
   5   1   4  206.18   32.50
   6  -1   4   23.40    5.80
  -6  -1  -4   25.00    5.60
   6  -1   4   21.30    5.20
  -6  -1  -4   22.40    4.50
  -6  -1  -4   34.80    5.50
   6  -1   4   38.60    7.20
  -6  -1  -4   15.30    4.90
   6   1   4   24.30    5.70
   6   1   4   19.50    5.30
  -6   1  -4   18.00    5.20
   6   1   4   17.40    5.20
  -6   1  -4   15.20    4.90
   6   1   4    9.20    5.20
   7  -1   4  215.38   34.80
   7  -1   4  190.98   34.80
   7  -1   4  187.68   33.30
   7  -1   4  215.08   35.10
  -7  -1  -4  186.78   32.90
  -7  -1  -4  210.18   33.30
  -7  -1  -4  197.18   33.20
   7   1   4  192.48   33.50
  -7   1  -4  151.58   33.60
   7   1   4  210.58   33.50
  -7   1  -4  205.98   33.30
   7   1   4  203.08   33.70
   7   1   4  200.68   34.60
   8  -1   4   -0.90    4.20
  -8  -1  -4    5.40    4.10
   8  -1   4   -3.30    2.80
   8  -1   4    7.60    5.40
   8  -1   4    0.40    4.10
  -8  -1  -4   -3.40    3.50
   8   1   4    1.20    4.30
  -8   1  -4    7.00    4.40
   8   1   4    1.40    2.80
   8   1   4   -1.10    3.80
   8   1   4    4.50    4.70
  -8   1  -4    1.30    4.00
  -9  -1  -4   22.60    9.20
   9  -1   4   21.40   10.00
   9  -1   4   65.39   12.40
   9  -1   4   45.60   10.30
   9  -1   4   43.00   10.80
  -9  -1  -4   60.19   10.90
   9   1   4   48.90   11.80
   9   1   4   27.40    9.60
   9   1   4   39.50   10.60
   9   1   4   48.40   10.20
  -9   1  -4   60.69   10.90
  -9   1  -4   63.29   10.80
  -9  -2   4    1.90    4.10
  -9  -2   4    6.90    5.50
  -9  -2   4    3.50    4.50
   9  -2  -4    4.50    5.40
   9  -2  -4    1.80    5.50
   9  -2  -4   -0.80    3.50
   9  -2  -4    3.60    4.90
   9   2  -4   14.80    5.60
  -9   2   4   11.00    5.30
   9   2  -4    2.40    4.90
  -9   2   4    2.70    4.20
   9   2  -4   -2.10    5.20
   9   2  -4   -5.00    4.50
   8  -2  -4    8.20    5.10
  -8  -2   4    4.80    3.70
  -8  -2   4   -0.30    3.40
  -8  -2   4    2.70    3.80
   8  -2  -4   -0.50    3.00
   8  -2  -4    8.10    5.10
   8   2  -4    3.50    4.00
  -8   2   4    2.80    4.00
   8   2  -4    2.10    3.40
  -8   2   4    2.80    3.20
  -8   2   4    1.80    4.00
  -8   2   4    8.60    4.30
   8   2  -4   -3.70    3.20
   8   2  -4    6.20    4.60
   7  -2  -4   22.60    5.50
  -7  -2   4   19.40    5.50
  -7  -2   4   12.80    5.90
   7  -2  -4   36.50    8.00
   7  -2  -4   15.80    6.50
  -7  -2   4   16.50    5.40
  -7  -2   4   27.30    6.30
   7  -2  -4   23.10    6.00
   7   2  -4   29.60    6.90
  -7   2   4   21.80    6.00
  -7   2   4   28.00    5.70
   7   2  -4   26.80    6.40
   7   2  -4   25.60    6.90
  -7   2   4   33.50    6.80
   7   2  -4   41.10    7.10
  -7   2   4   28.70    5.80
   6  -2  -4  104.69   18.50
  -6  -2   4  108.19   18.70
  -6  -2   4   95.19   17.90
  -6  -2   4  109.29   17.40
   6  -2  -4   90.09   19.10
  -6  -2   4   79.99   18.40
  -6  -2   4  109.69   17.50
   6  -2  -4  116.99   18.50
   6  -2  -4  100.79   19.10
   6   2  -4  113.39   18.70
  -6   2   4  111.79   17.70
  -6   2   4  110.69   17.60
   6   2  -4   89.99   18.50
   6   2  -4   87.69   18.40
  -6   2   4   78.69   18.30
   6   2  -4  121.09   19.80
  -6   2   4  111.99   18.70
  -6   2   4  104.69   18.70
   5  -2  -4   43.00   10.80
  -5  -2   4   71.59   10.20
   5  -2  -4   55.09   10.30
   5  -2  -4   68.49   10.60
  -5  -2   4   51.09   10.10
   5  -2  -4   43.00   10.60
  -5  -2   4   56.39   10.40
  -5  -2   4   55.89   10.60
  -5  -2   4   54.49    9.70
  -5   2   4   62.69   10.20
  -5   2   4   61.29   10.80
   5   2  -4   49.70    9.30
  -5   2   4   54.49    9.90
   5   2  -4   52.79   10.80
   5   2  -4   59.89   10.60
   5   2  -4   56.49   10.40
   5   2  -4   56.89   11.10
  -5   2   4   61.09   10.60
   4  -2  -4   65.69   12.10
   4  -2  -4   61.79   12.50
  -4  -2   4   64.59   11.60
  -4  -2   4   75.69   12.50
   4  -2  -4   67.69   12.00
   4  -2  -4   58.69   12.40
  -4  -2   4   78.79   12.40
   4   2  -4   79.39   12.30
  -4   2   4   84.79   12.50
  -4   2   4   74.09   11.90
   4   2  -4   53.79   11.20
   4   2  -4   99.29   13.40
  -4   2   4   68.99   12.20
  -4   2   4   63.09   11.70
   4   2  -4   83.09   12.20
   4   2  -4   55.89   12.10
   3  -2  -4    2.20    2.30
  -3  -2   4    6.90    1.50
   3  -2  -4    6.20    1.40
   3  -2  -4   11.40    2.60
   3  -2  -4    8.50    1.90
   3  -2  -4    5.20    2.00
  -3  -2   4    7.20    2.10
  -3  -2   4    3.80    2.00
  -3   2   4    4.30    2.00
   3   2  -4    0.90    1.50
   3   2  -4    3.90    1.70
   3   2  -4    3.00    1.80
  -3   2   4    2.90    1.90
   3   2  -4    4.40    2.30
   3   2  -4    6.50    2.10
  -3   2   4    8.60    1.80
  -2  -2   4  199.68   36.10
   2  -2  -4  229.88   36.10
   2  -2  -4  232.48   36.20
  -2  -2   4  228.98   35.90
   2  -2  -4  209.98   36.20
   2  -2  -4  203.08   35.90
  -2  -2   4  225.08   36.10
   2   2  -4  210.48   36.00
   2   2  -4  218.08   36.10
   2   2  -4  227.18   36.10
  -2   2   4  215.68   36.10
   2   2  -4  220.68   36.00
   2   2  -4  234.18   36.00
  -2   2   4  221.18   36.10
  -2   2   4  218.78   36.10
   1  -2  -4  370.06   58.69
   1  -2  -4  338.67   58.69
  -1  -2   4  355.46   58.69
  -1  -2   4  351.46   58.69
   1  -2  -4  369.86   58.69
  -1  -2   4  365.96   58.49
   1  -2  -4  343.97   58.79
   1   2  -4  381.16   58.79
   1   2  -4  358.76   58.59
   1   2  -4  358.86   58.69
  -1   2   4  391.96   58.79
  -1   2   4  368.56   58.79
   1   2  -4  342.57   58.69
   1   2  -4  362.96   58.59
  -1   2   4  338.97   58.69
   0  -2   4   71.59   11.90
   0  -2  -4   63.99   11.90
   0  -2  -4   75.09   12.00
   0  -2  -4   79.39   12.10
   0  -2  -4   73.59   12.10
   0  -2  -4   71.49   12.00
   0  -2   4   82.89   12.00
   0   2  -4   75.29   12.10
   0   2  -4   72.79   12.00
   0   2   4   73.59   12.10
   0   2  -4   74.49   12.10
   0   2   4   69.69   12.00
   0   2  -4   67.09   11.90
  -1  -2  -4  677.73  109.09
   1  -2   4  652.53  108.89
   1  -2   4  699.93  108.99
  -1  -2  -4  689.43  108.89
  -1  -2  -4  703.83  109.09
  -1  -2  -4  657.53  109.09
  -1  -2  -4  606.84  108.99
  -1  -2  -4  627.84  109.09
   1   2   4  672.03  109.19
   1   2   4  653.23  109.09
  -1   2  -4  677.03  108.99
  -1   2  -4  689.23  109.09
   1   2   4  703.43  108.99
   1   2   4  681.93  108.99
  -1   2  -4  660.53  109.09
  -1   2  -4  665.73  108.99
  -2  -2  -4  472.65   82.29
   2  -2   4  452.85   82.49
  -2  -2  -4  505.45   82.39
   2  -2   4  545.15   82.29
  -2  -2  -4  513.35   82.49
   2  -2   4  513.65   82.29
  -2  -2  -4  528.65   82.19
  -2  -2  -4  476.35   82.29
   2  -2   4  498.35   82.19
   2   2   4  512.55   82.19
   2   2   4  515.45   82.49
  -2   2  -4  490.35   82.29
   2   2   4  506.15   82.39
  -2   2  -4  519.75   82.49
   2   2   4  491.55   82.29
  -2   2  -4  510.75   82.39
  -2   2  -4  533.45   82.39
  -3  -2  -4   50.99    8.00
  -3  -2  -4   46.70    7.30
   3  -2   4   42.30    7.60
  -3  -2  -4   44.50    8.00
  -3  -2  -4   34.10    7.80
   3  -2   4   42.30    7.80
   3  -2   4   56.99    8.80
  -3   2  -4   37.60    7.90
  -3   2  -4   41.60    7.30
  -3   2  -4   44.00    8.00
   3   2   4   31.30    7.80
   3   2   4   40.70    8.20
   3   2   4   48.80    7.90
   3   2   4   40.00    7.80
  -4  -2  -4    0.40    1.70
   4  -2   4    5.60    2.70
  -4  -2  -4    0.90    1.70
   4  -2   4    0.90    1.30
  -4  -2  -4   -1.20    1.60
  -4  -2  -4    3.00    1.40
   4  -2   4    6.40    2.80
   4  -2   4    4.70    1.80
  -4   2  -4    1.10    2.10
   4   2   4   -0.30    2.20
  -4   2  -4    1.70    1.10
  -4   2  -4    1.30    1.50
   4   2   4    2.50    2.10
   4   2   4   -1.10    2.00
   4   2   4    3.10    2.20
  -5  -2  -4    0.20    1.80
  -5  -2  -4   -0.40    2.00
  -5  -2  -4    1.00    2.00
  -5  -2  -4    1.50    2.00
   5  -2   4    1.90    2.60
   5  -2   4    2.30    2.30
   5  -2   4   -2.50    2.10
  -5  -2  -4    1.50    1.10
   5  -2   4   -0.50    1.60
   5   2   4   -0.70    1.90
  -5   2  -4    0.10    2.00
   5   2   4   -1.50    2.10
   5   2   4    0.30    2.70
   5   2   4   -0.20    1.70
  -5   2  -4    0.20    1.90
  -6  -2  -4    0.40    2.30
  -6  -2  -4    4.60    2.80
   6  -2   4   -0.30    3.50
   6  -2   4   -2.20    2.50
   6  -2   4   -0.80    2.40
  -6  -2  -4   -2.40    2.00
  -6  -2  -4    5.00    2.70
   6  -2   4    0.20    2.00
  -6   2  -4    3.50    2.80
  -6   2  -4    1.10    2.50
   6   2   4   -1.20    2.50
   6   2   4    5.40    3.00
   6   2   4   -0.30    3.30
   6   2   4    1.70    3.20
  -7  -2  -4  166.88   27.30
   7  -2   4  161.68   29.00
  -7  -2  -4  144.89   27.80
   7  -2   4  204.28   29.50
  -7  -2  -4  180.68   28.70
  -7  -2  -4  136.19   27.70
   7  -2   4  166.18   28.50
   7   2   4  147.89   27.60
  -7   2  -4  169.08   27.50
   7   2   4  198.28   29.50
   7   2   4  162.18   28.40
   7   2   4  122.49   28.20
  -7   2  -4  178.98   28.60
  -8  -2  -4   -0.60    3.20
   8  -2   4    4.40    4.80
   8  -2   4    2.10    5.00
   8  -2   4    1.90    3.70
   8  -2   4   -0.70    4.20
  -8  -2  -4    2.90    3.70
   8   2   4   -2.90    2.90
   8   2   4    2.80    4.60
   8   2   4    4.30    4.90
  -8   2  -4    0.70    3.50
  -8   2  -4    0.90    3.40
   8   2   4    1.50    4.20
  -9  -2  -4   10.80    6.40
   9  -2   4    5.50    6.00
   9  -2   4    4.40    5.90
   9  -2   4   13.40    6.90
   9  -2   4    3.70    4.90
  -9  -2  -4   11.60    5.90
   9   2   4   18.70    6.40
   9   2   4   15.80    6.50
  -9   2  -4   29.50    7.20
   9   2   4    6.10    6.30
   9   2   4   16.10    7.70
  -9   2  -4    5.10    4.90
  -9  -3   4    3.50    5.40
  -9  -3   4   25.00    6.40
   9  -3  -4   25.90    6.30
   9  -3  -4   16.80    6.70
   9  -3  -4    7.60    7.50
   9  -3  -4    9.50    7.10
  -9  -3   4   10.50    6.30
  -9   3   4   25.50    6.20
  -9   3   4    6.50    5.70
   9   3  -4   16.20    6.50
   9   3  -4   28.70    7.90
  -9   3   4   27.30    7.30
   9   3  -4   53.79   10.00
   9   3  -4    3.00    5.30
  -8  -3   4   -1.80    3.30
  -8  -3   4   -0.10    3.80
   8  -3  -4    2.80    3.40
  -8  -3   4   -1.10    3.30
   8  -3  -4    2.00    4.50
   8  -3  -4    0.20    4.80
  -8  -3   4   -2.60    3.20
  -8   3   4    3.10    3.80
   8   3  -4    1.50    4.40
   8   3  -4    8.50    5.00
   8   3  -4    5.70    4.00
   8   3  -4    2.00    4.00
  -8   3   4    2.40    3.60
  -8   3   4   -3.60    3.30
  -7  -3   4   77.09   13.90
   7  -3  -4   90.39   14.70
   7  -3  -4   71.99   13.00
  -7  -3   4   77.09   13.40
   7  -3  -4   57.19   13.80
  -7  -3   4   60.09   12.30
   7  -3  -4   51.29   12.50
  -7  -3   4   51.89   12.00
  -7   3   4   74.49   12.70
  -7   3   4   90.19   13.70
   7   3  -4   88.39   13.90
  -7   3   4   69.89   12.10
  -7   3   4   36.70   12.30
   7   3  -4   86.79   14.60
   7   3  -4   75.89   13.50
   7   3  -4   76.99   13.90
  -6  -3   4    3.50    2.20
   6  -3  -4    0.10    2.30
  -6  -3   4    1.90    2.90
   6  -3  -4   -2.10    2.00
   6  -3  -4    0.10    3.20
  -6  -3   4    1.60    2.70
  -6  -3   4   -1.10    1.80
   6  -3  -4    2.90    3.40
  -6   3   4    2.70    2.50
  -6   3   4    0.90    2.70
   6   3  -4    2.00    2.70
  -6   3   4   -1.80    2.40
  -6   3   4    7.60    3.00
   6   3  -4    3.10    3.30
   6   3  -4   -0.20    2.30
   6   3  -4    3.40    3.30
   5  -3  -4   64.59   12.90
   5  -3  -4   83.99   14.20
   5  -3  -4   85.49   13.30
   5  -3  -4   60.19   13.40
  -5  -3   4   53.59   12.90
  -5  -3   4   75.79   13.60
  -5  -3   4   71.99   12.20
  -5  -3   4   94.99   13.30
   5   3  -4   67.49   13.00
  -5   3   4   75.09   12.90
  -5   3   4   82.89   13.20
  -5   3   4   63.39   13.10
   5   3  -4   62.09   13.30
   5   3  -4   62.39   13.00
   5   3  -4   67.09   11.90
   5   3  -4   68.39   13.70
  -5   3   4   88.49   12.30
  -4  -3   4   15.00    3.20
  -4  -3   4    3.10    2.50
   4  -3  -4    6.00    2.30
   4  -3  -4    3.40    3.00
   4  -3  -4    7.20    2.90
  -4  -3   4    8.30    2.00
  -4  -3   4   12.80    3.30
   4  -3  -4   16.80    3.90
  -4   3   4   16.60    3.30
   4   3  -4    2.40    2.70
  -4   3   4    5.60    2.70
  -4   3   4    5.80    2.50
  -4   3   4   14.00    2.70
   4   3  -4    7.10    2.90
   4   3  -4   14.80    2.50
   4   3  -4   12.90    3.00
   4   3  -4    3.30    2.20
  -3  -3   4  210.28   33.70
  -3  -3   4  206.68   33.70
   3  -3  -4  218.68   33.90
   3  -3  -4  194.78   33.80
  -3  -3   4  187.18   33.60
  -3  -3   4  196.28   33.10
   3  -3  -4  207.38   33.60
   3  -3  -4  198.18   33.20
  -3   3   4  194.48   33.50
  -3   3   4  207.18   33.70
   3   3  -4  199.88   33.70
  -3   3   4  201.28   33.80
   3   3  -4  215.98   33.40
   3   3  -4  219.98   33.60
   3   3  -4  200.18   33.50
  -2  -3   4 1380.56  227.58
   2  -3  -4 1356.76  227.58
  -2  -3   4 1370.16  227.68
  -2  -3   4 1463.75  227.78
   2  -3  -4 1301.17  227.78
   2  -3  -4 1319.07  227.68
   2  -3  -4 1391.56  227.88
   2   3  -4 1457.15  227.68
   2   3  -4 1441.96  227.58
  -2   3   4 1513.15  227.78
   2   3  -4 1403.86  227.68
   2   3  -4 1338.67  227.38
   2   3  -4 1387.76  227.58
  -2   3   4 1433.96  227.58
  -2   3   4 1453.55  227.68
  -1  -3   4  232.18   39.50
   1  -3  -4  227.98   39.50
   1  -3  -4  244.48   39.40
   1  -3  -4  229.38   39.40
  -1  -3   4  225.78   39.30
  -1  -3   4  221.98   39.40
   1  -3  -4  245.98   39.40
   1   3  -4  246.08   39.40
  -1   3   4  243.78   39.40
   1   3  -4  264.27   39.20
  -1   3   4  246.58   39.50
   1   3  -4  226.98   39.30
  -1   3   4  255.07   39.40
   1   3  -4  250.17   39.40
   1   3  -4  228.68   39.50
   0  -3  -4    3.30    1.50
   0  -3  -4    0.00    0.80
   0  -3   4    3.00    0.80
   0  -3  -4    3.30    1.20
   0  -3   4    2.80    1.20
   0  -3   4    2.20    1.20
   0   3  -4    1.90    0.90
   0   3  -4    5.40    1.70
   0   3   4    0.90    1.10
   0   3  -4    2.10    1.40
   0   3  -4    1.20    0.80
   0   3   4    0.00    0.80
   0   3   4    0.40    0.90
   0   3  -4    1.30    1.10
   1  -3   4 1387.06  229.78
  -1  -3  -4 1273.37  229.98
   1  -3   4 1434.86  230.08
  -1  -3  -4 1470.15  229.98
  -1  -3  -4 1404.26  229.88
  -1  -3  -4 1398.76  230.08
   1  -3   4 1466.55  229.98
   1  -3   4 1489.95  229.98
  -1  -3  -4 1348.67  230.08
  -1   3  -4 1377.46  229.98
  -1   3  -4 1453.55  230.18
  -1   3  -4 1447.36  230.08
  -1   3  -4 1378.66  229.98
   1   3   4 1410.66  229.88
   1   3   4 1439.56  230.08
   1   3   4 1460.85  230.08
   1   3   4 1418.26  230.18
  -2  -3  -4   85.39   13.50
  -2  -3  -4   80.59   13.20
   2  -3   4   86.59   13.50
  -2  -3  -4   79.39   13.60
  -2  -3  -4   70.19   13.40
   2  -3   4   78.19   13.30
  -2  -3  -4   82.39   13.70
  -2  -3  -4   76.29   13.60
   2  -3   4   85.39   13.50
  -2   3  -4   73.59   13.40
  -2   3  -4   81.99   13.60
   2   3   4   82.49   13.60
   2   3   4   83.39   13.50
   2   3   4   87.79   14.30
  -2   3  -4   70.99   13.80
   2   3   4   85.59   13.60
  -2   3  -4   79.39   13.60
  -3  -3  -4  995.60  153.58
   3  -3   4  876.71  153.48
  -3  -3  -4  967.70  153.18
   3  -3   4  898.81  153.98
   3  -3   4 1016.00  153.28
  -3  -3  -4  924.31  153.68
  -3  -3  -4  926.91  153.68
   3  -3   4  959.70  153.68
  -3  -3  -4  913.11  153.18
  -3  -3  -4  950.50  153.48
  -3   3  -4  890.01  153.68
   3   3   4  910.71  153.58
   3   3   4  959.60  153.68
  -3   3  -4  898.21  153.68
  -3   3  -4  969.10  153.38
   3   3   4  965.50  153.48
   3   3   4  970.80  153.78
  -4  -3  -4  168.58   27.70
   4  -3   4  143.39   27.60
   4  -3   4  176.18   27.50
  -4  -3  -4  146.99   27.60
  -4  -3  -4  169.28   27.50
   4  -3   4  189.28   28.20
  -4  -3  -4  167.58   27.30
   4   3   4  166.08   27.50
   4   3   4  153.38   27.60
  -4   3  -4  162.78   27.70
  -4   3  -4  153.48   27.60
   4   3   4  188.38   27.90
   4   3   4  170.58   27.80
  -5  -3  -4  155.08   26.70
  -5  -3  -4  185.38   27.40
   5  -3   4  143.89   27.50
  -5  -3  -4  163.08   27.10
  -5  -3  -4  169.18   27.30
   5  -3   4  158.98   27.40
   5  -3   4  154.68   27.20
   5  -3   4  176.98   27.00
  -5   3  -4  164.68   27.30
  -5   3  -4  148.29   27.30
   5   3   4  155.08   27.20
   5   3   4  162.98   27.50
   5   3   4  160.08   27.20
   5   3   4  175.58   27.50
   6  -3   4    6.10    4.10
   6  -3   4    7.30    3.50
   6  -3   4    6.00    3.00
  -6  -3  -4    6.00    3.60
  -6  -3  -4    7.90    3.30
  -6  -3  -4   -0.30    2.80
   6  -3   4    6.20    4.00
  -6  -3  -4    7.40    3.50
  -6   3  -4    2.50    2.30
  -6   3  -4    8.00    3.40
   6   3   4    4.90    3.20
   6   3   4    9.40    3.70
   6   3   4    4.40    3.90
   6   3   4    7.10    3.30
  -7  -3  -4  174.58   25.10
   7  -3   4  129.79   23.30
  -7  -3  -4  144.49   23.40
  -7  -3  -4  130.89   24.40
   7  -3   4  153.18   26.20
  -7  -3  -4  139.59   24.50
   7  -3   4  164.98   25.80
   7  -3   4  141.39   24.90
  -7   3  -4  160.18   24.90
   7   3   4  125.29   24.40
   7   3   4  127.69   25.10
   7   3   4  160.68   25.10
  -7   3  -4   89.49   24.00
   7   3   4  131.19   25.10
  -8  -3  -4    5.20    4.60
   8  -3   4    0.80    5.20
  -8  -3  -4    9.60    4.30
   8  -3   4    9.70    6.10
  -8  -3  -4    0.20    4.60
   8  -3   4   12.70    5.20
   8   3   4    2.90    4.70
   8   3   4    6.50    3.80
   8   3   4    2.50    4.50
  -8   3  -4    2.90    3.90
  -8   3  -4    4.60    4.30
   8   3   4    4.50    4.50
   9  -3   4    9.10    5.90
  -9  -3  -4    0.40    3.80
   9  -3   4   -3.40    4.20
  -9  -3  -4    0.00    5.50
   9  -3   4    1.70    5.30
   9  -3   4    2.60    6.40
  -9   3  -4    9.20    4.90
   9   3   4    2.50    5.00
  -9   3  -4   -1.70    3.80
   9   3   4   -4.20    4.40
   9   3   4   -1.10    4.30
   9  -4  -4   10.40    5.10
  -9  -4   4   -3.50    4.80
   9  -4  -4    9.20    6.90
   9  -4  -4   -3.30    5.40
   9   4  -4   -0.80    4.40
  -9   4   4    8.80    5.20
   9   4  -4    3.20    5.30
  -9   4   4    6.00    4.80
   9   4  -4   -1.30    4.30
  -9   4   4    2.70    4.80
   8  -4  -4   27.60    6.40
   8  -4  -4   10.40    5.60
  -8  -4   4   18.70    5.50
  -8  -4   4   34.80    7.60
   8  -4  -4   38.90    8.70
  -8  -4   4   34.30    7.20
  -8  -4   4    2.00    5.30
   8  -4  -4   16.00    6.40
   8   4  -4   24.00    6.40
   8   4  -4   44.40    7.70
  -8   4   4   24.40    6.10
  -8   4   4   22.70    6.70
  -8   4   4   29.70    6.90
   8   4  -4   25.40    7.40
  -7  -4   4    6.30    3.50
  -7  -4   4    3.30    3.80
   7  -4  -4   -2.20    3.70
  -7  -4   4    5.00    4.10
   7  -4  -4   -1.30    3.50
   7  -4  -4   -0.90    3.90
   7  -4  -4    1.40    3.00
  -7  -4   4   -0.10    2.70
   7   4  -4    2.20    3.50
   7   4  -4    0.80    3.30
  -7   4   4    4.00    3.60
  -7   4   4    9.00    3.90
  -7   4   4    4.40    3.70
  -7   4   4   -2.20    2.80
   7   4  -4    4.50    3.60
   6  -4  -4  120.69   21.30
  -6  -4   4  119.09   20.70
   6  -4  -4   94.89   21.00
   6  -4  -4  128.49   20.60
  -6  -4   4  111.19   19.00
  -6  -4   4   96.49   19.80
   6  -4  -4  150.28   20.00
  -6  -4   4  101.59   20.40
   6   4  -4  122.89   20.60
  -6   4   4  112.09   19.90
  -6   4   4  118.39   20.70
  -6   4   4  118.09   19.10
  -6   4   4  101.59   19.90
   6   4  -4   95.09   20.20
   6   4  -4  119.89   21.00
   5  -4  -4   82.59   15.20
   5  -4  -4   99.69   15.40
  -5  -4   4   74.29   14.00
  -5  -4   4   95.79   15.70
   5  -4  -4   98.09   16.60
  -5  -4   4   81.69   15.20
  -5  -4   4   56.89   14.90
   5  -4  -4   93.99   16.00
  -5   4   4  103.09   15.20
   5   4  -4   76.89   15.10
   5   4  -4   90.99   15.40
  -5   4   4   99.59   15.30
  -5   4   4   77.59   15.10
   5   4  -4   83.79   15.50
  -5   4   4   82.89   14.10
  -4  -4   4   61.09   11.90
  -4  -4   4   57.29   10.90
  -4  -4   4   64.09   12.10
   4  -4  -4   60.19   10.90
   4  -4  -4   82.39   13.00
   4  -4  -4   71.89   11.90
   4  -4  -4   71.19   12.10
   4  -4  -4   57.49   12.40
  -4  -4   4   64.69   12.20
   4   4  -4   75.49   11.20
   4   4  -4   68.89   12.10
  -4   4   4   83.09   12.20
  -4   4   4   57.09   12.00
   4   4  -4   60.89   12.00
   4   4  -4   73.29   12.40
  -4   4   4   86.69   12.30
   3  -4  -4  280.07   47.50
  -3  -4   4  281.67   47.60
   3  -4  -4  278.87   47.20
  -3  -4   4  277.67   47.60
   3  -4  -4  269.37   47.60
   3  -4  -4  251.87   47.80
   3  -4  -4  286.87   47.90
  -3  -4   4  276.97   47.70
  -3   4   4  338.27   48.00
   3   4  -4  289.77   47.60
   3   4  -4  309.97   47.70
   3   4  -4  285.47   47.40
  -3   4   4  289.07   47.50
  -3   4   4  304.37   47.70
   3   4  -4  302.57   47.40
   3   4  -4  320.67   47.70
   2  -4  -4  273.87   45.40
   2  -4  -4  274.47   45.40
  -2  -4   4  280.97   45.30
   2  -4  -4  251.67   45.50
  -2  -4   4  281.67   45.50
   2  -4  -4  283.37   45.60
  -2  -4   4  284.47   45.50
   2   4  -4  272.47   45.30
   2   4  -4  275.07   45.30
   2   4  -4  289.37   45.30
   2   4  -4  267.27   45.30
  -2   4   4  277.27   45.40
  -2   4   4  271.17   45.50
   2   4  -4  285.37   45.10
  -2   4   4  269.47   45.20
  -1  -4   4  871.41  144.69
  -1  -4   4  905.61  144.99
   1  -4  -4  948.01  145.09
  -1  -4   4  879.91  144.89
   1  -4  -4  957.40  144.99
   1  -4  -4  897.61  144.89
   1  -4  -4  900.81  144.99
  -1   4   4  935.41  144.99
   1   4  -4  863.11  144.69
   1   4  -4  892.31  144.99
   1   4  -4  905.11  144.79
  -1   4   4  852.21  144.89
   1   4  -4  804.82  144.89
  -1   4   4  883.71  144.99
   1   4  -4  878.81  144.49
   0  -4   4    0.30    1.00
   0  -4  -4    1.80    1.40
   0  -4  -4    8.30    1.70
   0  -4   4    1.00    0.70
   0  -4  -4    2.80    1.80
   0  -4   4   -0.60    0.90
   0   4  -4   -0.90    0.70
   0   4   4    2.80    1.30
   0   4   4   -0.30    1.30
   0   4   4    2.00    1.60
   0   4  -4    0.30    1.40
   0   4  -4    1.30    1.20
  -1  -4  -4   91.89   17.00
   1  -4   4  104.39   16.20
  -1  -4  -4   97.59   16.50
  -1  -4  -4   91.29   16.30
   1  -4   4   89.29   16.50
   1  -4   4   95.59   16.40
  -1  -4  -4  110.69   16.60
  -1  -4  -4   98.69   16.40
   1  -4   4  105.29   16.50
  -1   4  -4  100.09   16.60
   1   4   4   91.89   16.60
  -1   4  -4   91.59   16.50
  -1   4  -4   97.99   16.40
  -1   4  -4   84.49   16.50
   1   4   4  110.19   16.60
   1   4   4  108.19   16.60
   1   4   4   99.39   16.40
  -2  -4  -4  151.88   23.50
   2  -4   4  139.79   23.40
   2  -4   4  136.59   23.40
  -2  -4  -4  140.49   23.10
   2  -4   4  138.89   23.20
  -2  -4  -4  127.59   23.30
  -2  -4  -4  147.39   23.30
  -2  -4  -4  134.09   23.50
   2   4   4  148.49   23.60
   2   4   4  135.09   23.40
   2   4   4  142.19   23.30
  -2   4  -4  145.99   23.50
   2   4   4  140.19   23.50
  -2   4  -4  127.89   23.30
  -2   4  -4  150.78   23.50
  -3  -4  -4  155.88   24.90
  -3  -4  -4  150.08   24.50
   3  -4   4  147.69   25.00
   3  -4   4  155.48   24.70
   3  -4   4  154.28   25.50
  -3  -4  -4  151.98   24.80
   3  -4   4  150.98   24.90
  -3  -4  -4  136.29   25.00
   3   4   4  154.98   25.10
   3   4   4  153.28   25.10
  -3   4  -4  144.09   25.10
  -3   4  -4  138.29   25.00
   3   4   4  140.29   24.90
   3   4   4  151.78   25.20
  -4  -4  -4  132.79   21.60
   4  -4   4  132.89   23.20
   4  -4   4  126.29   21.70
   4  -4   4  122.29   21.20
  -4  -4  -4  128.99   21.90
  -4  -4  -4  128.49   21.10
  -4  -4  -4  138.89   21.60
   4   4   4  143.89   22.00
   4   4   4  120.59   21.90
   4   4   4  127.79   21.80
  -4   4  -4  114.49   22.20
  -4   4  -4  133.29   22.00
   5  -4   4  216.88   33.70
   5  -4   4  192.78   33.40
  -5  -4  -4  196.18   33.10
   5  -4   4  183.18   33.80
   5  -4   4  205.28   33.20
  -5  -4  -4  202.38   33.40
  -5  -4  -4  194.58   32.90
  -5   4  -4  188.78   33.40
   5   4   4  204.68   33.40
   5   4   4  210.08   33.70
  -5   4  -4  217.38   33.60
   5   4   4  183.18   33.40
   6  -4   4   26.10    5.90
   6  -4   4   26.50    6.40
  -6  -4  -4   10.40    4.60
  -6  -4  -4   13.20    5.30
   6  -4   4   41.60    7.70
   6  -4   4   14.60    5.00
  -6  -4  -4   15.70    4.40
   6   4   4   29.90    6.30
   6   4   4   20.50    5.90
   6   4   4   19.50    5.50
  -6   4  -4   23.60    5.70
  -6   4  -4   20.60    5.40
  -7  -4  -4   14.70    5.90
   7  -4   4   13.50    5.50
   7  -4   4   14.20    5.20
   7  -4   4   29.60    7.20
  -7  -4  -4   15.10    5.30
  -7  -4  -4   12.10    5.30
   7  -4   4   33.10    7.60
  -7   4  -4   12.90    5.70
  -7   4  -4   11.50    5.30
   7   4   4   34.60    7.00
   7   4   4   33.30    6.90
   7   4   4   24.80    6.30
  -8  -4  -4    6.90    5.60
   8  -4   4   -1.10    3.80
  -8  -4  -4   -0.70    4.00
   8  -4   4    6.60    5.50
   8  -4   4    7.90    4.60
   8  -4   4    0.50    4.90
   8   4   4    1.90    4.30
   8   4   4    6.70    4.80
  -8   4  -4   -0.30    3.50
  -8   4  -4    8.80    4.90
   8   4   4    8.00    5.50
   9  -5  -4   15.60    8.00
   9  -5  -4   15.00    8.10
  -9  -5   4   21.70    8.20
   9  -5  -4   29.10    7.30
   9   5  -4   16.50    7.40
  -9   5   4   33.20    8.20
   9   5  -4   11.20    6.60
  -9   5   4   40.80    7.80
  -9   5   4   14.80    6.80
   9   5  -4   30.90    8.20
   9   5  -4   26.00    9.40
   8  -5  -4   -0.10    3.80
   8  -5  -4    0.10    4.70
  -8  -5   4    1.10    4.40
  -8  -5   4   -0.80    4.10
  -8  -5   4    0.70    4.20
   8  -5  -4   -0.60    4.60
   8  -5  -4   -4.40    3.10
  -8   5   4   -0.70    4.00
   8   5  -4   -2.60    3.50
   8   5  -4   -5.20    3.00
  -8   5   4    1.60    3.70
  -8   5   4    0.60    3.20
   8   5  -4   -6.70    3.70
   7  -5  -4   17.20    5.00
  -7  -5   4    7.50    3.90
  -7  -5   4    6.60    4.40
  -7  -5   4    5.00    4.40
   7  -5  -4    6.00    4.90
   7  -5  -4    9.20    4.00
   7  -5  -4   20.00    6.40
   7   5  -4   15.90    5.40
  -7   5   4   11.80    4.30
  -7   5   4    4.30    4.20
   7   5  -4    0.70    3.30
   7   5  -4    9.00    4.50
  -7   5   4    3.80    3.90
  -7   5   4    7.60    4.50
  -6  -5   4    2.70    3.20
   6  -5  -4    3.40    3.10
  -6  -5   4    8.00    3.80
  -6  -5   4   -2.10    2.50
   6  -5  -4    2.80    2.80
   6  -5  -4   -3.90    3.00
   6  -5  -4    3.10    3.00
  -6  -5   4    1.00    2.00
   6   5  -4    0.80    2.70
  -6   5   4    2.10    2.30
   6   5  -4   -0.70    2.90
  -6   5   4    4.60    2.90
  -6   5   4    1.60    2.70
  -6   5   4    1.00    3.00
   6   5  -4   -0.30    2.90
   5  -5  -4   31.30    7.20
   5  -5  -4   22.70    5.70
  -5  -5   4   18.70    5.50
  -5  -5   4   46.10    7.30
   5  -5  -4   28.20    7.00
  -5  -5   4   25.90    4.80
   5  -5  -4   33.90    6.50
  -5  -5   4   27.40    6.40
   5   5  -4   27.00    6.10
  -5   5   4   23.30    5.60
   5   5  -4   29.00    5.80
   5   5  -4   18.50    5.80
  -5   5   4   25.80    5.30
   5   5  -4   22.80    5.90
  -5   5   4   32.90    6.20
  -5   5   4   21.20    5.70
   4  -5  -4  177.58   27.90
  -4  -5   4  176.68   27.60
   4  -5  -4  146.69   27.30
   4  -5  -4  153.58   26.70
   4  -5  -4  152.08   27.70
  -4  -5   4  192.88   27.60
  -4  -5   4  175.88   27.50
   4   5  -4  159.08   27.00
   4   5  -4  179.28   27.20
  -4   5   4  156.78   27.10
   4   5  -4  140.59   27.20
  -4   5   4  155.58   27.40
   4   5  -4  198.48   27.60
  -4   5   4  154.88   27.30
   4   5  -4  151.08   27.30
  -3  -5   4  199.78   31.20
   3  -5  -4  176.38   31.20
  -3  -5   4  202.88   31.00
   3  -5  -4  158.48   31.20
   3  -5  -4  176.18   31.00
  -3  -5   4  175.38   31.10
   3  -5  -4  197.38   31.00
   3   5  -4  195.48   30.80
  -3   5   4  188.28   31.30
   3   5  -4  194.38   31.00
  -3   5   4  187.08   31.00
   3   5  -4  209.68   31.10
   3   5  -4  146.99   30.70
  -3   5   4  195.38   30.80
   3   5  -4  198.48   31.00
   2  -5  -4   14.00    4.80
  -2  -5   4   16.30    4.50
   2  -5  -4   28.30    5.00
   2  -5  -4   23.50    5.00
  -2  -5   4   15.10    4.00
   2  -5  -4   14.40    4.10
  -2  -5   4   21.50    4.60
   2   5  -4   20.50    4.40
   2   5  -4   34.40    5.00
   2   5  -4   20.80    4.30
  -2   5   4   22.00    4.20
   2   5  -4   23.80    4.40
  -2   5   4   21.10    4.40
   2   5  -4   17.00    3.90
  -2   5   4   12.10    4.30
   1  -5  -4  114.19   19.20
  -1  -5   4  111.19   18.80
   1  -5  -4  106.39   18.90
  -1  -5   4  103.29   19.00
   1  -5  -4  123.09   19.00
   1  -5  -4  116.29   19.00
  -1  -5   4  122.39   18.60
   1   5  -4  103.29   18.60
   1   5  -4  111.69   18.30
   1   5  -4  109.99   18.90
   1   5  -4  109.49   18.40
  -1   5   4  129.39   19.00
  -1   5   4  122.79   19.10
   1   5  -4  101.39   18.90
  -1   5   4  109.89   18.80
   0  -5  -4  824.32  128.09
   0  -5  -4  736.63  127.89
   0  -5   4  803.02  127.89
   0  -5  -4  798.22  127.79
   0  -5   4  777.42  127.89
   0  -5   4  810.92  127.69
   0   5  -4  799.02  127.69
   0   5  -4  759.32  127.49
   0   5   4  748.93  127.89
   0   5   4  785.32  127.89
   0   5   4  793.62  127.69
   0   5  -4  774.02  127.89
  -1  -5  -4    0.00    1.80
   1  -5   4   -0.10    1.50
  -1  -5  -4    2.10    1.60
  -1  -5  -4    0.60    1.90
   1  -5   4    0.10    1.20
   1  -5   4    3.00    1.90
  -1  -5  -4    0.90    1.70
   1  -5   4   -0.40    1.80
  -1   5  -4   -1.40    1.30
  -1   5  -4    2.20    1.80
  -1   5  -4   -0.30    1.20
   1   5   4   -1.70    1.50
  -1   5  -4    0.10    0.90
   1   5   4    0.60    1.40
  -1   5  -4    0.80    1.50
   2  -5   4   39.00    7.70
  -2  -5  -4   35.50    7.50
   2  -5   4   34.50    7.80
   2  -5   4   49.99    8.30
  -2  -5  -4   44.90    8.10
   2  -5   4   40.30    6.90
  -2  -5  -4   35.10    7.40
  -2  -5  -4   49.00    8.20
  -2  -5  -4   42.60    8.30
  -2   5  -4   41.60    8.00
   2   5   4   54.69    8.00
   2   5   4   40.70    8.00
   2   5   4   40.50    8.00
   2   5   4   44.40    8.30
  -2   5  -4   41.50    7.80
  -3  -5  -4   39.10    7.70
  -3  -5  -4   49.30    8.20
   3  -5   4   54.09    7.90
  -3  -5  -4   41.00    8.40
   3  -5   4   41.30    8.00
   3  -5   4   36.10    8.90
  -3  -5  -4   39.70    8.20
   3  -5   4   37.60    8.10
  -3  -5  -4   40.10    7.30
   3   5   4   42.50    8.30
   3   5   4   35.30    8.10
  -3   5  -4   38.50    7.90
  -3   5  -4   44.40    8.40
   3   5   4   43.20    8.50
   3   5   4   32.50    7.70
   4  -5   4   65.69   13.40
  -4  -5  -4   63.79   12.30
  -4  -5  -4   73.19   13.10
  -4  -5  -4   99.99   14.10
  -4  -5  -4   78.29   13.00
   4  -5   4   73.29   14.40
   4  -5   4   70.89   12.50
   4  -5   4   71.79   13.30
  -4  -5  -4   76.09   13.70
   4   5   4   85.99   13.50
  -4   5  -4   66.39   13.50
  -4   5  -4   73.19   13.60
   4   5   4   71.09   13.60
   4   5   4   75.39   13.90
   4   5   4   67.59   13.50
  -5  -5  -4    0.10    1.50
   5  -5   4   -0.20    3.30
   5  -5   4    2.40    3.30
  -5  -5  -4    1.10    2.60
   5  -5   4   -1.00    2.40
  -5  -5  -4    0.00    2.10
  -5  -5  -4   -0.90    1.80
   5   5   4    3.70    3.00
   5   5   4   -0.60    2.30
  -5   5  -4    0.00    2.60
   5   5   4    2.50    3.40
   5   5   4   -2.70    2.40
  -5   5  -4    7.30    3.20
   6  -5   4    6.10    3.40
   6  -5   4    4.00    4.10
  -6  -5  -4    1.40    2.70
  -6  -5  -4   12.20    4.70
   6  -5   4   11.10    4.70
  -6  -5  -4    9.40    3.60
   6  -5   4    3.10    3.40
   6   5   4    7.50    4.00
  -6   5  -4   12.90    4.40
  -6   5  -4   10.70    4.10
   6   5   4    7.80    4.60
   6   5   4    3.30    3.40
   6   5   4    7.90    4.30
   7  -5   4   10.00    6.40
  -7  -5  -4   12.50    5.10
  -7  -5  -4   14.10    6.30
   7  -5   4   12.90    5.40
   7  -5   4   16.30    5.20
   7  -5   4   14.50    6.50
   7   5   4   19.90    5.70
   7   5   4   17.90    5.60
  -7   5  -4   26.90    6.20
   7   5   4   14.10    5.50
  -7   5  -4   17.50    5.70
   8  -5   4    0.00    5.40
   8  -5   4    4.30    4.30
   8  -5   4   -0.20    4.50
  -8  -5  -4    0.20    4.80
  -8  -5  -4    1.30    4.40
  -8  -5  -4    5.60    5.90
   8  -5   4    6.10    5.70
  -8   5  -4    4.70    4.50
   8   5   4    7.20    4.70
   8   5   4    7.50    5.10
   8   5   4   14.20    7.40
  -8   5  -4    0.70    3.80
   8   5   4    3.80    4.80
   8  -6  -4   -3.50    3.50
   8  -6  -4    1.40    5.30
  -8  -6   4   -2.20    4.20
   8  -6  -4    3.00    5.50
   8  -6  -4    4.40    5.30
  -8  -6   4   -0.90    4.50
   8   6  -4    0.20    4.10
   8   6  -4   -7.80    3.50
   8   6  -4    5.10    6.30
  -8   6   4   -3.90    3.20
  -8   6   4   -0.60    4.20
   8   6  -4    5.00    4.60
  -8   6   4    3.70    4.80
   7  -6  -4   45.60   12.50
  -7  -6   4   59.09   12.10
  -7  -6   4   63.19   12.60
   7  -6  -4   75.59   12.80
   7  -6  -4   49.99   12.80
   7  -6  -4   63.59   12.20
  -7  -6   4   61.09   12.80
   7   6  -4   83.99   13.30
  -7   6   4   74.49   12.20
  -7   6   4   56.19   11.90
   7   6  -4   70.29   13.00
   7   6  -4   46.20   12.00
  -7   6   4   40.20   11.60
  -7   6   4   54.39   12.10
   7   6  -4   60.39   12.40
   6  -6  -4    4.00    3.60
  -6  -6   4   -1.20    2.70
   6  -6  -4   -2.90    2.20
   6  -6  -4    7.70    4.80
  -6  -6   4   -0.80    2.70
   6  -6  -4    2.50    4.00
  -6  -6   4    1.60    3.50
  -6   6   4   -0.30    2.80
   6   6  -4    5.90    4.20
   6   6  -4   -1.60    2.80
   6   6  -4    2.80    3.30
  -6   6   4    0.30    3.10
   6   6  -4    3.70    3.10
  -6   6   4    0.50    2.80
   5  -6  -4   32.30    8.10
  -5  -6   4   24.60    7.40
   5  -6  -4   29.70    8.00
   5  -6  -4   28.10    6.90
   5  -6  -4   39.00    7.80
  -5  -6   4   26.30    7.00
  -5  -6   4   34.40    7.50
  -5   6   4   33.90    6.30
   5   6  -4   25.80    7.10
  -5   6   4   32.40    6.80
   5   6  -4   46.80    7.50
  -5   6   4   33.40    7.30
   5   6  -4   20.90    6.90
   5   6  -4   44.90    8.00
  -5   6   4   46.00    7.90
   4  -6  -4  116.59   23.30
   4  -6  -4  131.99   23.60
  -4  -6   4  107.89   22.50
  -4  -6   4  144.89   22.30
   4  -6  -4  118.29   21.50
  -4  -6   4  130.09   22.70
   4  -6  -4  127.79   22.90
  -4   6   4  123.79   22.70
  -4   6   4  138.79   22.20
   4   6  -4  128.89   22.20
   4   6  -4  142.99   22.30
  -4   6   4  134.59   21.80
   4   6  -4  139.39   23.00
   4   6  -4  135.89   21.90
   3  -6  -4   -3.10    2.60
   3  -6  -4    7.50    3.60
  -3  -6   4    5.60    2.60
  -3  -6   4   12.90    3.80
  -3  -6   4    8.70    3.20
   3  -6  -4    5.00    2.50
   3  -6  -4    3.90    2.80
   3   6  -4    1.90    2.20
  -3   6   4    3.10    2.30
   3   6  -4    2.40    2.50
  -3   6   4    7.30    2.90
  -3   6   4    2.50    2.70
   3   6  -4    7.10    2.80
   3   6  -4    9.10    2.70
   3   6  -4   14.60    2.80
   2  -6  -4  526.25   87.39
  -2  -6   4  546.55   87.19
  -2  -6   4  580.14   86.99
   2  -6  -4  546.55   87.19
   2  -6  -4  499.85   87.19
   2  -6  -4  524.55   87.49
  -2  -6   4  517.65   87.29
  -2   6   4  540.65   87.09
   2   6  -4  519.65   87.09
  -2   6   4  573.04   86.89
  -2   6   4  523.15   87.39
   2   6  -4  498.55   87.09
   2   6  -4  504.95   86.89
   2   6  -4  536.75   87.09
  -1  -6   4  135.89   23.90
   1  -6  -4  135.89   23.80
   1  -6  -4  130.19   23.90
   1  -6  -4  136.19   23.70
   1  -6  -4  120.09   23.70
  -1  -6   4  149.49   23.70
   1   6  -4  138.49   23.80
   1   6  -4  142.09   23.50
   1   6  -4  164.58   23.90
  -1   6   4  148.09   23.90
  -1   6   4  128.69   23.90
   1   6  -4  146.69   23.10
   1   6  -4  144.09   23.10
  -1   6   4  140.79   23.60
   0  -6   4  289.37   48.10
   0  -6  -4  325.17   48.60
   0  -6   4  305.17   48.40
   0  -6  -4  296.87   48.40
   0  -6   4  311.77   48.40
   0  -6   4  285.97   48.30
   0  -6  -4  299.57   48.20
   0   6  -4  287.57   47.60
   0   6   4  283.27   48.40
   0   6   4  292.27   48.40
   0   6  -4  296.57   47.90
   0   6  -4  313.57   48.20
   0   6   4  275.47   48.10
   0   6  -4  256.37   48.30
   1  -6   4   74.29   11.80
   1  -6   4   72.39   12.50
  -1  -6  -4   68.99   12.40
   1  -6   4   63.79   12.30
  -1  -6  -4   64.69   12.50
   1  -6   4   66.49   12.20
  -1  -6  -4   79.39   12.70
  -1  -6  -4   65.19   12.00
  -1   6  -4   64.49   11.80
  -1   6  -4   69.19   12.20
   1   6   4   65.89   12.30
   1   6   4   72.09   12.50
  -1   6  -4   66.19   11.20
  -1   6  -4   53.79   12.10
  -2  -6  -4   37.80    7.20
  -2  -6  -4   33.40    7.20
   2  -6   4   37.50    6.00
   2  -6   4   30.50    7.00
   2  -6   4   31.20    6.80
   2  -6   4   28.20    6.60
  -2  -6  -4   40.80    7.10
  -2  -6  -4   33.10    6.40
   2   6   4   32.60    7.00
   2   6   4   37.40    6.90
  -2   6  -4   26.40    6.00
  -2   6  -4   35.60    7.00
  -2   6  -4   43.20    6.90
   2   6   4   31.10    7.00
   2   6   4   26.60    6.60
  -3  -6  -4   79.79   15.20
  -3  -6  -4   92.69   16.80
   3  -6   4   89.59   16.30
   3  -6   4   97.19   17.40
   3  -6   4   93.39   16.50
   3  -6   4   93.39   15.50
  -3  -6  -4   98.19   16.30
  -3  -6  -4   95.99   16.50
  -3  -6  -4   94.19   15.40
  -3   6  -4   71.59   16.10
   3   6   4   90.89   16.60
   3   6   4  100.59   16.50
   3   6   4  106.79   16.70
   3   6   4   89.09   16.10
  -3   6  -4   83.99   16.10
   4  -6   4    2.80    3.80
   4  -6   4   -0.60    2.10
   4  -6   4    2.40    3.80
  -4  -6  -4    2.60    3.00
   4  -6   4   -0.70    1.90
  -4  -6  -4    9.60    3.60
  -4  -6  -4    0.80    2.30
  -4  -6  -4    2.90    2.10
  -4  -6  -4    1.70    2.00
   4   6   4    5.30    3.10
   4   6   4   -0.80    2.60
   4   6   4    2.80    2.50
   4   6   4    5.20    3.20
  -4   6  -4    3.80    3.00
  -4   6  -4    2.60    2.70
  -5  -6  -4   25.10    4.50
  -5  -6  -4   16.00    3.40
  -5  -6  -4   19.70    5.00
   5  -6   4   11.50    4.40
   5  -6   4    8.10    4.30
   5  -6   4   16.00    5.80
  -5  -6  -4   12.80    4.50
  -5  -6  -4    9.70    4.70
   5   6   4   16.50    5.20
  -5   6  -4   14.80    4.90
   5   6   4    9.50    4.30
   5   6   4   15.90    5.50
   5   6   4    3.50    4.20
  -5   6  -4   25.70    5.70
   6  -6   4  103.29   18.20
   6  -6   4  115.19   19.00
  -6  -6  -4   99.09   17.40
  -6  -6  -4   75.69   17.00
  -6  -6  -4  105.69   18.60
   6  -6   4   87.69   17.50
  -6  -6  -4   93.79   18.50
   6  -6   4   86.59   19.00
   6   6   4   97.79   18.40
   6   6   4   93.69   18.40
  -6   6  -4   99.09   18.20
  -6   6  -4  109.19   18.40
   6   6   4   87.19   17.90
   6   6   4  129.49   19.50
   7  -6   4   -1.20    3.30
  -7  -6  -4   -3.20    3.70
   7  -6   4    2.50    4.10
   7  -6   4    0.90    5.00
   7  -6   4   -1.70    3.90
  -7  -6  -4   -5.90    3.70
  -7  -6  -4    5.70    4.00
   7   6   4   -3.70    3.30
   7   6   4    2.30    5.70
  -7   6  -4   -0.50    3.30
  -7   6  -4    1.20    3.50
   7   6   4    6.90    4.00
   7   6   4   -5.40    3.10
   8  -6   4   22.50    8.00
   8  -6   4   21.60    8.70
  -8  -6  -4   16.60    7.10
  -8  -6  -4   15.60    7.30
   8  -6   4   23.30    6.80
  -8  -6  -4   34.70    7.20
  -8  -6  -4   -1.00    5.50
   8  -6   4   30.30    7.50
   8   6   4   17.80    7.70
   8   6   4    7.90    6.50
   8   6   4   22.00    7.50
  -8   6  -4   10.80    6.20
  -8   6  -4   11.90    6.00
   8   6   4   19.00    6.90
  -8  -7   4   -0.40    5.00
   8  -7  -4   -3.00    5.00
  -8  -7   4   -1.50    4.10
   8  -7  -4   11.50    5.40
   8  -7  -4    2.70    5.50
   8  -7  -4  -10.80    4.80
   8   7  -4   -4.80    3.30
  -8   7   4    1.70    4.10
  -8   7   4   -2.60    5.20
   8   7  -4   -1.00    4.40
  -8   7   4    2.20    4.20
   8   7  -4    5.00    5.60
   8   7  -4   17.00    7.70
  -7  -7   4    9.50    6.00
   7  -7  -4   14.10    7.40
   7  -7  -4   13.70    5.90
  -7  -7   4   29.30    7.00
   7  -7  -4   48.90    8.10
   7  -7  -4   33.00    8.70
  -7   7   4   35.60    7.60
   7   7  -4   36.90    7.60
   7   7  -4   18.10    7.00
   7   7  -4   20.80    7.20
   7   7  -4   35.50    7.60
  -7   7   4    8.20    6.00
  -7   7   4   25.00    6.40
  -7   7   4   23.50    6.40
   6  -7  -4   20.50    7.40
   6  -7  -4   17.00    5.60
  -6  -7   4   26.20    6.40
   6  -7  -4   14.80    6.90
   6  -7  -4   15.30    6.00
  -6  -7   4   33.40    7.50
  -6   7   4   26.70    6.40
   6   7  -4   26.90    6.90
  -6   7   4   33.90    6.70
   6   7  -4   30.60    6.90
  -6   7   4   17.50    5.80
   6   7  -4   16.50    6.30
   6   7  -4   25.00    6.50
  -5  -7   4    0.90    3.00
  -5  -7   4   12.10    4.00
   5  -7  -4   -4.50    3.30
   5  -7  -4    0.50    2.60
   5  -7  -4    0.00    3.30
  -5  -7   4   -0.10    2.90
  -5   7   4   -3.10    2.60
   5   7  -4    0.70    2.80
   5   7  -4    5.40    3.30
  -5   7   4    0.40    2.90
  -5   7   4    1.90    2.50
   5   7  -4    2.90    2.90
   5   7  -4    5.40    3.60
  -5   7   4   -1.40    2.50
   4  -7  -4  299.67   48.90
   4  -7  -4  294.57   49.30
   4  -7  -4  304.67   49.30
  -4  -7   4  270.17   48.60
   4  -7  -4  262.27   48.50
  -4  -7   4  285.37   48.90
  -4  -7   4  275.27   48.80
   4   7  -4  344.57   49.00
   4   7  -4  315.47   48.90
   4   7  -4  315.67   48.50
   4   7  -4  278.47   48.70
  -4   7   4  318.37   49.00
  -4   7   4  279.77   48.20
  -4   7   4  279.97   48.70
   3  -7  -4  291.37   54.09
   3  -7  -4  333.07   54.19
   3  -7  -4  326.57   54.59
  -3  -7   4  332.17   54.29
  -3  -7   4  334.97   54.39
   3  -7  -4  359.36   54.69
   3   7  -4  309.77   54.09
  -3   7   4  345.47   53.79
  -3   7   4  312.97   54.39
  -3   7   4  340.67   54.09
   3   7  -4  338.67   54.09
   3   7  -4  329.77   53.79
   3   7  -4  294.47   54.09
   2  -7  -4    0.10    2.90
  -2  -7   4    2.50    2.60
  -2  -7   4    2.60    2.50
   2  -7  -4    0.20    2.10
   2  -7  -4    6.00    2.70
   2  -7  -4   -2.40    2.50
  -2   7   4   -3.00    1.50
  -2   7   4    0.10    1.80
   2   7  -4    1.10    2.00
  -2   7   4   -1.90    2.00
   2   7  -4    2.30    2.70
   1  -7  -4  120.09   17.70
  -1  -7   4   92.99   17.90
   1  -7  -4   91.99   18.20
   1  -7  -4  102.79   18.40
  -1  -7   4  122.29   18.20
  -1  -7   4  108.29   18.30
  -1  -7   4   96.99   17.90
   1  -7  -4  100.99   18.00
   1   7  -4   92.09   16.60
   1   7  -4  113.79   18.30
  -1   7   4  104.09   17.80
   1   7  -4  102.39   17.20
   1   7  -4  106.19   16.80
  -1   7   4  109.79   18.30
  -1   7   4   96.39   18.20
   0  -7   4   35.90    7.40
   0  -7   4   41.80    7.30
   0  -7  -4   42.80    7.90
   0  -7   4   33.70    7.30
   0  -7  -4   36.40    7.10
   0  -7  -4   36.90    7.30
   0  -7   4   57.99    7.40
   0   7  -4   29.60    6.30
   0   7  -4   40.30    6.90
   0   7   4   48.90    8.00
   0   7  -4   27.20    5.70
   0   7   4   37.40    7.40
   0   7   4   42.80    6.90
  -1  -7  -4   18.30    4.50
   1  -7   4   28.50    5.40
  -1  -7  -4   17.40    5.30
   1  -7   4   29.20    5.60
  -1  -7  -4   19.20    4.80
   1  -7   4   16.60    4.70
  -1  -7  -4   24.90    5.40
   1  -7   4   21.60    4.50
   1   7   4   12.50    4.80
   1   7   4   27.10    4.90
  -1   7  -4   17.90    4.90
  -1   7  -4   26.30    4.00
  -1   7  -4   17.30    4.40
  -1   7  -4   13.90    4.70
   1   7   4   19.70    5.00
   2  -7   4  169.98   26.40
  -2  -7  -4  149.59   27.20
  -2  -7  -4  143.49   26.20
  -2  -7  -4  155.68   25.90
   2  -7   4  197.08   26.30
   2  -7   4  155.18   26.30
  -2  -7  -4  145.49   26.10
  -2   7  -4  144.89   25.60
   2   7   4  134.79   26.20
   2   7   4  164.78   26.40
  -2   7  -4  157.98   26.00
  -2   7  -4  154.38   26.40
   3  -7   4   -1.40    2.10
  -3  -7  -4   -3.10    2.20
   3  -7   4   -2.90    3.00
  -3  -7  -4    6.90    3.10
  -3  -7  -4    1.70    2.10
  -3  -7  -4    0.00    2.60
   3  -7   4   -0.20    2.40
   3  -7   4    0.60    3.10
  -3   7  -4    1.10    2.30
   3   7   4    0.30    1.70
   3   7   4    1.30    1.90
   3   7   4    0.40    2.50
   3   7   4    0.10    2.10
  -3   7  -4    0.70    2.50
  -4  -7  -4   53.19    9.50
   4  -7   4   49.30    8.80
  -4  -7  -4   42.70    9.20
  -4  -7  -4   36.60    8.50
   4  -7   4   62.99   10.50
   4  -7   4   42.70   10.40
  -4  -7  -4   53.59    8.50
   4  -7   4   51.19    9.50
  -4  -7  -4   43.30    9.90
   4   7   4   50.89    9.30
   4   7   4   43.20    9.60
  -4   7  -4   30.10    8.80
   4   7   4   29.00    8.90
   4   7   4   47.70    9.60
  -4   7  -4   45.60    9.50
  -5  -7  -4   45.70    9.90
  -5  -7  -4   46.10    8.10
   5  -7   4   44.50   10.70
  -5  -7  -4   33.50    9.30
   5  -7   4   58.29   10.50
   5  -7   4   56.19    9.70
  -5  -7  -4   39.60    8.90
  -5  -7  -4   44.40    8.60
   5  -7   4   35.60    8.10
   5   7   4   45.10    9.50
   5   7   4   44.00    9.90
  -5   7  -4   31.50    9.00
  -5   7  -4   47.10    9.60
   5   7   4   46.40    9.20
   5   7   4   43.50    9.80
  -6  -7  -4   45.50   10.80
   6  -7   4   60.39   11.90
  -6  -7  -4   74.39   11.80
  -6  -7  -4   48.70   12.10
   6  -7   4   53.19   12.60
   6  -7   4   57.39   11.90
   6  -7   4   55.19   12.80
  -6  -7  -4   55.09   12.10
   6   7   4   74.99   13.10
  -6   7  -4   76.19   12.80
   6   7   4   53.19   12.30
   6   7   4   48.20   11.60
  -6   7  -4   61.09   12.10
   6   7   4   48.20   11.50
   7  -7   4    8.30    4.70
  -7  -7  -4   21.00    6.80
   7  -7   4    6.90    5.90
   7  -7   4   10.10    6.30
  -7  -7  -4    4.30    5.30
   7  -7   4    7.50    5.30
  -7  -7  -4   15.90    5.40
  -7  -7  -4   -1.00    5.00
   7   7   4    8.40    5.10
   7   7   4   14.40    7.40
   7   7   4    3.60    4.70
   7   7   4    2.70    4.70
  -7   7  -4   10.60    5.30
  -7   7  -4   11.40    4.80
  -8  -7  -4    6.10    6.50
   8  -7   4    0.10    5.60
   8  -7   4    1.90    7.30
  -8  -7  -4    4.70    6.00
   8  -7   4    2.00    5.60
  -8  -7  -4   -4.00    4.40
   8  -7   4   -1.60    4.30
   8   7   4   -0.90    5.80
  -8   7  -4    2.30    4.50
  -8   7  -4   -3.70    2.50
   8   7   4   -3.60    4.20
   8   7   4    3.10    4.90
   8   7   4   -4.10    4.60
  -8  -8   4    0.70    5.50
   8  -8  -4    4.50    5.40
  -8  -8   4    3.90    5.60
   8  -8  -4    7.90    6.50
   8  -8  -4    0.80    4.10
   8  -8  -4    5.20    6.50
   8   8  -4    3.90    5.20
   8   8  -4   -2.00    6.60
  -8   8   4    1.60    4.80
   8   8  -4    0.10    4.30
   8   8  -4    1.00    4.70
  -8   8   4   -3.60    4.70
   7  -8  -4    3.40    4.50
   7  -8  -4   11.20    5.40
  -7  -8   4    5.60    5.10
   7  -8  -4    7.10    6.30
   7  -8  -4    5.40    5.50
  -7  -8   4    4.80    4.60
   7   8  -4    8.40    5.20
  -7   8   4    4.80    5.00
   7   8  -4    3.20    4.40
  -7   8   4   16.50    5.80
   7   8  -4   11.80    5.60
  -7   8   4    4.30    4.30
   7   8  -4    4.80    5.90
   6  -8  -4   -1.40    3.00
   6  -8  -4    8.00    4.60
  -6  -8   4    6.90    4.50
   6  -8  -4    2.00    5.00
   6  -8  -4    6.30    5.20
  -6  -8   4    2.60    3.70
   6   8  -4    6.90    4.90
   6   8  -4    1.60    3.50
  -6   8   4    8.50    4.80
   6   8  -4    5.70    4.30
  -6   8   4    4.60    4.10
   6   8  -4    6.80    4.30
  -6   8   4    3.60    3.80
   5  -8  -4    1.40    3.90
  -5  -8   4   17.30    5.90
   5  -8  -4    6.90    5.40
  -5  -8   4   14.40    5.00
   5  -8  -4    4.50    4.70
   5   8  -4   17.90    5.00
   5   8  -4   10.80    5.20
  -5   8   4   17.30    5.40
  -5   8   4    7.10    3.90
  -5   8   4   22.50    5.00
   5   8  -4   19.00    4.70
   5   8  -4   11.10    4.60
   4  -8  -4   82.29   18.30
   4  -8  -4  100.59   17.50
   4  -8  -4  104.49   18.00
  -4  -8   4  101.69   17.90
   4  -8  -4  121.79   19.40
  -4  -8   4   91.89   17.60
   4   8  -4   80.89   16.90
  -4   8   4   92.69   17.70
   4   8  -4   98.59   17.70
   4   8  -4   88.79   17.60
  -4   8   4  102.99   17.60
  -4   8   4   97.69   18.20
  -4   8   4  101.99   16.80
   4   8  -4   86.09   17.30
  -3  -8   4   85.19   14.70
   3  -8  -4   89.29   14.50
   3  -8  -4   87.99   15.40
   3  -8  -4   66.39   14.10
  -3  -8   4   55.99   14.00
   3  -8  -4   78.99   15.30
  -3   8   4   61.19   14.20
  -3   8   4   70.09   13.70
  -3   8   4   82.99   13.50
   3   8  -4  103.99   14.20
   3   8  -4   73.89   14.40
   3   8  -4   61.29   13.80
   2  -8  -4    0.30    3.20
  -2  -8   4   -0.40    2.40
  -2  -8   4    1.00    2.80
   2  -8  -4   -1.90    1.70
   2  -8  -4    9.40    4.20
  -2  -8   4    0.90    2.20
  -2  -8   4    0.60    2.40
   2  -8  -4   -0.40    2.20
   2   8  -4    0.60    2.30
   2   8  -4    0.40    2.60
  -2   8   4    0.40    2.10
  -2   8   4    1.00    1.90
   2   8  -4   -0.10    1.50
  -2   8   4    1.30    2.30
  -1  -8   4    2.10    3.00
  -1  -8   4    3.10    2.80
   1  -8  -4    1.70    2.60
   1  -8  -4    5.00    2.70
   1  -8  -4    0.30    2.90
  -1  -8   4   -1.60    1.20
  -1  -8   4    0.20    2.30
   1  -8  -4    1.20    2.80
   1   8  -4   -1.10    2.00
  -1   8   4   -0.60    2.50
   1   8  -4    1.20    1.50
   1   8  -4   -1.00    2.20
   1   8  -4    0.90    1.00
  -1   8   4   -0.70    2.10
   0  -8  -4  180.78   29.60
   0  -8   4  183.98   29.00
   0  -8   4  172.18   29.30
   0  -8   4  180.08   29.40
   0  -8  -4  183.98   29.40
   0  -8  -4  175.18   29.20
   0  -8   4  183.98   29.40
   0   8   4  176.58   29.00
   0   8   4  165.48   29.30
   0   8   4  173.48   29.40
   0   8  -4  204.08   29.20
   0   8  -4  186.08   28.70
   0   8  -4  150.08   28.20
  -1  -8  -4    3.60    3.10
  -1  -8  -4   -0.50    2.00
   1  -8   4    1.40    1.70
   1  -8   4    1.90    2.90
   1  -8   4    3.40    2.40
  -1  -8  -4    0.10    2.60
  -1  -8  -4    2.20    2.10
   1  -8   4   -2.90    2.00
   1   8   4   -4.20    2.40
  -1   8  -4    5.30    2.90
   1   8   4    1.80    2.40
  -1   8  -4    1.80    1.50
  -1   8  -4    0.50    2.70
   1   8   4    3.40    2.70
  -1   8  -4    3.80    2.20
   2  -8   4   -0.80    2.20
  -2  -8  -4    1.80    2.90
  -2  -8  -4   -1.50    2.30
  -2  -8  -4   -2.10    2.40
  -2  -8  -4    1.90    2.70
   2  -8   4    4.10    2.60
   2  -8   4    4.30    3.30
   2   8   4    1.20    1.80
  -2   8  -4   -2.70    2.10
   2   8   4   -3.60    1.90
  -2   8  -4    3.10    2.40
  -3  -8  -4  286.47   53.89
   3  -8   4  289.07   53.59
  -3  -8  -4  333.87   53.79
   3  -8   4  377.36   53.99
  -3  -8  -4  324.07   53.69
   3  -8   4  330.77   54.39
   3  -8   4  311.77   53.39
  -3  -8  -4  308.17   53.19
   3   8   4  334.87   53.49
   3   8   4  293.47   53.79
  -3   8  -4  330.37   53.59
   3   8   4  315.97   53.69
   3   8   4  357.66   53.89
  -3   8  -4  347.17   53.99
   4  -8   4   77.59   12.60
  -4  -8  -4   60.79   12.90
  -4  -8  -4   47.50   12.90
  -4  -8  -4   60.69   12.80
  -4  -8  -4   78.49   12.20
   4  -8   4   82.39   14.00
   4  -8   4   36.60   13.00
   4  -8   4   72.49   13.10
   4   8   4   78.69   13.70
   4   8   4   62.69   12.80
   4   8   4   74.49   13.40
  -4   8  -4   66.39   12.90
   4   8   4   69.39   13.40
  -4   8  -4   65.29   13.30
  -5  -8  -4    4.60    3.80
   5  -8   4    6.60    5.30
  -5  -8  -4    4.00    4.20
   5  -8   4    5.10    4.90
  -5  -8  -4   10.50    4.80
   5  -8   4    2.30    3.40
  -5  -8  -4    5.40    4.10
   5  -8   4   -1.90    2.90
   5   8   4    1.70    3.60
   5   8   4    1.50    3.60
  -5   8  -4    3.90    3.70
   5   8   4   11.10    4.80
   5   8   4    7.80    4.90
  -5   8  -4   11.00    4.60
   6  -8   4    8.30    4.90
   6  -8   4    4.60    5.40
  -6  -8  -4   15.30    5.80
  -6  -8  -4    3.30    4.70
   6  -8   4    4.00    3.80
  -6  -8  -4    1.60    4.00
   6  -8   4    1.50    4.20
  -6   8  -4    1.00    3.70
  -6   8  -4    2.60    3.90
   6   8   4   15.30    6.60
   6   8   4    4.30    4.50
   6   8   4    0.90    3.90
   6   8   4    3.70    4.30
  -7  -8  -4   25.30    8.10
   7  -8   4   22.20    7.10
   7  -8   4   18.80    9.10
  -7  -8  -4    0.30    6.00
  -7  -8  -4   20.60    7.90
   7  -8   4   17.40    7.90
   7  -8   4   39.10    8.00
   7   8   4   39.00    8.60
   7   8   4   42.60    8.40
   7   8   4   39.90    9.90
  -7   8  -4    5.70    5.70
   7   8   4   39.10    8.00
  -7   8  -4   16.10    6.70
  -7  -9   4   -2.00    4.90
   7  -9  -4    1.10    4.80
   7  -9  -4   -3.60    4.80
   7  -9  -4   -5.00    3.90
  -7  -9   4   -3.50    4.90
  -7  -9   4   -2.40    5.20
   7  -9  -4   -3.30    3.20
   7   9  -4   -0.40    5.10
   7   9  -4    3.00    4.90
   7   9  -4   -3.30    5.00
   7   9  -4    1.50    4.30
  -7   9   4   -3.80    4.70
  -7   9   4   -2.90    5.10
  -7   9   4    2.20    4.20
  -6  -9   4   86.69   22.90
  -6  -9   4  128.99   22.90
   6  -9  -4  127.59   23.10
   6  -9  -4  170.78   24.80
   6  -9  -4  129.69   24.70
   6  -9  -4  118.39   24.30
   6   9  -4  135.29   24.00
   6   9  -4  119.09   23.50
  -6   9   4  161.48   24.30
  -6   9   4  144.09   23.90
   6   9  -4  107.19   22.50
   6   9  -4  151.18   24.20
  -5  -9   4   27.80    7.50
   5  -9  -4   27.50    7.30
  -5  -9   4   25.00    6.50
  -5  -9   4   23.10    7.10
   5  -9  -4   19.40    7.90
   5  -9  -4   38.40    8.50
  -5   9   4   14.70    6.20
   5   9  -4    9.70    5.90
   5   9  -4   29.00    7.00
  -5   9   4   32.50    7.20
   5   9  -4   21.40    6.10
   5   9  -4   35.50    7.10
  -4  -9   4    8.00    3.60
  -4  -9   4    1.40    3.20
   4  -9  -4   -0.60    2.30
  -4  -9   4    1.20    2.40
   4  -9  -4    6.30    5.00
   4  -9  -4    7.20    4.00
   4  -9  -4   -0.50    3.60
  -4   9   4   -1.10    3.00
   4   9  -4   10.30    3.90
   4   9  -4    2.50    3.30
  -4   9   4    4.00    3.30
   4   9  -4    7.50    4.00
  -4   9   4    4.30    4.00
  -3  -9   4   14.60    5.40
   3  -9  -4   11.40    4.70
  -3  -9   4   14.30    4.60
  -3  -9   4   10.20    4.30
   3  -9  -4   25.40    6.30
   3  -9  -4    8.20    4.40
  -3  -9   4   12.10    4.80
   3  -9  -4   22.50    6.40
  -3   9   4   11.70    4.60
  -3   9   4    6.30    3.90
  -3   9   4   20.70    4.20
   3   9  -4   11.30    3.40
   3   9  -4   27.70    5.70
   3   9  -4    9.20    4.20
  -2  -9   4    0.90    3.10
   2  -9  -4   -4.60    3.20
   2  -9  -4    2.30    4.10
  -2  -9   4    1.50    2.70
   2  -9  -4    2.30    3.00
  -2  -9   4   -2.80    2.30
  -2  -9   4    1.10    2.70
   2  -9  -4   -0.80    2.70
   2   9  -4    1.80    1.70
  -2   9   4    1.70    3.10
  -2   9   4    0.30    2.50
  -2   9   4   -0.30    2.70
   2   9  -4   -2.10    2.50
   2   9  -4    5.00    3.40
   1  -9  -4  193.48   33.00
  -1  -9   4  199.28   31.90
  -1  -9   4  199.68   31.90
   1  -9  -4  182.28   31.60
   1  -9  -4  171.58   31.40
  -1  -9   4  193.58   31.60
  -1  -9   4  155.18   31.20
   1  -9  -4  187.98   31.70
  -1   9   4  198.48   31.90
   1   9  -4  173.08   30.60
   1   9  -4  201.38   31.40
  -1   9   4  192.58   31.20
   1   9  -4  205.68   31.70
   0  -9  -4  466.45   82.99
   0  -9   4  530.65   82.99
   0  -9   4  446.76   82.69
   0  -9  -4  476.95   82.79
   0  -9   4  530.85   82.99
   0  -9   4  513.45   82.39
   0  -9  -4  502.45   82.59
   0   9  -4  512.25   82.09
   0   9   4  496.55   82.29
   0   9   4  508.85   82.89
   0   9   4  512.85   82.89
   0   9  -4  516.25   82.49
  -1  -9  -4    6.00    3.90
  -1  -9  -4    5.60    3.10
   1  -9   4    6.40    4.00
  -1  -9  -4    2.70    3.40
   1  -9   4    6.50    3.60
   1  -9   4    5.20    2.80
   1  -9   4    6.20    3.20
   1   9   4    3.80    3.30
  -1   9  -4    9.30    3.60
  -1   9  -4    4.20    2.90
  -1   9  -4   10.30    3.40
   1   9   4    1.90    2.70
   1   9   4   14.80    4.60
   2  -9   4  104.29   21.90
  -2  -9  -4  110.39   22.00
   2  -9   4  125.99   22.50
  -2  -9  -4  132.49   22.50
   2  -9   4  137.89   22.30
  -2  -9  -4  127.19   21.80
  -2  -9  -4  142.39   23.30
   2   9   4  104.49   22.10
  -2   9  -4  122.19   21.60
   2   9   4  138.19   21.80
   2   9   4  136.79   22.50
  -2   9  -4  105.69   22.20
   3  -9   4    1.10    3.40
  -3  -9  -4    1.40    3.40
   3  -9   4   -1.50    4.00
   3  -9   4   -1.40    3.80
  -3  -9  -4   -2.30    3.00
   3  -9   4   -0.70    2.00
  -3  -9  -4   -3.90    2.50
  -3  -9  -4    0.20    3.20
   3   9   4   -0.80    2.90
  -3   9  -4    2.50    2.90
   3   9   4    3.70    2.90
  -3   9  -4    7.60    4.00
  -4  -9  -4    3.10    2.80
   4  -9   4   -1.30    2.70
   4  -9   4    1.00    3.40
  -4  -9  -4    2.50    3.70
   4  -9   4   -0.10    4.80
  -4  -9  -4   -0.20    3.20
   4  -9   4    0.10    4.30
  -4  -9  -4   -4.70    2.80
   4   9   4   -0.30    3.30
  -4   9  -4    3.80    4.00
   4   9   4   -4.70    2.60
   4   9   4    0.60    3.40
  -4   9  -4   -3.10    2.80
   5  -9   4   57.79   11.80
  -5  -9  -4   31.90    9.40
  -5  -9  -4   39.50    9.90
   5  -9   4   52.39    9.00
   5  -9   4   38.40   10.50
   5  -9   4   55.49    9.90
  -5  -9  -4   46.80    9.60
  -5   9  -4   56.49   10.50
  -5   9  -4   27.60    8.60
   5   9   4   37.10    9.20
   5   9   4   69.99   11.10
   5   9   4   48.90   10.00
   5   9   4   14.60    8.60
   6  -9   4    5.20    6.60
  -6  -9  -4   -0.40    4.60
   6  -9   4   -4.60    3.70
  -6  -9  -4    5.70    5.20
  -6  -9  -4   -1.40    4.30
   6  -9   4   -9.00    4.20
   6   9   4    5.90    5.60
   6   9   4    1.00    4.00
  -6   9  -4   -5.00    3.30
   6   9   4    3.30    4.70
   6   9   4   21.00    6.60
  -6   9  -4   -2.10    3.60
  -7  -9  -4   -2.10    5.00
  -7  -9  -4    5.00    6.00
  -7  -9  -4    1.50    6.00
   7  -9   4   -2.40    4.80
   7  -9   4    4.50    4.70
   7  -9   4   -2.80    5.70
   7  -9   4   -6.40    6.80
   7   9   4    0.30    4.60
   7   9   4   -2.40    4.30
   7   9   4    5.00    5.40
  -7   9  -4   -0.60    4.10
  -7   9  -4   -0.90    3.70
   7   9   4    0.70    6.10
  -7 -10   4   -1.50    5.70
   7 -10  -4   20.30    7.40
   7 -10  -4    3.10    6.20
   7 -10  -4    0.90    4.40
  -7 -10   4    9.50    5.80
  -7 -10   4   -2.60    5.50
   7 -10  -4    5.60    7.00
  -7 -10   4   -4.70    4.80
   7  10  -4    2.50    5.60
   7  10  -4   14.60    6.10
  -7  10   4   14.90    6.50
  -7  10   4    2.40    4.70
  -6 -10   4   11.80    6.70
   6 -10  -4   23.90    7.40
  -6 -10   4   31.80    8.10
   6 -10  -4   52.69    8.50
   6 -10  -4   26.90    8.90
   6 -10  -4   16.80    9.20
  -6 -10   4   34.70    9.50
  -6 -10   4   54.39    8.60
  -6  10   4   47.00    9.00
  -6  10   4   22.20    7.40
   6  10  -4   -0.80    6.30
   6  10  -4   56.29    9.80
   6  10  -4   12.10    6.40
   5 -10  -4   12.00    6.20
  -5 -10   4   12.40    5.40
   5 -10  -4   14.80    6.10
  -5 -10   4   18.40    6.80
  -5 -10   4    8.70    5.40
  -5 -10   4   13.50    5.10
   5 -10  -4    3.20    6.00
   5  10  -4   18.60    5.80
  -5  10   4    8.30    5.30
   5  10  -4    8.60    4.80
  -5  10   4   12.50    5.80
   5  10  -4   15.20    5.90
  -4 -10   4   -0.90    4.00
   4 -10  -4    7.30    5.30
   4 -10  -4   -1.30    2.40
   4 -10  -4    5.60    4.20
  -4 -10   4   -1.50    2.70
   4 -10  -4    4.30    4.50
  -4 -10   4    1.60    2.90
  -4 -10   4   -0.80    3.70
  -4  10   4    5.80    4.40
   4  10  -4    0.70    3.90
   4  10  -4    0.10    3.60
  -4  10   4    2.60    4.00
  -3 -10   4   11.20    4.80
   3 -10  -4    3.60    3.20
   3 -10  -4    7.60    4.40
   3 -10  -4    9.30    5.60
  -3 -10   4   10.10    4.30
  -3 -10   4    7.90    4.40
   3 -10  -4   10.50    5.80
  -3 -10   4    3.30    4.60
  -3  10   4   -5.00    2.80
   3  10  -4    4.50    3.90
   3  10  -4    8.70    4.60
  -3  10   4   11.60    4.30
  -2 -10   4   70.49   18.00
  -2 -10   4  105.39   18.20
   2 -10  -4   91.79   17.90
   2 -10  -4   84.89   17.80
  -2 -10   4   89.69   17.80
   2 -10  -4  113.49   19.40
  -2 -10   4  102.79   18.60
   2 -10  -4   93.89   18.60
  -2  10   4  109.69   16.70
  -2  10   4  114.99   17.80
   2  10  -4   94.99   18.30
   2  10  -4   79.59   17.20
  -2  10   4  103.69   18.60
   1 -10  -4   -0.90    2.70
  -1 -10   4    7.40    3.60
  -1 -10   4    0.50    2.80
  -1 -10   4   -0.20    3.60
   1 -10  -4    1.70    3.30
   1 -10  -4   -1.70    3.30
  -1 -10   4   -1.10    2.80
   1 -10  -4    4.20    4.70
   1  10  -4    2.30    3.20
  -1  10   4    3.00    3.50
  -1  10   4    6.70    3.40
   1  10  -4    1.50    2.10
   0 -10  -4   27.90    6.70
   0 -10  -4   29.80    7.10
   0 -10  -4   10.40    6.60
   0 -10   4   37.50    7.80
   0 -10   4   29.30    7.50
   0 -10   4   27.00    6.70
   0 -10   4   30.60    7.00
   0  10   4   31.60    6.60
   0  10  -4   30.10    6.80
   0  10   4   32.40    7.30
   0  10   4   26.90    7.00
   0  10  -4   28.50    6.00
   1 -10   4    2.10    3.20
  -1 -10  -4   25.20    4.90
  -1 -10  -4    2.10    3.80
  -1 -10  -4   14.30    5.40
   1 -10   4    2.20    3.70
   1 -10   4   23.90    4.50
   1 -10   4    5.20    4.80
  -1  10  -4   11.20    4.70
   1  10   4   20.10    5.50
  -1  10  -4   11.50    3.90
   1  10   4   17.80    5.50
  -1  10  -4    5.00    4.00
   1  10   4   12.60    4.20
  -2 -10  -4    4.40    4.10
   2 -10   4   14.00    4.70
  -2 -10  -4    5.40    3.90
  -2 -10  -4    7.90    3.70
   2 -10   4    2.00    3.70
  -2 -10  -4    1.00    3.30
   2 -10   4   18.10    5.80
   2  10   4    5.30    4.10
   2  10   4    5.30    3.40
  -2  10  -4    6.80    3.70
  -2  10  -4    5.10    3.90
   2  10   4   -2.40    3.10
   3 -10   4   21.80    9.00
   3 -10   4   41.20    8.90
  -3 -10  -4   41.60    8.20
  -3 -10  -4   45.80    9.60
  -3 -10  -4   42.60    9.00
  -3 -10  -4   37.20    8.80
   3 -10   4   51.59   10.00
   3 -10   4   27.60    8.00
   3  10   4   30.10    8.20
  -3  10  -4   35.40    8.70
  -3  10  -4   28.50    7.80
   3  10   4   33.30    8.60
   3  10   4   55.69    8.80
   4 -10   4   63.49   13.30
   4 -10   4   86.29   12.40
   4 -10   4   29.20   12.00
  -4 -10  -4   62.09   12.80
  -4 -10  -4   54.99   11.30
   4 -10   4   64.99   12.60
  -4 -10  -4   93.89   13.60
   4  10   4   43.00   11.80
  -4  10  -4   50.69   11.60
   4  10   4   84.49   13.60
  -4  10  -4   48.50   12.20
  -5 -10  -4   49.70   10.90
  -5 -10  -4   36.20    9.90
  -5 -10  -4   63.69   10.60
   5 -10   4   50.19   11.40
   5 -10   4   37.70    8.80
   5 -10   4   51.79    9.90
   5 -10   4   60.99   12.30
   5  10   4   26.20    9.40
  -5  10  -4   24.90    9.10
   5  10   4   27.40    8.50
  -5  10  -4   35.40    8.90
   5  10   4   36.10    9.20
   6 -10   4   12.60    6.00
   6 -10   4   -3.50    4.80
   6 -10   4   -3.00    5.90
  -6 -10  -4    1.90    6.10
  -6 -10  -4   11.70    6.00
  -6 -10  -4    9.10    6.50
   6  10   4    6.40    4.90
  -6  10  -4   -0.50    4.10
   6  10   4    5.20    4.90
  -6  10  -4    9.60    5.60
   6  10   4    4.90    5.60
   6  10   4    7.50    5.20
   6 -11  -4   10.50    5.80
   6 -11  -4    9.10    6.10
  -6 -11   4   -0.10    5.40
   6 -11  -4    4.90    6.60
  -6 -11   4    0.90    5.20
  -6 -11   4   11.60    6.40
  -6 -11   4    5.60    5.50
   6 -11  -4    0.10    6.10
  -6  11   4    4.60    5.10
  -6  11   4   14.70    6.10
   6  11  -4    2.60    5.20
  -6  11   4   10.20    5.90
  -5 -11   4   11.80    5.90
   5 -11  -4    6.90    5.90
   5 -11  -4    5.90    5.70
  -5 -11   4   -0.20    4.80
  -5 -11   4    7.50    5.80
   5 -11  -4    8.90    6.60
  -5 -11   4   11.10    6.00
  -5  11   4    9.50    5.80
  -5  11   4   45.70    7.90
   5  11  -4   -1.40    4.90
   5  11  -4   -1.90    4.50
   4 -11  -4   36.00   10.50
  -4 -11   4   42.10    9.40
  -4 -11   4   52.59   11.00
   4 -11  -4   37.30    9.70
  -4 -11   4   40.90    9.40
   4 -11  -4   40.70    9.50
  -4 -11   4   22.80    8.10
   4 -11  -4   27.30    8.70
   4  11  -4   34.40    8.60
  -4  11   4   46.40    9.10
  -4  11   4   47.70   10.10
   4  11  -4   46.50   10.00
   3 -11  -4   -0.70    4.50
   3 -11  -4   -4.20    3.60
   3 -11  -4   -1.20    2.40
  -3 -11   4    0.60    3.70
  -3 -11   4   -2.90    2.90
  -3 -11   4    4.40    5.10
  -3 -11   4    5.10    4.20
   3 -11  -4   -1.80    4.30
   3  11  -4    1.50    4.20
  -3  11   4    0.70    3.50
   3  11  -4   -0.80    4.10
  -3  11   4   -1.70    3.60
  -2 -11   4   18.70    6.80
  -2 -11   4   39.60    9.10
   2 -11  -4   26.90    7.40
  -2 -11   4   21.40    7.50
  -2 -11   4   34.30    7.90
   2 -11  -4   29.40    9.10
   2 -11  -4   26.50    7.50
   2 -11  -4   42.00    9.40
   2  11  -4   59.79    8.80
   2  11  -4   22.20    7.20
  -2  11   4   31.60    8.20
  -2  11   4   36.70    7.40
  -1 -11   4   45.60    9.40
   1 -11  -4   37.80    9.70
  -1 -11   4   56.09    9.40
  -1 -11   4   29.30    8.80
   1 -11  -4   24.00    8.10
  -1 -11   4   23.00    9.10
   1 -11  -4   42.00    9.60
  -1  11   4   52.79    8.80
   1  11  -4   43.20    9.00
  -1  11   4   49.00   10.10
   0 -11  -4    5.40    4.70
   0 -11   4    0.80    3.10
   0 -11   4   -0.20    3.50
   0 -11   4    4.60    3.60
   0 -11  -4    7.20    5.00
   0 -11  -4   -0.50    3.00
   0 -11  -4    9.50    4.30
   0 -11   4   -0.70    4.50
   0  11   4    1.10    3.60
   0  11  -4    0.60    3.80
   0  11   4    0.80    3.50
   0  11  -4    2.20    3.00
  -1 -11  -4   64.69   13.30
   1 -11   4   39.60   12.90
   1 -11   4   88.49   14.60
   1 -11   4   89.79   15.10
  -1 -11  -4   78.79   14.30
  -1 -11  -4   34.80   13.50
   1  11   4   74.99   14.10
  -1  11  -4   89.29   13.20
   1  11   4   56.49   13.70
  -1  11  -4   84.79   13.80
   1  11   4   69.89   13.00
  -1  11  -4   71.99   14.10
  -2 -11  -4    3.70    3.70
   2 -11   4    5.60    5.40
   2 -11   4    2.40    3.50
  -2 -11  -4    7.10    4.00
  -2 -11  -4   -0.60    3.90
   2 -11   4    3.30    4.90
   2 -11   4    2.30    4.10
  -2  11  -4   14.90    4.40
   2  11   4    3.40    4.50
   2  11   4    6.10    4.00
  -2  11  -4    2.00    4.20
   2  11   4    8.00    4.50
   3 -11   4   60.89   15.80
   3 -11   4   74.99   16.70
  -3 -11  -4   84.79   15.80
  -3 -11  -4   98.99   15.30
  -3 -11  -4   49.80   15.20
   3 -11   4   91.19   16.20
   3 -11   4   86.99   15.50
  -3 -11  -4   86.29   15.90
   3  11   4   90.89   16.10
  -3  11  -4   71.09   14.80
  -3  11  -4   69.59   15.40
   3  11   4   75.39   14.90
   3  11   4   78.59   16.00
   4 -11   4   20.70    7.20
   4 -11   4   33.80    7.80
  -4 -11  -4   15.50    7.40
  -4 -11  -4   19.70    7.10
  -4 -11  -4   32.00    8.60
  -4 -11  -4   25.10    6.70
   4 -11   4   26.30    8.70
   4 -11   4   16.00    8.10
   4  11   4   57.89    9.80
   4  11   4   24.90    7.30
   4  11   4   35.00    8.40
  -4  11  -4   19.90    7.90
  -4  11  -4   15.10    6.90
   5 -11   4   -1.00    4.80
  -5 -11  -4    6.00    6.20
   5 -11   4    4.40    4.40
   5 -11   4   -2.40    4.50
  -5 -11  -4    9.90    6.00
  -5 -11  -4    3.10    3.70
   5 -11   4   -3.40    6.60
   5  11   4   -0.70    4.20
   5  11   4   -2.10    4.50
  -5  11  -4   -0.40    4.40
  -5  11  -4    4.90    5.40
   5 -12  -4   25.10    9.40
   5 -12  -4   25.10    8.30
  -5 -12   4    3.30    5.80
   5 -12  -4   27.50    8.10
  -5 -12   4    8.10    7.50
  -5 -12   4   44.90    8.60
  -5 -12   4   11.70    6.40
   5  12  -4   13.50    6.80
  -5  12   4   20.70    7.60
  -5  12   4   19.70    7.40
   4 -12  -4   13.60    6.40
   4 -12  -4   17.60    7.10
  -4 -12   4    1.60    5.90
   4 -12  -4    4.80    7.40
  -4 -12   4    5.50    5.40
  -4 -12   4   30.90    7.80
   4 -12  -4   25.70    7.20
  -4 -12   4   15.40    6.50
   4  12  -4    3.10    5.70
  -4  12   4   16.30    6.20
   4  12  -4    9.50    6.10
  -4  12   4   20.60    7.00
  -3 -12   4    8.80    6.30
   3 -12  -4    8.10    6.10
  -3 -12   4   33.60    7.20
  -3 -12   4   10.80    6.30
   3 -12  -4   34.50    8.70
  -3 -12   4   26.90    8.70
   3 -12  -4   23.10    8.40
   3 -12  -4   23.70    7.10
  -3  12   4   42.90    7.50
  -3  12   4   15.30    6.70
   3  12  -4    9.00    6.00
   3  12  -4   26.20    7.00
   2 -12  -4    3.00    5.60
   2 -12  -4    1.50    5.10
   2 -12  -4    4.00    4.40
  -2 -12   4    1.40    3.50
  -2 -12   4    3.40    4.40
  -2 -12   4    5.50    5.50
   2 -12  -4    0.00    4.20
  -2 -12   4    7.00    4.60
   2  12  -4    5.80    4.70
  -2  12   4    1.60    5.00
  -2  12   4    0.40    4.20
  -1 -12   4   36.30    7.00
   1 -12  -4   16.90    5.70
   1 -12  -4   19.50    7.40
  -1 -12   4   13.10    6.00
  -1 -12   4    4.50    5.40
  -1 -12   4   11.80    5.50
   1 -12  -4   14.70    7.00
   1 -12  -4   27.60    7.20
  -1  12   4   11.20    5.80
  -1  12   4    9.10    5.10
   1  12  -4    6.50    5.30
   0 -12  -4   45.00   13.10
   0 -12   4   50.89   12.10
   0 -12  -4   70.79   13.90
   0 -12   4   59.19   13.80
   0 -12  -4   83.89   13.80
   0 -12   4   71.39   13.90
   0 -12   4   66.09   13.30
   0 -12  -4   73.69   13.30
   0  12   4   53.59   12.00
   0  12  -4   42.80   12.10
   0  12   4   81.79   14.00
   0  12  -4   78.89   14.00
   1 -12   4    0.90    4.60
   1 -12   4    2.80    5.10
  -1 -12  -4    7.10    4.30
   1 -12   4    0.70    3.80
  -1 -12  -4    8.50    5.60
  -1 -12  -4   11.70    5.60
   1  12   4    8.60    5.00
  -1  12  -4    6.20    5.00
   1  12   4    4.70    4.90
   1  12   4    2.10    4.20
  -1  12  -4    8.90    4.40
  -2 -12  -4   14.40    9.10
  -2 -12  -4   54.29   10.10
   2 -12   4   52.69   10.70
  -2 -12  -4   47.40   10.50
   2 -12   4   46.50   10.40
   2 -12   4   55.79   12.10
   2 -12   4   54.39   12.20
  -2  12  -4   50.89    9.60
   2  12   4   43.70    9.40
  -2  12  -4   23.30    9.60
   2  12   4   55.19   11.50
   3 -12   4    4.60    4.90
   3 -12   4   14.80    5.80
  -3 -12  -4   11.60    5.20
   3 -12   4   -4.10    5.10
   3 -12   4    4.70    6.20
  -3 -12  -4    5.10    5.30
  -3 -12  -4   14.60    7.00
   3  12   4   -5.50    3.60
   3  12   4    1.80    4.90
   3  12   4   15.00    5.60
  -3  12  -4   -2.60    3.60
  -3  12  -4   -1.00    4.30
   4 -12   4   -1.50    6.10
   4 -12   4   -1.50    5.20
   4 -12   4   -1.30    3.80
   4 -12   4   -6.70    4.70
  -4 -12  -4   -0.80    4.80
  -4 -12  -4    4.40    5.60
  -4 -12  -4   -4.50    4.00
   4  12   4    8.20    6.30
   4  12   4    8.20    5.70
  -4  12  -4    1.60    4.80
   4  12   4   -1.40    4.70
  -4  12  -4   -7.90    4.10
  -3 -13   4    3.70    6.20
   3 -13  -4    2.30    5.00
  -3 -13   4   -2.20    3.40
   3 -13  -4    5.80    5.80
  -3 -13   4   21.70    6.60
   3 -13  -4    1.70    5.90
   3 -13  -4    4.00    6.20
  -3 -13   4    1.40    5.00
   3  13  -4    2.90    5.00
   3  13  -4    0.70    5.50
  -3  13   4   30.80    7.60
  -3  13   4   -1.90    5.10
  -3  13   4    3.50    5.00
   2 -13  -4   14.80    7.70
   2 -13  -4   19.50    7.80
   2 -13  -4   11.00    6.30
  -2 -13   4   24.30    8.40
  -2 -13   4    5.80    5.00
   2 -13  -4    9.30    5.30
  -2 -13   4    3.60    5.60
  -2 -13   4   14.80    6.80
  -2  13   4   -0.50    4.90
   2  13  -4    7.70    6.40
  -2  13   4   13.00    6.20
  -1 -13   4    7.20    5.90
  -1 -13   4   -0.90    5.20
   1 -13  -4    4.60    6.50
   1 -13  -4    5.30    5.80
  -1 -13   4   -1.70    4.20
   1 -13  -4   -3.10    5.70
   1 -13  -4   -2.00    4.50
  -1 -13   4    2.80    4.70
   1  13  -4    7.70    5.80
  -1  13   4    0.40    4.60
  -1  13   4    3.50    4.90
   0 -13   4   -2.90    4.90
   0 -13  -4    9.50    6.90
   0 -13   4    2.30    4.10
   0 -13  -4    0.10    3.90
   0 -13  -4    1.20    5.30
   0 -13  -4    9.50    6.20
   0 -13   4    9.40    4.70
   0  13  -4    3.90    5.30
   0  13   4   -2.20    4.50
   0  13   4    4.00    4.90
   0  13  -4   -2.20    4.80
   1 -13   4    3.50    5.50
   1 -13   4    0.70    5.20
   1 -13   4    3.20    4.50
   1 -13   4   -3.10    5.50
  -1 -13  -4    2.20    5.70
  -1 -13  -4   -1.70    4.60
  -1 -13  -4   -6.30    4.10
  -1 -13  -4    1.70    4.80
   1  13   4   -2.40    4.80
  -1  13  -4   -4.50    4.30
   1  13   4    2.90    6.40
  -2 -13  -4   -2.70    4.60
   2 -13   4    0.70    4.90
  -2 -13  -4    5.10    5.90
   2 -13   4   -1.00    4.00
   2 -13   4    1.20    6.10
  -2 -13  -4   -2.20    3.90
   2 -13   4   -3.70    6.30
   2  13   4   -7.70    6.00
   2  13   4    3.90    5.60
  -2  13  -4   -2.50    4.20
  -2  13  -4   -6.20    3.90
   2  13   4   -0.20    4.50
   3 -13   4   -0.40    4.30
   3 -13   4    4.90    7.20
  -3 -13  -4   -3.50    5.00
   3 -13   4    1.20    7.40
  -3 -13  -4   -2.70    5.10
  -3 -13  -4    4.60    6.20
   3 -13   4   -3.00    5.10
   3  13   4    3.40    5.20
   3  13   4   -0.70    4.80
  -3  13  -4   -5.40    4.40
  -3  13  -4    0.60    4.20
   1 -14  -4   -0.80    6.10
  -1 -14   4   -5.10    3.90
  -1 -14   4    4.10    7.10
   1 -14  -4   -3.80    4.80
  -1 -14   4   -1.50    5.30
   1 -14  -4    1.60    4.50
   1 -14  -4    4.90    6.70
  -1  14   4   -3.80    4.70
   1  14  -4   -1.60    6.20
   1  14  -4   -1.00    6.00
   0 -14  -4    9.10    5.60
   0 -14   4    2.20    6.20
   0 -14  -4    7.80    6.50
   0 -14  -4    7.30    8.50
   0 -14   4    0.00    5.70
   0 -14   4    5.80    5.60
   0 -14  -4    8.80    5.30
   0  14   4    6.50    5.80
   0  14  -4   16.30    7.50
  -1 -14  -4    3.20    7.80
   1 -14   4   -0.90    6.00
   1 -14   4   -0.90    5.40
  -1 -14  -4    1.80    5.60
  -1 -14  -4    1.90    5.60
   1 -14   4    3.50    6.60
   1 -14   4   -1.90    4.20
  -1 -14  -4    2.80    5.60
  -1  14  -4   -6.10    4.70
   1  14   4   -5.60    4.50
   9   0  -5   17.40    6.50
   9   0  -5    2.10    4.10
   9   0  -5    4.60    5.50
  -9   0   5   -5.30    3.40
  -9   0   5    7.90    4.90
   9   0  -5   -1.60    4.80
  -9   0   5    0.60    4.80
   8   0  -5   -1.20    3.50
  -8   0   5    2.40    3.80
  -8   0   5    2.90    3.30
  -8   0   5   -0.50    3.80
   8   0  -5    3.30    3.70
   8   0  -5   -4.00    3.50
  -8   0   5   -1.50    3.00
   8   0  -5    1.20    3.60
   7   0  -5   97.89   19.00
  -7   0   5   97.09   17.80
   7   0  -5  116.99   19.40
  -7   0   5  112.79   19.50
   7   0  -5  102.79   20.00
  -7   0   5  115.29   19.10
  -7   0   5  122.69   19.10
   7   0  -5   86.49   19.40
   6   0  -5    2.80    2.00
  -6   0   5    2.30    2.70
  -6   0   5   -0.10    2.00
   6   0  -5   -0.40    2.30
   6   0  -5    0.10    2.30
   6   0  -5   -1.40    2.40
   6   0  -5    1.20    2.80
  -6   0   5    2.10    2.80
  -6   0   5    0.10    1.70
  -5   0   5  684.83  104.49
  -5   0   5  611.94  104.59
   5   0  -5  587.34  104.79
  -5   0   5  635.34  104.59
   5   0  -5  658.73  104.09
   5   0  -5  599.14  104.69
   5   0  -5  623.14  104.49
  -5   0   5  674.53  104.09
  -4   0   5   -0.60    1.70
   4   0  -5   -0.60    1.40
  -4   0   5   -1.60    0.80
  -4   0   5    4.60    2.10
   4   0  -5   -0.30    2.00
   4   0  -5   -0.40    1.30
   4   0  -5   -3.30    1.30
  -4   0   5    1.80    1.80
   3   0  -5 1266.87  210.58
  -3   0   5 1346.67  210.48
  -3   0   5 1283.47  210.48
   3   0  -5 1241.08  210.58
  -3   0   5 1414.96  210.58
   3   0  -5 1321.57  210.38
  -3   0   5 1238.48  210.08
   3   0  -5 1255.77  210.28
   3   0  -5 1298.97  210.28
  -2   0   5    0.80    1.00
   2   0  -5   -1.00    0.90
   2   0  -5    1.70    1.30
  -2   0   5    0.00    0.80
   2   0  -5    0.70    1.20
   2   0  -5   -0.60    1.10
   2   0  -5    0.10    0.70
   1   0  -5 1138.29  189.68
   1   0  -5 1173.98  189.68
   1   0  -5 1193.98  189.68
   1   0  -5 1139.39  189.58
  -1   0   5 1098.59  189.68
   1   0  -5 1110.59  189.48
  -1   0   5 1205.38  189.78
   1   0  -5 1273.77  189.48
   0   0  -5    0.80    0.80
   0   0  -5    2.10    0.80
   0   0  -5   -0.90    0.60
   0   0  -5   -0.50    1.20
  -1   0  -5  213.18   34.60
  -1   0  -5  207.78   34.60
  -1   0  -5  222.68   34.60
  -1   0  -5  201.98   34.60
   2   0   5    0.60    0.90
  -2   0  -5    0.10    0.70
   2   0   5   -1.80    0.90
  -2   0  -5   -1.20    0.90
  -2   0  -5   -1.00    1.00
  -2   0  -5    0.90    1.10
   2   0   5    0.10    0.50
  -2   0  -5   -0.60    0.70
   2   0   5    1.40    1.10
   3   0   5 1049.09  176.28
  -3   0  -5 1103.19  175.98
   3   0   5 1041.90  175.88
  -3   0  -5 1097.19  176.38
   3   0   5 1089.69  176.28
   3   0   5 1155.28  176.28
  -3   0  -5 1060.49  176.08
   4   0   5    0.10    1.90
  -4   0  -5    0.50    2.00
  -4   0  -5   -1.50    0.90
   4   0   5   -1.80    1.70
   4   0   5   -1.50    1.50
  -4   0  -5    1.80    1.50
  -5   0  -5   84.59   14.90
  -5   0  -5   76.49   15.70
   5   0   5   86.49   16.10
   5   0   5   98.59   16.10
  -5   0  -5   87.99   15.80
   5   0   5  122.49   16.70
   6   0   5    1.90    2.60
   6   0   5    1.30    3.10
  -6   0  -5   -2.20    2.30
  -6   0  -5   -0.60    1.80
   6   0   5   -2.00    2.60
   6   0   5    4.60    3.20
  -6   0  -5   -1.00    2.10
  -7   0  -5    0.80    2.20
   7   0   5    0.30    2.90
   7   0   5    0.20    4.00
   7   0   5    0.70    4.10
  -7   0  -5    2.20    3.20
   7   0   5    1.60    3.10
  -8   0  -5   -1.70    3.20
   8   0   5   -0.90    3.00
  -8   0  -5   -3.50    3.10
   8   0   5   -2.50    3.30
   8   0   5   -2.20    3.90
   8   0   5   -3.30    4.60
  -9   0  -5   -2.20    4.50
  -9   0  -5    1.70    4.80
   9   0   5   -0.30    4.60
   9   0   5    0.20    4.40
   9   0   5    4.60    5.60
   9   0   5    1.00    5.50
   9  -1  -5    6.90    6.10
  -9  -1   5   15.70    6.00
   9  -1  -5   13.50    6.70
  -9  -1   5   18.30    6.70
   9  -1  -5    8.30    5.30
  -9  -1   5   23.10    6.10
   9  -1  -5    3.90    5.60
   9   1  -5    4.30    4.80
  -9   1   5   14.60    5.60
   9   1  -5   18.80    6.70
   9   1  -5    7.10    5.60
  -9   1   5   14.60    5.80
   9   1  -5   19.40    6.80
   8  -1  -5   77.99   16.80
   8  -1  -5   57.29   16.00
  -8  -1   5   89.79   15.70
   8  -1  -5   87.19   16.30
  -8  -1   5   69.79   16.20
  -8  -1   5  107.49   16.40
   8  -1  -5   93.99   16.50
  -8   1   5   91.39   16.20
   8   1  -5   68.09   16.20
   8   1  -5  103.19   16.70
   8   1  -5   86.59   16.20
   8   1  -5  100.79   17.50
  -8   1   5   93.09   16.80
  -8   1   5   68.89   14.90
  -8   1   5  106.69   16.20
   7  -1  -5   21.40    8.20
  -7  -1   5   34.10    8.00
   7  -1  -5   45.40    9.50
   7  -1  -5   36.30    8.10
   7  -1  -5   39.00    7.10
   7  -1  -5   30.70    7.90
  -7  -1   5   46.30    8.90
  -7  -1   5   35.70    7.60
  -7  -1   5   24.20    6.90
  -7  -1   5   38.50    7.60
   7   1  -5   31.70    8.40
  -7   1   5   56.09    8.80
   7   1  -5   39.90    8.30
   7   1  -5   33.60    8.00
  -7   1   5   39.40    7.80
   7   1  -5   45.60    9.30
  -7   1   5   44.00    7.40
  -7   1   5   39.90    8.30
   6  -1  -5   20.10    5.70
  -6  -1   5   37.90    6.40
   6  -1  -5   25.30    6.90
   6  -1  -5   28.60    6.40
  -6  -1   5   39.00    6.90
  -6  -1   5   28.30    5.60
  -6  -1   5   26.00    6.60
   6  -1  -5   18.00    6.60
  -6   1   5   44.30    7.00
   6   1  -5   34.60    6.70
   6   1  -5   12.70    6.20
   6   1  -5   26.30    5.50
   6   1  -5   45.40    7.20
  -6   1   5   36.80    6.60
   6   1  -5   28.70    7.10
  -6   1   5   29.80    6.80
  -6   1   5   35.00    5.90
  -6   1   5   43.50    7.50
  -5  -1   5  464.65   71.79
   5  -1  -5  417.96   72.29
  -5  -1   5  413.26   71.89
   5  -1  -5  432.16   71.89
   5  -1  -5  436.46   71.89
  -5  -1   5  383.86   71.39
  -5  -1   5  460.25   72.19
   5  -1  -5  456.95   72.29
  -5   1   5  469.75   72.19
  -5   1   5  455.15   72.09
   5   1  -5  428.56   71.49
   5   1  -5  472.15   71.99
   5   1  -5  451.25   71.99
   5   1  -5  404.26   72.29
   5   1  -5  409.76   72.09
  -5   1   5  451.15   71.59
  -5   1   5  483.55   71.89
  -4  -1   5  235.18   34.80
   4  -1  -5  211.18   34.30
  -4  -1   5  184.48   34.70
   4  -1  -5  187.28   34.90
   4  -1  -5  211.78   34.70
  -4  -1   5  220.18   34.70
   4  -1  -5  222.78   35.00
  -4  -1   5  206.18   34.20
   4  -1  -5  220.88   34.60
  -4   1   5  237.18   34.90
   4   1  -5  160.38   34.80
   4   1  -5  204.98   34.60
   4   1  -5  215.98   34.90
  -4   1   5  224.48   34.40
   4   1  -5  236.18   34.70
   4   1  -5  207.68   34.40
  -4   1   5  212.48   34.80
  -4   1   5  187.78   34.50
   3  -1  -5  138.29   22.50
  -3  -1   5  161.88   22.40
   3  -1  -5  106.79   22.20
  -3  -1   5  134.39   22.40
   3  -1  -5  126.29   22.00
   3  -1  -5  132.09   22.50
   3  -1  -5  137.39   22.20
  -3  -1   5  143.79   22.50
   3   1  -5  109.09   22.40
   3   1  -5  146.99   22.50
  -3   1   5  145.79   22.10
   3   1  -5  133.39   22.20
   3   1  -5  154.88   22.30
  -3   1   5  115.89   22.30
  -3   1   5  124.89   22.30
   3   1  -5  134.69   22.20
   3   1  -5  143.39   22.20
   2  -1  -5   18.70    4.60
  -2  -1   5   25.30    4.60
   2  -1  -5   27.00    4.30
   2  -1  -5   29.00    4.70
  -2  -1   5   24.40    4.40
   2  -1  -5   25.80    4.30
   2  -1  -5   24.80    4.80
  -2  -1   5   27.60    4.70
  -2   1   5   24.10    4.50
  -2   1   5   28.70    4.70
   2   1  -5   16.00    4.20
   2   1  -5   31.60    4.70
   2   1  -5   21.30    4.20
   2   1  -5   16.30    4.50
   2   1  -5   25.00    4.50
   2   1  -5   21.40    4.50
  -2   1   5   19.70    4.50
   1  -1  -5  165.78   24.40
   1  -1  -5  146.59   24.30
  -1  -1   5  137.79   24.20
   1  -1  -5  149.39   24.10
   1  -1  -5  145.09   24.30
  -1  -1   5  138.29   24.30
   1  -1  -5  144.79   24.30
   1   1  -5  159.88   24.30
   1   1  -5  139.09   24.40
   1   1  -5  146.59   24.10
   1   1  -5  166.58   24.40
   1   1  -5  127.29   24.20
   1   1  -5  159.28   24.30
   1   1  -5  149.79   24.10
  -1   1   5  157.78   24.40
   0  -1  -5   42.40    6.40
   0  -1  -5   37.20    6.30
   0  -1  -5   35.90    6.00
   0  -1  -5   35.60    6.30
   0  -1  -5   33.40    6.00
   0   1  -5   38.70    6.40
   0   1   5   30.50    6.10
   0   1   5   35.40    6.30
   0   1  -5   34.50    6.00
   0   1  -5   33.90    6.30
   0   1  -5   39.90    6.20
  -1  -1  -5   44.50    7.60
  -1  -1  -5   43.20    7.60
  -1  -1  -5   42.80    8.00
  -1  -1  -5   45.20    7.70
  -1  -1  -5   45.30    7.70
  -1   1  -5   50.19    7.70
  -1   1  -5   46.40    8.00
  -1   1  -5   49.00    7.70
   1   1   5   44.50    7.60
  -1   1  -5   43.40    7.70
   1   1   5   46.70    7.90
   1   1   5   44.20    7.60
  -2  -1  -5   21.10    4.20
   2  -1   5   19.10    3.60
   2  -1   5   28.80    4.00
  -2  -1  -5   19.30    4.20
  -2  -1  -5   14.30    4.00
  -2  -1  -5   20.00    4.00
   2  -1   5   23.80    4.00
  -2  -1  -5   26.80    4.00
   2  -1   5   23.50    4.50
   2   1   5   20.80    4.00
   2   1   5   20.70    4.30
  -2   1  -5   17.30    4.00
   2   1   5   19.00    4.00
  -2   1  -5   27.10    4.20
  -2   1  -5   24.00    4.40
   2   1   5   23.60    4.10
  -2   1  -5   16.90    4.10
  -3  -1  -5   42.00    6.70
   3  -1   5   31.00    6.50
  -3  -1  -5   32.00    6.60
  -3  -1  -5   30.00    6.50
   3  -1   5   41.70    6.60
   3  -1   5   36.70    6.90
   3  -1   5   26.70    6.10
  -3  -1  -5   33.80    5.90
  -3  -1  -5   37.60    6.50
   3   1   5   23.30    6.30
  -3   1  -5   36.30    6.30
  -3   1  -5   39.60    6.30
   3   1   5   43.80    7.20
   3   1   5   46.80    6.80
   3   1   5   39.30    6.60
  -3   1  -5   30.80    6.50
  -3   1  -5   35.20    6.70
  -4  -1  -5  111.49   19.20
  -4  -1  -5  106.19   19.30
  -4  -1  -5  125.19   19.10
   4  -1   5  112.39   19.20
   4  -1   5  108.99   19.30
   4  -1   5   98.99   19.10
  -4  -1  -5  117.09   19.00
   4  -1   5  113.69   18.80
   4   1   5  128.09   19.30
   4   1   5  113.79   19.40
  -4   1  -5  116.49   19.40
   4   1   5  111.29   19.20
  -4   1  -5  112.49   19.30
  -4   1  -5  114.79   18.80
   4   1   5  115.19   19.20
  -5  -1  -5  215.08   35.40
   5  -1   5  208.68   35.70
   5  -1   5  232.28   36.00
  -5  -1  -5  236.18   35.30
   5  -1   5  218.48   35.10
  -5  -1  -5  218.78   35.70
  -5  -1  -5  184.38   35.60
   5  -1   5  231.78   35.80
   5   1   5  223.98   35.80
  -5   1  -5  216.38   35.80
   5   1   5  169.88   35.70
   5   1   5  221.48   35.70
  -5   1  -5  199.28   35.70
   5   1   5  228.98   35.80
  -5   1  -5  205.58   35.00
   6  -1   5    4.10    3.50
  -6  -1  -5    5.40    3.10
  -6  -1  -5   -0.80    2.50
  -6  -1  -5    1.40    2.20
   6  -1   5   -1.00    2.50
   6  -1   5    2.90    3.40
  -6  -1  -5    1.00    2.70
   6   1   5   -2.10    2.60
   6   1   5   -1.00    2.40
   6   1   5   -3.00    2.70
  -6   1  -5    7.20    3.40
   6   1   5    1.30    2.90
  -6   1  -5   -1.70    2.30
   7  -1   5    7.10    3.90
  -7  -1  -5    5.90    3.40
  -7  -1  -5    4.60    3.40
   7  -1   5   -1.10    3.80
   7  -1   5    1.40    3.90
   7  -1   5   15.40    5.50
   7   1   5    5.90    3.80
   7   1   5   -1.50    3.80
  -7   1  -5   -0.80    2.80
   7   1   5    5.90    4.40
   7   1   5    6.50    4.60
  -7   1  -5   -2.90    2.40
   8  -1   5    8.70    4.60
   8  -1   5    9.80    5.70
  -8  -1  -5   -0.50    3.40
  -8  -1  -5    8.10    4.70
   8  -1   5   11.50    6.10
   8  -1   5   12.20    5.60
   8   1   5    7.90    4.50
   8   1   5    0.50    4.60
  -8   1  -5    1.40    3.60
  -8   1  -5    2.50    4.00
   8   1   5    4.20    4.70
   8   1   5    6.70    5.40
  -9  -1  -5    2.70    5.10
   9  -1   5   12.20    6.90
  -9  -1  -5   -1.90    5.20
   9  -1   5    1.20    4.20
   9  -1   5   -2.00    4.40
   9  -1   5    2.90    6.30
  -9  -1  -5   -4.20    4.40
   9   1   5   -0.80    5.10
   9   1   5   -2.20    4.30
   9   1   5    0.40    4.10
  -9   1  -5   -2.20    4.00
  -9   1  -5    1.30    4.70
   9   1   5   -5.20    5.20
   9  -2  -5   25.60    7.00
   9  -2  -5   16.40    7.50
  -9  -2   5   14.40    6.50
   9  -2  -5    9.30    6.60
  -9  -2   5   14.30    6.00
  -9  -2   5   14.90    6.60
   9  -2  -5   21.80    8.20
   9   2  -5   11.30    6.20
   9   2  -5   20.10    7.40
   9   2  -5   28.60    7.00
  -9   2   5   25.30    6.30
  -9   2   5   16.40    6.40
   9   2  -5   23.10    8.10
  -8  -2   5    2.10    3.70
   8  -2  -5    4.60    4.60
   8  -2  -5   -0.10    3.00
   8  -2  -5    1.60    3.90
  -8  -2   5    3.10    3.80
   8  -2  -5    6.10    5.20
  -8  -2   5    1.00    4.20
  -8  -2   5   -0.50    3.20
  -8   2   5    4.00    3.70
   8   2  -5   -1.00    3.80
  -8   2   5    1.50    3.20
   8   2  -5    0.50    3.50
   8   2  -5   -2.50    3.20
  -8   2   5    2.90    3.90
  -8   2   5    1.30    3.60
   8   2  -5   -2.20    2.00
   7  -2  -5    3.20    3.00
  -7  -2   5    5.00    3.00
   7  -2  -5   -0.60    2.70
  -7  -2   5    2.30    3.20
   7  -2  -5   -0.30    3.40
  -7  -2   5    6.30    3.60
   7  -2  -5    5.40    3.30
  -7  -2   5    2.30    3.00
  -7   2   5    5.80    3.40
   7   2  -5    7.20    3.90
   7   2  -5    1.80    3.50
  -7   2   5    0.30    2.90
  -7   2   5    5.40    3.40
  -7   2   5   -1.10    2.40
   7   2  -5    3.00    3.80
   7   2  -5    0.70    2.80
  -6  -2   5   68.09   16.40
   6  -2  -5   91.39   16.40
   6  -2  -5   95.89   16.50
   6  -2  -5  106.29   18.00
   6  -2  -5  104.99   17.50
  -6  -2   5   92.99   15.60
  -6  -2   5  103.99   15.90
  -6   2   5   89.99   16.80
   6   2  -5  103.99   17.90
   6   2  -5   78.69   16.50
   6   2  -5   85.89   15.20
  -6   2   5  107.69   17.10
  -6   2   5   93.39   16.20
   6   2  -5   88.49   17.10
  -6   2   5   95.69   16.00
   6   2  -5   85.79   16.40
  -5  -2   5  280.27   48.90
   5  -2  -5  295.57   49.10
   5  -2  -5  321.87   48.80
   5  -2  -5  283.57   48.60
  -5  -2   5  331.57   48.90
   5  -2  -5  298.97   49.20
  -5  -2   5  289.37   48.40
   5   2  -5  280.17   48.70
   5   2  -5  303.67   48.70
   5   2  -5  298.27   49.00
  -5   2   5  283.97   48.90
  -5   2   5  324.77   48.90
   5   2  -5  268.57   49.00
  -5   2   5  290.97   48.40
   5   2  -5  299.77   48.20
  -5   2   5  278.87   48.40
   4  -2  -5  295.77   48.20
  -4  -2   5  290.77   47.60
   4  -2  -5  306.07   48.30
   4  -2  -5  298.47   47.40
   4  -2  -5  269.67   47.80
  -4  -2   5  292.67   48.00
  -4  -2   5  314.47   48.00
   4  -2  -5  272.87   47.90
   4   2  -5  252.67   47.80
   4   2  -5  270.57   48.00
   4   2  -5  303.67   48.30
   4   2  -5  283.77   47.60
  -4   2   5  289.77   47.70
  -4   2   5  274.07   47.90
  -4   2   5  301.27   47.80
   4   2  -5  307.47   47.80
  -4   2   5  332.37   48.10
   3  -2  -5 1534.55  257.97
  -3  -2   5 1543.25  258.27
   3  -2  -5 1620.54  258.17
  -3  -2   5 1702.43  258.17
   3  -2  -5 1724.43  258.57
   3  -2  -5 1597.74  258.27
   3  -2  -5 1549.05  258.47
  -3  -2   5 1526.65  258.27
   3   2  -5 1666.63  258.47
   3   2  -5 1468.85  258.27
  -3   2   5 1626.54  258.37
   3   2  -5 1594.54  258.17
   3   2  -5 1525.45  258.17
   3   2  -5 1605.24  258.17
  -3   2   5 1570.54  258.07
   3   2  -5 1558.44  258.07
   2  -2  -5 1465.55  252.17
  -2  -2   5 1723.53  252.17
  -2  -2   5 1505.95  251.97
  -2  -2   5 1433.06  252.07
   2  -2  -5 1576.14  251.97
   2  -2  -5 1536.35  252.07
   2  -2  -5 1547.95  251.97
  -2   2   5 1568.44  252.17
   2   2  -5 1535.15  252.07
   2   2  -5 1504.85  252.07
   2   2  -5 1685.43  252.17
   2   2  -5 1583.54  252.07
  -2   2   5 1481.95  252.17
  -2   2   5 1594.04  252.17
   2   2  -5 1536.35  251.97
  -1  -2   5   48.70    9.40
   1  -2  -5   55.29    9.40
  -1  -2   5   55.09    9.30
   1  -2  -5   61.59   10.00
   1  -2  -5   55.79    9.50
  -1  -2   5   60.19    9.50
   1  -2  -5   55.09    9.50
   1   2  -5   56.49    9.90
  -1   2   5   62.29    9.60
  -1   2   5   61.89    9.40
   1   2  -5   57.49    9.40
  -1   2   5   53.39    9.50
   1   2  -5   51.49    9.30
   1   2  -5   64.29    9.40
   1   2  -5   62.49    9.60
   1   2  -5   52.69    9.40
   1   2  -5   51.39    9.20
   0  -2  -5   67.39   11.90
   0  -2  -5   74.19   12.00
   0  -2   5   69.69   11.80
   0  -2  -5   65.79   11.90
   0  -2   5   68.69   11.90
   0  -2  -5   70.19   11.70
   0  -2  -5   63.39   11.80
   0   2  -5   87.19   12.10
   0   2  -5   84.09   11.80
   0   2  -5   66.19   11.90
   0   2   5   71.39   12.00
   0   2   5   65.99   11.90
   0   2  -5   84.49   12.10
  -1  -2  -5  942.81  160.78
   1  -2   5 1002.30  160.88
  -1  -2  -5  994.70  161.08
  -1  -2  -5  997.70  160.98
  -1  -2  -5 1075.19  160.98
  -1   2  -5  979.20  160.98
   1   2   5  978.70  160.78
  -1   2  -5  986.40  160.98
  -1   2  -5  975.30  160.98
  -1   2  -5  976.00  160.98
   1   2   5  996.80  160.98
   1   2   5  976.30  160.88
   1   2   5  992.00  161.08
  -2  -2  -5 1945.31  337.67
  -2  -2  -5 2043.00  337.47
  -2  -2  -5 2155.08  337.77
  -2  -2  -5 2055.19  337.57
   2  -2   5 2014.60  337.57
   2  -2   5 2091.59  337.57
  -2  -2  -5 2149.98  337.67
   2  -2   5 2008.60  337.47
  -2  -2  -5 2066.89  337.67
   2   2   5 2058.29  337.77
  -2   2  -5 2076.29  337.77
   2   2   5 2050.09  337.57
   2   2   5 2167.58  337.67
   2   2   5 1978.10  337.47
  -2   2  -5 2104.39  337.57
  -2   2  -5 2325.57  337.77
  -3  -2  -5    3.80    1.50
   3  -2   5    4.80    2.20
   3  -2   5    5.50    1.80
   3  -2   5    0.50    2.10
  -3  -2  -5   11.60    2.40
  -3  -2  -5    4.20    2.00
  -3  -2  -5    4.10    1.90
  -3  -2  -5    2.90    1.30
  -3   2  -5    5.30    2.00
   3   2   5    6.00    2.00
   3   2   5    5.40    2.20
   3   2   5    3.80    2.10
   3   2   5    6.50    2.10
  -3   2  -5    7.50    1.80
  -3   2  -5    6.50    2.20
  -3   2  -5    4.80    2.20
   4  -2   5  222.08   34.30
  -4  -2  -5  184.38   34.20
   4  -2   5  202.08   34.20
   4  -2   5  191.38   34.40
  -4  -2  -5  209.58   34.10
  -4  -2  -5  193.58   34.10
   4  -2   5  201.98   33.90
  -4  -2  -5  217.58   33.70
  -4   2  -5  224.18   34.30
   4   2   5  188.58   34.20
  -4   2  -5  183.68   34.20
  -4   2  -5  210.98   33.70
   4   2   5  224.68   34.20
   4   2   5  219.48   34.50
   4   2   5  198.08   34.20
   5  -2   5    2.10    1.90
   5  -2   5   -0.90    2.70
  -5  -2  -5    2.50    2.10
   5  -2   5    0.10    2.40
  -5  -2  -5    2.20    2.70
  -5  -2  -5   -1.10    1.90
   5  -2   5    2.10    1.80
  -5  -2  -5    0.90    2.10
  -5   2  -5   -1.10    1.10
   5   2   5   -0.70    2.30
   5   2   5   -2.30    2.00
   5   2   5    3.10    2.50
   5   2   5    2.70    2.00
  -5   2  -5    1.50    2.30
  -6  -2  -5  112.29   19.20
   6  -2   5   94.79   19.20
   6  -2   5   94.79   18.20
   6  -2   5   85.89   19.30
  -6  -2  -5  110.69   18.10
   6  -2   5  112.39   19.50
  -6  -2  -5  106.79   18.90
  -6  -2  -5  139.39   19.60
   6   2   5   89.59   19.30
   6   2   5  113.49   18.60
   6   2   5  128.09   19.50
   6   2   5  111.29   19.70
  -6   2  -5  106.89   19.30
  -6   2  -5  101.69   19.20
   7  -2   5    3.20    4.20
  -7  -2  -5   -0.90    3.00
   7  -2   5    0.00    3.10
  -7  -2  -5    5.40    3.40
  -7  -2  -5    1.60    3.60
   7  -2   5    0.20    3.50
  -7  -2  -5    0.10    2.90
  -7   2  -5    0.80    3.00
   7   2   5   -2.30    3.60
   7   2   5   -0.10    3.90
   7   2   5   -1.50    3.30
   7   2   5    1.30    3.10
  -7   2  -5   -0.70    2.80
  -8  -2  -5    6.80    4.70
   8  -2   5   21.80    5.80
  -8  -2  -5   24.90    6.40
   8  -2   5   11.70    5.90
   8  -2   5   10.60    6.30
   8  -2   5   13.10    6.20
   8   2   5    9.40    5.90
   8   2   5    7.30    5.30
  -8   2  -5   21.70    6.30
   8   2   5   13.20    5.40
  -8   2  -5   12.80    5.20
   8   2   5   24.90    7.50
  -9  -2  -5    7.50    6.20
  -9  -2  -5   10.60    5.80
   9  -2   5    5.60    6.10
   9  -2   5    9.40    6.00
   9  -2   5    7.10    6.00
  -9  -2  -5   13.20    5.70
   9  -2   5   23.00    6.60
   9   2   5    0.20    6.60
   9   2   5   11.10    5.90
   9   2   5    4.00    6.40
  -9   2  -5   -0.50    4.50
  -9   2  -5    8.70    5.30
   9   2   5   11.70    6.10
  -9  -3   5   -2.70    4.00
   9  -3  -5    4.30    5.90
   9  -3  -5   -2.80    3.30
   9  -3  -5   -1.70    4.40
  -9  -3   5   -0.20    4.60
   9  -3  -5   -5.00    4.90
  -9  -3   5   -1.00    4.10
   9   3  -5    1.50    4.30
   9   3  -5    0.00    4.50
   9   3  -5    7.80    5.60
  -9   3   5   -2.30    4.10
  -9   3   5   -1.20    4.60
   9   3  -5    1.40    5.10
  -8  -3   5    7.40    4.60
  -8  -3   5    9.00    4.10
  -8  -3   5   -0.60    3.30
   8  -3  -5   -2.10    2.90
   8  -3  -5   -3.00    4.00
  -8  -3   5    6.40    4.30
   8  -3  -5    4.80    4.60
  -8   3   5   -2.90    3.10
   8   3  -5   -0.10    4.40
  -8   3   5    1.10    3.60
   8   3  -5   -2.50    3.50
   8   3  -5    3.00    3.50
  -8   3   5    6.70    4.40
   8   3  -5    7.60    4.30
   7  -3  -5   40.20    9.70
  -7  -3   5   34.60    8.40
   7  -3  -5   47.40    9.20
  -7  -3   5   44.00    8.30
  -7  -3   5   47.80    9.50
  -7  -3   5   43.60    9.40
   7  -3  -5   46.90   10.00
   7  -3  -5   46.60    9.20
  -7   3   5   45.00    8.50
  -7   3   5   43.80    8.40
[truncated: 1,149,572 more chars]
